# Supplementary material for: Cripto-1 as a novel therapeutic target for triple negative breast cancer
Source: Oncotarget. 2014 May 19;6(14):11910–29. doi: 10.18632/oncotarget.4182 (PMC4494913; doi:10.18632/oncotarget.4182)
Supplement: Supplementary file 2 [file oncotarget-06-11910-s002.xlsx]

## Sheet: Dataset S1A
Dataset S1A: The targeted region and corresponding sequences of embryonic stem cell and EMT-MET markers selected for a custom NanoString probe set
Gene	Accession	Targeted Region	Target Sequence
collagen, type I, alpha 1	NM_007742.3	215-315	CAATGGTGAGACGTGGAAACCCGAGGTATGCTTGATCTGTATCTGCCACAATGGCACGGCTGTGTGCGATGACGTGCAATGCAATGAAGAACTGGACTGT
alpha 1(III) collagen	NM_009930.1	4370-4470	CAAGACAGTCTTTGAATATCAAACACGCAAGGCAATGAGACTACCCATCATAGATATCGCACCCTATGACATTGGGGGTCCTGATCAAGAATTTGGTGTG
a-SMA	NM_007392.2	45-145	GGAACCCTGAGACGCTGCTCCAGCTATGTGTGAAGAGGAAGACAGCACAGCCCTGGTGTGCGACAATGGCTCTGGGCTCTGTAAGGCCGGCTTCGCTGGT
cadherin 1	NM_009864.2	1610-1710	TCGAAGTGCCCGAAGACTTTGGTGTGGGTCAGGAAATCACATCTTATACCGCTCGAGAGCCGGACACGTTCATGGATCAGAAGATCACGTATCGGATTTG
CLAUDIN	NM_016674.3	2355-2455	TTGCTACATCTAGACAACGGGTTCATTAACTCTTGTCCTGCCTATGTTGCATGAGTCAAGAGGGGGCACAGGCTAACATGGTTTTATATTGGAAAACATG
EPCAM	NM_008532.2	1550-1650	TGAAATTTGTACTCGTAAATACAAGCAGCTGGACACCGGCATTACCGATCGTAAAATTAGACGAACGTCTTATAGGTGCAGGTCCAGTGTGGTACTCAGA
fibronectin 1	NM_010233.1	2627-2727	TCCAGACCCTACCGTGGACCAGGTTGATGATACTTCCATTGTTGTTCGGTGGAGTAGACCCCAGGCACCTATCACAGGGTATAGAATTGTCTATTCACCT
FOXC2	NM_013519.2	2253-2353	GGAGATTCTCCACGGGCGCAAGAGGTCTCTCCGGATAAGGTGCCTTCTGTAAACGAGTGCGGATTTGTAACCAGGCTATTTTGTTCTTGCCCAGAGCCTT
cadherin 2	NM_007664.4	2861-2961	TGATCCTTGTTCTCATGTTTGTGGTATGGATGAAACGGCGGGATAAAGAGCGCCAAGCCAAGCAGCTTTTAATTGACCCAGAAGATGATGTAAGAGATAA
OCCLUDIN	NM_008756.2	115-215	CGCTTATCTTGGGAGCCTGGACATTTTGCTCATCATAAAGATTAGGTGACCAGTGACATCAGCCATGTCCGTGAGGCCTTTTGAAAGTCCACCTCCTTAC
Snail	NM_011427.2	910-1010	TCACTGCCAGGACTCCTTCCAGCCTTGGTCCGGGGACCTGTGGCGTCCATGTCTGGACCTGGTTCCTGCTTGGCTCTCTTGGTGGCCTTTGCCGCAGGTG
Slug	NM_011415.2	815-915	AGACCCACTCTGATGTAAAGAAATACCAGTGCAAAAACTGCTCCAAAACCTTCTCCAGAATGTCGCTTCTGCATAAACATGAGGAGTCTGGCTGCTGTGT
Vimentin	NM_011701.4	34-134	CAGCGCTCCTACGATTCACAGCCACCGCGCCCTCATTCCCTTGTTGCAGTTTTTCCAGCCGCAGCAAGCCAGCCCACCTTCGAAGCCATGTCTACCAGGT
ZEB1	NM_011546.2	4150-4250	CTTAAGCAAGACCTGTGCTCTAAGTGCCATTCTCAGTATTGCAAGGCTCTGACAGCCTTCCCGCAGTGTGGCCTATATTAACTAGCAGTTGTTGATTCGT
Zeb2 zinc finger E-box binding homeobox 2	NM_015753.3	3546-3646	ATTCCAGAAAAGCAGTTCCCTTCTGCGACATAAATACGAACACACAGGAAAGAGACCACACCAGTGTCAGATTTGTAAGAAAGCGTTCAAACACAAACAC
twist homolog 1 (Drosophila)	NM_011658.2	994-1094	AATGGACAGTCTAGAGACTCTGGAGCTGGATAACTAAAAATAAATCTATATGACAAAGATTTTCATGGAAATTAGAAGAGCAGAGACCAAATTCACAAGA
Goosecoid	NM_010351.1	797-897	CAGAAAACGCCGAGAAGTGGAACAAGACGTCCTCAAAAGCCTCGCCGGAGAAGAGGGAAGAGGAAGGTAAAAGCGATTTGGACTCGGACAGCTGACGGCC
actin, beta	NM_007393.1	815-915	CAGGTCATCACTATTGGCAACGAGCGGTTCCGATGCCCTGAGGCTCTTTTCCAGCCTTCCTTCTTGGGTATGGAATCCTGTGGCATCCATGAAACTACAT
AFP	NM_007423.4	290-390	AGAAAAACTCTGGCGATGGGTGTTTAGAAAGCCAGCTATCTGTGTTTCTGGATGAAATTTGTCATGAGACGGAACTCTCTAACAAGTATGGACTCTCAGG
bone morphogenetic protein 2	NM_007553.2	885-985	GAGGATTAGCAGGTCTTTGCACCAAGATGAACACAGCTGGTCACAGATAAGGCCATTGCTAGTGACTTTTGGACATGATGGAAAAGGACATCCGCTCCAC
bone morphogenetic protein 4	NM_007554.2	1500-1600	AGACCCTAGTCAACTCTGTTAATTCTAGTATCCCTAAGGCCTGTTGTGTCCCCACTGAACTGAGTGCCATTTCCATGTTGTACCTGGATGAGTATGACAA
BRIX	NM_026396.3	600-700	TTCAGATCTTCAGTACGCCACGATACCATCCCAAGAGTCAGCCGTTTGTGGACCACGTGTTTACGTTCACCATTCTGGATAACAGGATATGGTTCCGGAA
calbindin 1	NM_009788.4	343-443	ATGGAAAAATAGGAATTGTAGAGTTGGCTCACGTCTTACCCACAGAAGAGAATTTCTTGCTGCTCTTTCGATGCCAGCAACTGAAGTCCTGCGAGGAATT
CERBERUS	NM_009887.2	575-675	ACCATTGCCCATGAAGACTGTCAAAAAGTCGTTGTCCAGAACAACCTTTGCTTTGGCAAATGCAGTTCCATTCGTTTTCCCGGAGAAGGGGCAGATGCCC
CD9	NM_007657.3	620-720	CAGCTTTTGGAAAGTTTCCAGGTTAAGCCCTGCCCTGAAGCCATCAGTGAGGTCTTCAACAACAAGTTCCACATCATTGGAGCAGTGGGTATCGGCATCG
CD24	NM_009846.2	584-684	TGGCTTAGGAAATGTGGACACTTAAAACTCTCACTTGAAATTGGGCACAGGTTTGATGTAGAGATAAGGACGGGGTGCGGAATGGAGACCCATTTTGTCA
CD44 antigen	NM_009851.2	3075-3175	CATATTGCCTCTCCAGCAGTCCAATCCTTAGGCATTGCTTTCCAGCGGGGTGGGAGATCAGGTGTACTGGTTACATACTCTCTTTATAGACTCCCTTCTG
CD49F/alpha 6 INTEGRIN	NM_008397.3	910-1010	CAGTGGGGCTGTAGTTTTGCTAAAAAGAGACATGAAGTCCGCGCATCTGCTCCCTGAGTATATATTTGACGGAGAAGGCCTGGCTTCCTCGTTTGGCTAT
CD133	NM_008935.1	2570-2670	ACGGTGCTCTTACTTCCGGCTGTAATCATTGCTATCAAGCTGGCCAAGTACTATCGCAGGATGGATTCAGAGGATGTATACGACGATGTTGAGACTGTGC
caudal type homeobox 2	NM_007673.3	1895-1995	CTGTGTTGTAAATGCCAGAGCCAACCTGGACTTCCTGTCCCTTCCCTCGTCTTTGGCTGAAGAAGACCGGAATTGTTTGCTGCTGTTCGAGTCACTGATC
COMMD3	NM_147778.2	20-120	CTGTGCAAAGAGGCATCCAGACGCTGGCGGATCCCGGTTCCTTTGACTCCAACGCCTTCGCGCTTCTCCTCCGGGCGGCTTTCCAGAGCCTGCTGGACGC
CRABP2	NM_007759.2	275-375	AGATCAAACAGGAGAATGACACTTTCTACATCAAAACCTCCACCACTGTGCGAACCACGGAGATTAACTTCAAGATCGGGGAGGAATTTGAGGAGCAGAC
catenin (cadherin associated protein), beta 1	NM_007614.2	2975-3075	TTGGTCGAGGAGTAACAATACAAATGGATTTGGGGAGTGACTCACGCAGTGAAGAATGCACACGAATGGATCACAAGATGGCGTTATCAAACCCTAGCCT
diaphanous homolog 2 (Drosophila)	NM_017398.3	2958-3058	CTCAAGAGCAACCTTGTAGCAATGGAACAAAGCATTCTTCATCTGGAGAAAAACATCAAGAATTTCCCACCAGCAGAATCGCACCATGATAAGTTTGTGG
DNA methyltransferase 3B	NM_001003961.3	2372-2472	CCCATGCAATGATCTCTCTAACGTCAATCCTGCCCGCAAAGGTTTATATGAGGGCACAGGAAGGCTCTTCTTCGAGTTTTACCACTTGCTGAATTATACC
developmental pluripotency associated 4	NM_028610.2	1225-1325	AAGATAAAAATACATCCTATGTGTTTTGCTGCAAGTAGGTCCTGGGGCAGGAGGATGATATCTCCAGATAACAATAGTTGCTAGTCCTGTCACCAGCACA
EBAF/LeftyB/Lefty1	NM_010094.3	1255-1355	TCTAACTCCCTAATGGGCAATCCCTGTGTGTGCTCTTTGCTTCCTCTGAAGTAGCCTCATCCCTAAATTTTTACCTTCGAGGAATGTGACTCGCTGGCCC
EDNRB	NM_007904.3	2505-2605	ATGGTCCACAGCACAATATGATAGCGAAAATACCGTGGTTTAACGCCATAGAAAATAGTCACTGTAACCAGCTCTCTCGGAGGCATACTACCAACTTTTT
EEF1A1	NM_010106.2	398-498	AGGACACAGAGACTTCATCAAAAACATGATTACAGGCACATCCCAGGCTGACTGTGCTGTCCTGATTGTTGCTGCTGGTGTTGGTGAATTTGAAGCTGGT
EOMES	NM_010136.2	2665-2765	ACTGAAAAGGTCGTTCAAGGTGCTGGATTGATTCATTTATGGGAAACGAGAAATGTTCAGAAAAAGCAGGCTATGAAGAACGAGTGCCCGGTGCTATTAA
fibroblast growth factor 2	NM_008006.2	509-609	CGACTGGAATCTAATAACTACAATACTTACCGGTCACGGAAATACTCCAGTTGGTATGTGGCACTGAAACGAACTGGGCAGTATAAACTCGGATCCAAAA
fibroblast growth factor 4	NM_010202.5	2785-2885	TTCCTGCGCCCAGGGACAAGACTGTATCTTTGGAATTTTGTTACCAGAATGGGTTTGATGTTTCTGCTCTGTATCTGCCACTGTTACCGAGTCGGTCTGT
forkhead box A2	NM_010446.1	1580-1680	AAGTAGCCACCACACTTCAGGCCTCAAGGGAGCAGTCTCACCTGTCTGTGTCCCTAAATAGATGGGCCACAGTGATCTGTCATTCTAAATAGGGAAGGGA
forkhead box D3	NM_010425.3	26-126	GGTGCGGCGTGGAGAAACCTCCGGGGTCGCGAGCAGTAGCTGTCTCCTCGTAGAGAAGCGTCGAGGACCGCAAGAGTTCGCGGAGCGCGGCTGCGGAGCG
GABRB3	NM_008071.3	4200-4300	GTGTTAGCAGAAGAGTGGGTTCTGATCCCTATCTAGGAAAGTAGCCTCTAGTAACTTTACAGCAGCCATTTGAGTCAGTAAGTGAGGGTACAGAGGGATT
galanin	NM_010253.3	526-626	TGTCCACTGTGCACGTGTGTCCTGTGCTGTAATTTAAAGTCATTCTAGGCTAAGAAGAATCTTCTGCCAACTCCTCAAGCCAATCGTCTGTTCTCTGCTT
glyceraldehyde-3-phosphate dehydrogenase	NM_008084.1	755-855	ATGTGTCCGTCGTGGATCTGACGTGCCGCCTGGAGAAACCTGCCAAGTATGATGACATCAAGAAGGTGGTGAAGCAGGCATCTGAGGGCCCACTGAAGGG
GATA binding protein 3	NM_008091.3	1943-2043	CATGCGTGAGGAGTCTCCAAGTGTGCGAAGAGTTCCTCCGACCCCTTCTACTTGCGTTTTTCGCAGGAGCAGTATCATGAAGCCCGAAAGCGACAGATCT
GATA6	NM_010258.3	2065-2165	GGGCTCTGAAGGCCTCATACCACTTGTGTCTGATATTGTCCAGCAGTCCAGATGGCAGCAAAAATGCAGACATAACATTCCTTCGATGCGTGATTTCTGT
GBX2	NM_010262.3	1920-2020	GCAGTCGGTTGATTTTGGAGCAATCTAGAACTCTGCTCTGCTCGTTTGCTTTGCCTGGCTGTCTTTCCTGGCCTTGTATATCCTATCTGAGCCATGTCGG
GCNF	NM_010264.3	2945-3045	TCCCATTAGTCCCAAAATGAGATTTGTTTGCCAGGGTCGAGAACAGAAAGTCAAGACCCAGAGAAGCCCAGCTCTTCCTTCAAGTATTATCAGGGATCTA
growth differentiation factor 3	NM_008108.4	335-435	GGGTGTTCGTGGGAACCTGCTTCAGCTTCTCCCAGACCAGGGTTTTTTCCTTAATACACAGAAACCTTTCCAAGATGGCTCCTGTCTCCAGAAGGTCCTC
GJA1	NM_010288.3	1450-1550	CTGGGGTGTTCATTTCGTTCCCGTGGAGGTGGTACTCAACAACCTCAGTAATGAGGCGTAGAAAACAAAGACATTACAATATCTAGGTTCCTTGGGGGGT
growth factor receptor bound protein 7	NM_010346.2	184-284	CAGGCTCCGCCCTTACCTGCCCGAGATAATTTTAGTTTCCCTGGGCCTGGAATCTGGATACGCAGGGCTCGCTCTATATTCTCCCGCCTCAACATTCCAA
interferon induced transmembrane protein 2	NM_030694.1	9-109	ATCCTCCAGACGGGGCGATTGTTCCAGAGTCAGTACCATGAGCCACAATTCTCAAGCCTTCTTGTCCACCAATGCCGGGCTTCCTCCAAGCTATGAGACA
interleukin 6 signal transducer	NM_010560.2	2325-2425	AGAAGCAAACAACAAGAAGCCTTGTCCAGATGACCTGAAGTCCGTGGACCTGTTCAAGAAGGAGAAAGTGAGTACAGAAGGGCACAGCAGTGGCATCGGG
IMP-2	NM_053122.3	358-458	TGTGTCATTGGTGTCTCCTAAAAACCCAGAACAGAAAATCATTAAGAGAGTGATCGCTCTTGAAGGAGATATTGTAAGAACAATTGGACACAAAAACCGG
kit oncogene	NM_001122733.1	4275-4375	CAGTTTCCCTGCATGTCGCTCACTGTCTAGAATTTACTCAAAGCCGCCACAGAGGCTTAGCGGAGTGAAGTGCCGAAGGACCTCTTTATTTGGAGTCCTC
Kruppel-like factor 4 (gut)	NM_010637.3	2397-2497	GACTGGAAGTTTGTGGATATCAGGGTATACACTAAATCAGTGAGCTTGGGGGGAGGGAAGACCAGGATTCCCTTGAATTGTGTTTCGATGATGCAATACA
KRT1	NM_008473.2	1883-1983	GGATCCAGCTCAGGTGGCGGTGGCGTTAAGTCCTCTGGCAGTTCTACCGTGAAGTTTGTTTCCACCAGTTACTCCCGAGGGACCAAATAAAGAGGTGACC
LAMA1	NM_008480.2	5860-5960	CACAAGACGGCGAATAAGACAGACTTGATCTCCGAATCCCTGGCTTCTCGGGGGAAAGCAGTCCTTCAGCGCTCGTCCCGGTTTCTAAAGGAAAGTGTCA
laminin B1 subunit 1	NM_008482.2	1970-2070	GAGTCATTGTGGTGGAAAGGCAGTACATTCAGGACCGCATTCCTTCCTGGACAGGACCTGGGTTCGTCCGGGTGCCTGAAGGGGCTTATTTGGAGTTTTT
LEFTA/Lefty2	NM_177099.3	2120-2220	AAGGGTGTACCTGAGTCTTTCTGGCCATTGCCTGGCAGCTTTGCCCATGTCATTTATTGTCAGAGCTTCACGGGAAAATGCAAGTAGCCGACTTCGGAGC
LHR	NM_013582.2	1920-2020	TTCTCTTGCTGAGCAGATTTGGTTGCTGTAAGCACCGGGCTGAACTTTACAGAAGGAAGGAATTTTCTGCATGTACCTTCAACTCCAAAAACGGCTTTCC
leukemia inhibitory factor receptor	NM_013584.2	2115-2215	TCAGTTTCAGCCAGGAGTAAGATACAACTTTTACCTCTATGGGTGCACTAACCAGGGATACCAACTGTTACGTTCCATAATTGGATACGTAGAAGAACTG
LIN28	NM_145833.1	2740-2840	AAGGACCCATGTGAAAATTCTGAAGAAGCCAGGAACCTCATTCTTTCCTTGTCCCTAACTCAGTGAAGAGTTTTGGTTGGTGGTTTTGAGACAGGGCCTC
LGR5	NM_010195.2	2123-2223	CTGGCTGCCGTGGATGCATTCACTTTTGGCCGTTTTGCTCAGCACGGTGCGTGGTGGGAAGACGGAATCGGCTGCCAAATCGTTGGCTTCCTGTCCATTT
MIXL1	NM_013729.2	635-735	CGTATTCGTCTCTCTCTGAAGATATTGGCTCAAAGTTGGACTCCTGGGAGGAGCACATCTTTTCTGCCTTAGGTAACTTCTGAGGATTCTGGGAGCGTTG
MUSASHI	NM_008629.1	1080-1180	CCCAGCACTGGTTTCGGCCACAGTCTTGGGGGTCCCTTGATTGCCACAGCCTTCACCAATGGGTACCACTGAAACAGGGAGGAGGTAGCAGGAGCGCCCC
Nanog homeobox	NM_028016.2	1082-1182	GCCTTGGAATTATTCCTGAACTACTCTGTGACTCCACCAGGTGAAATATGAGACTTACGCAACATCTGGGCTTAAAGTCAGGGCAAAGCCAGGTTCCTTC
NETRIN-1	NM_008744.2	1844-1944	AAGCAGGGCACAAGTCGTATTCGCCGTGGTGACCAGAGTTTGTGGATCCGCTCACGAGACATCGCCTGCAAGTGTCCCAAAATCAAGCCCCTCAAGAAGT
nodal	NM_013611.4	1975-2075	ACCAGAGAGGTGGGCACTTGTCCAAGAGGGGACTGGCCATGGTGGACTTTAGAAGCCAGAGTCCTGAGATGTATGCTTGGCAGACACAACCCAAGTCTAT
noggin	NM_008711.2	895-995	GATCAAAGGGCTGGAGTTCTCCGAGGGCTTGGCCCAAGGCAAGAAACAGCGCCTGAGCAAGAAGCTGAGGAGGAAGTTACAGATGTGGCTGTGGTCACAG
nuclear receptor subfamily 5, group A, member 2	NM_030676.1	2325-2425	GCCCTATACCTTCTGACCTGTGAGCCCTGAAGCTATTTTAAGGACTTCTGTTCAGCCATACCCAGTAGTAGCTCCACTAAACCATGATTTCTGGATGTCT
numb gene homolog (Drosophila)	NM_001136075.1	1690-1790	TCCCTCAATATGAGACAAGTAGTGCTACCACCAGTCCCTTCTTTAAGCCTCCTGCTCAGCACCTCAATGGTTCTGCAGCTTTCAATGGTGTAGACAATGG
platelet/endothelial cell adhesion molecule 1	NM_008816.2	1100-1200	ACACCTGCAAAGTGGAATCAAACCGTATCTCCAAAGCCAGTAGCATCATGGTCAACATAACAGAGCTGTTTCCCAAGCCGAAGTTAGAGTTCTCCTCCAG
PODXL	NM_013723.3	2800-2900	GATCTAACCTACCAGGCATTATTATTATTCCACAGGAAGCTCAGGGACTTTTCAAGTTGCTGAGAGCTTGGGTTGGTGTGCTGTGGTGTGTTGTGTGTGT
POU domain, class 5, transcription factor 1	NM_013633.2	735-835	AAAGCGAACTAGCATTGAGAACCGTGTGAGGTGGAGTCTGGAGACCATGTTTCTGAAGTGCCCGAAGCCCTCCCTACAGCAGATCACTCACATCGCCAAT
phosphatase and tensin homolog	NM_008960.2	5160-5260	CAGCCTTACCCCGATTCAGCCTCTTCAGATACTCTTGTGCTGTGCAGCAGTGGCTCTGTGTGTAAATGCTATGCACTGAGGATACACAAATATGACGTGT
v-raf-leukemia viral oncogene 1	NM_029780.3	550-650	CCTCAGATGATGGCAAGCTCACGGATTCTTCTAAGACAAGCAATACTATCCGGGTTTTCTTGCCGAATAAGCAAAGGACTGTGGTCAATGTGCGGAATGG
REST	NM_011263.1	885-985	GAACGCCCGTATAAATGTGAACTTTGTCCTTACTCAAGCTCTCAGAAGACTCATCTAACGCGACACATGCGGACTCATTCAGGTGAGAAGCCATTTAAAT
REX1, RNA exonuclease 1 homolog (S. cerevisiae)	NM_025852.3	4870-4970	AGGCCACTCTGTTCCCATGTAAGGAAACAAGTTTTGTAGTACTCACATCCAATGTGACCTCAACTTGATTGGCTGCCTCTTGGCAGTTATCTGTGGGCAG
SEMA3A	NM_009152.3	3115-3215	GAGGAACTTTCCCAGCAGGCTTTCTTCAGTATACCAACGCTTGACAGAGATCACAGGTGAGCATAGATGTTCACGTCCGCTGACTTAGTGTTTCCTCTGA
SERPINA1	NM_009243.3	620-720	AGTGATTAATGATTTTGTGGAGAAGGGAACCCAAGGAAAGATAGCTGAGGCGGTGAAAAAACTGGACCAAGACACAGTTTTCGCCCTGGCAAATTACATT
SFRP2	NM_009144.2	1248-1348	CATGTGTGTATCCCTAACATGTCCTGAGTTATAAGGCCCTAGGAGGCCTTGGAAACCCATAGCTGTTTTCACGGAAAGCGAAAAGCCCATCCAGATCTTG
SWI/SNF related, matrix associated, actin dependent regulator of chromatin,	NM_011416.2	5167-5267	TTGATGGAAAAGATGTGGGTGGATAGTATATTTCTACAGGTGGGTCAGGTTTGGTAGCAGTTTGATGTGCTGGGTTCTGTCATCTGTTCTGATGAGAAGA
SOX17	NM_011441.4	662-762	ATCTTACAGACCTGGAGTTTTAACTACTATCACTGATCTCTACACACAACCTCCAGCTTTAAATGGGAGGGAGGGTCACCACTGCTTTATAACATAACAA
SRY-box containing gene 2	NM_011443.3	1592-1692	TTCTTTTTGGGGGACTATTTTTGTACAGAGAAAACCTGAGGGCGGCGGGGAGGGCGGGGGAATCGGACCATGTATAGATCTGGAGGAAAAAAACTACGCA
SSEA-3	NM_033149.3	1302-1402	GGAATGACTTCTTCCCACTTGGCACCCGGAGCAATAACAGATCTCGTTTTTTTCAGGCCTTTGCGGGATGCCCTCAATGCTTGAGACATGCCCTTCATCC
STELLA	NM_139218.1	334-434	TTCAAAGCGCCTTTCCCAAGAGAAGGGTCCGCACTTTGTTGTCGGTGCTGAAAGACCCTATAGCAAAGATGAGAAGACTTGTTCGGATTGAGCAGAGACA
brachyury	NM_009309.2	1290-1390	TCCTCGTCTTCTGGTTCTCCGATGTATGAAGGGGCTGCTACAGTCACAGACATTTCTGACAGCCAGTATGACACGGCCCAAAGCCTCCTCATAGCCTCGT
TBS3	NM_011434.1	556-656	TGGAGTGATTGGGATTGCGCAGTAAACATTCCCTGTGTGGTCTGAGTCTCAGACTCATCTGCTACCCTCAAACCATTAAACTGTAATCTGAAAAAAAAAA
transcription factor 3	NM_001164147.1	3080-3180	CCTCATGTGAAGTGGGCCGTCCTCATGGTCCTCAATACTTGGGTGTCATGCATTAGGGGACCTCTAAAGAAAAGTTGCTAGAATAAGGTGTGTGTGTGTG
transcription factor 4	NM_013685.1	3045-3145	AATTACCGGATATTGAATAGGGGAAGCCCGGCTGCCCTCGTAACAAAACCAGCAAACGTCCTGATGGCAACGAAGTGATGACATTAGCCATTCCTTAGGG
teratocarcinoma-derived growth factor 1	NM_011562.2	945-1045	CCCCTCCTCTTTCTGGAAAACTATGGCGTGTGTGCCAAGCACTGTAACAGCGAGTTACATTCCTAGCCTAAAAGCTACTCTAAGAATGTGCTGTCTGCCA
TERF1	NM_009352.2	925-1025	AAGGTCTCACAAGAACGCCTTATCGCAGTTAAAACACAGACGTGCTCCATCAGATTTCAGTAGGAACGAAGCAAGAACAGGAACTCTTCAGTGTGAAACA
telomerase reverse transcriptase	NM_009354.1	2162-2262	CAGGGTAAGCTGGTGGAGGTTGTTGCCAATATGATCAGGCACTCGGAGAGCACGTACTGTATCCGCCAGTATGCAGTGGTCCGGAGAGATAGCCAAGGCC
undifferentiated embryonic cell transcription factor 1	NM_009482.2	614-714	CCCTGCGCTCAGATTCAGTTCTTCCACGACGAAGTCTGCAGGTGCCCACCGCATTACCAGCTCTCCTCCTCTTACGAGCACCGACACTCTGCCTCCTGAG
Wilms tumor 1 homolog	NM_144783.2	406-506	AAGTCCAGCGCCGAGAATCCGCAGGATCGCAGGAGCGGAGAACCGTCCGCATCCGAGCCGCACCTCATGGGTTCCGACGTGCGGGACCTGAACGCGCTGC
zinc finger protein 42	NM_009556.3	1112-1212	GCGCTTCTCCCTGGATTTCAACTTGCGCACCCATATCCGCATCCACACCGGGGAGAGGCGCTTTGTGTGTCCTTTTGATGGCTGCGAGAAGAGCTTTATT
zinc finger protein 42	NM_009556.3	664-764	TGGAAGAGGATTTCCTTTTTAAATCCTTCGAAAGCTTGGAGGAAGTGGAGCAAAACCTTTCTCGCCAGGTTCTGGAAGCGAGTTCCCTTCTCGAGTCTTC
Hprt hypoxanthine guanine phosphoribosyl transferase	NM_013556.2	30-130	TGCTGAGGCGGCGAGGGAGAGCGTTGGGCTTACCTCACTGCTTTCCGGAGCGGTAGCACCTCCTCCGCCGGCTTCCTCCTCAGACCGCTTTTTGCCGCGA
OAZ1	NM_008753.4	809-909	CCCTGTGCCCTCTCCTGGGTTAGTCCACATGTCGTGATTGTGCAGAATAAACGCTCACTCCATTAGCGGGGTGCTTCTTCGAGCTGAATGCTGTGTTTGT
Rpl27	NM_011289.3	2-102	GCTGCTCGTGCTGCTAATAAAGCTTGGTTCAAAAACGCAGTGCCCGACCCTCCCTGACGAGCTCCTTCCGCCAACAACTTTGACCACCAACCGTGGGGCA

## Sheet: Dataset S1B
Dataset S1B: 31 genes differentially expressed between Primary tumor carcinoma vs. Primary tumor EMT - t-Test p-value <0.05
				Carcinoma		EMT
Gene Name	Acession #	Target Sequence	Avg Counts	Carcinoma mean	Carcinoma std dev	EMT mean	EMT std dev	Absolute t value	Degree of freedrom	Raw p-value	Adjust p value	FDR
EEF1A1	NM_010106.2	AGGACACAGAGACTTCATCAAAAACATGATTACAGGCACATCCCAGGCTGACTGTGCTGTCCTGATTGTTGCTGCTGGTGTTGGTGAATTTGAAGCTGGT	186291	0.207556	0.312062	-0.15095	0.350773	2.30054	17	0.03435	0.03435	0.120861
catenin (cadherin associated protein)- beta 1	NM_007614.2	TTGGTCGAGGAGTAACAATACAAATGGATTTGGGGAGTGACTCACGCAGTGAAGAATGCACACGAATGGATCACAAGATGGCGTTATCAAACCCTAGCCT	12239.8	0.291443	0.39799	-0.211959	0.434645	2.57984	17	0.0194746	0.0194746	0.084095
interferon induced transmembrane protein 2	NM_030694.1	ATCCTCCAGACGGGGCGATTGTTCCAGAGTCAGTACCATGAGCCACAATTCTCAAGCCTTCTTGTCCACCAATGCCGGGCTTCCTCCAAGCTATGAGACA	7360.49	0.279371	0.224435	-0.203179	0.246383	4.37094	17	0.000416364	0.000416364	0.0395546
kit oncogene	NM_001122733.1	CAGTTTCCCTGCATGTCGCTCACTGTCTAGAATTTACTCAAAGCCGCCACAGAGGCTTAGCGGAGTGAAGTGCCGAAGGACCTCTTTATTTGGAGTCCTC	4892.93	0.400791	0.665694	-0.291484	0.550009	2.48164	17	0.0238256	0.0238256	0.0905371
SERPINA1	NM_009243.3	AGTGATTAATGATTTTGTGGAGAAGGGAACCCAAGGAAAGATAGCTGAGGCGGTGAAAAAACTGGACCAAGACACAGTTTTCGCCCTGGCAAATTACATT	4835.68	0.207146	0.304188	-0.150651	0.357748	2.28677	17	0.0353061	0.0353061	0.119789
TBS3	NM_011434.1	TGGAGTGATTGGGATTGCGCAGTAAACATTCCCTGTGTGGTCTGAGTCTCAGACTCATCTGCTACCCTCAAACCATTAAACTGTAATCTGAAAAAAAAAA	4125.46	0.348163	0.462975	-0.253209	0.459406	2.80815	17	0.012096	0.012096	0.0604801
CD49F-alpha 6 INTEGRIN	NM_008397.3	CAGTGGGGCTGTAGTTTTGCTAAAAAGAGACATGAAGTCCGCGCATCTGCTCCCTGAGTATATATTTGACGGAGAAGGCCTGGCTTCCTCGTTTGGCTAT	1699.39	0.770707	0.703693	-0.560514	0.881384	3.52419	17	0.00260383	0.00260383	0.0353376
cadherin 1	NM_009864.2	TCGAAGTGCCCGAAGACTTTGGTGTGGGTCAGGAAATCACATCTTATACCGCTCGAGAGCCGGACACGTTCATGGATCAGAAGATCACGTATCGGATTTG	1236.84	1.98309	0.968461	-1.44224	2.50859	3.64597	17	0.00199914	0.00199914	0.0379836
EPCAM	NM_008532.2	TGAAATTTGTACTCGTAAATACAAGCAGCTGGACACCGGCATTACCGATCGTAAAATTAGACGAACGTCTTATAGGTGCAGGTCCAGTGTGGTACTCAGA	1097.61	2.50054	1.28984	-1.81858	2.92141	3.89149	17	0.00117316	0.00117316	0.0557253
BRIX	NM_026396.3	TTCAGATCTTCAGTACGCCACGATACCATCCCAAGAGTCAGCCGTTTGTGGACCACGTGTTTACGTTCACCATTCTGGATAACAGGATATGGTTCCGGAA	1526.02	0.206824	0.207196	-0.150418	0.352086	2.55429	17	0.0205279	0.0205279	0.0812563
CD24	NM_009846.2	TGGCTTAGGAAATGTGGACACTTAAAACTCTCACTTGAAATTGGGCACAGGTTTGATGTAGAGATAAGGACGGGGTGCGGAATGGAGACCCATTTTGTCA	839.1	1.30974	1.07489	-0.95254	1.65222	3.37458	17	0.00360048	0.00360048	0.038005
NETRIN-1	NM_008744.2	AAGCAGGGCACAAGTCGTATTCGCCGTGGTGACCAGAGTTTGTGGATCCGCTCACGAGACATCGCCTGCAAGTGTCCCAAAATCAAGCCCCTCAAGAAGT	699.35	1.17426	0.937576	-0.854009	1.40038	3.54575	17	0.00248484	0.00248484	0.0393433
v-raf-leukemia viral oncogene 1	NM_029780.3	CCTCAGATGATGGCAAGCTCACGGATTCTTCTAAGACAAGCAATACTATCCGGGTTTTCTTGCCGAATAAGCAAAGGACTGTGGTCAATGTGCGGAATGG	1018.81	0.129534	0.16085	-0.0942063	0.240289	2.27958	17	0.0358155	0.0358155	0.113416
Kruppel-like factor 4 (gut)	NM_010637.3	GACTGGAAGTTTGTGGATATCAGGGTATACACTAAATCAGTGAGCTTGGGGGGAGGGAAGACCAGGATTCCCTTGAATTGTGTTTCGATGATGCAATACA	1728.4	-0.424865	0.584736	0.308993	0.476798	3.01434	17	0.00781205	0.00781205	0.0494763
PODXL	NM_013723.3	GATCTAACCTACCAGGCATTATTATTATTCCACAGGAAGCTCAGGGACTTTTCAAGTTGCTGAGAGCTTGGGTTGGTGTGCTGTGGTGTGTTGTGTGTGT	553.92	0.48234	0.709318	-0.350793	0.696187	2.55549	17	0.020477	0.020477	0.084579
numb gene homolog (Drosophila)	NM_001136075.1	TCCCTCAATATGAGACAAGTAGTGCTACCACCAGTCCCTTCTTTAAGCCTCCTGCTCAGCACCTCAATGGTTCTGCAGCTTTCAATGGTGTAGACAATGG	523.17	0.305477	0.2616	-0.222165	0.423959	3.10313	17	0.00646111	0.00646111	0.0472158
Smarca2	NM_011416.2	TTGATGGAAAAGATGTGGGTGGATAGTATATTTCTACAGGTGGGTCAGGTTTGGTAGCAGTTTGATGTGCTGGGTTCTGTCATCTGTTCTGATGAGAAGA	385.81	0.369828	0.514405	-0.268966	0.660453	2.27381	17	0.0362289	0.0362289	0.111024
TERF1	NM_009352.2	AAGGTCTCACAAGAACGCCTTATCGCAGTTAAAACACAGACGTGCTCCATCAGATTTCAGTAGGAACGAAGCAAGAACAGGAACTCTTCAGTGTGAAACA	392.6	0.246799	0.333354	-0.17949	0.396389	2.46797	17	0.0244995	0.0244995	0.0895176
COMMD3	NM_147778.2	CTGTGCAAAGAGGCATCCAGACGCTGGCGGATCCCGGTTCCTTTGACTCCAACGCCTTCGCGCTTCTCCTCCGGGCGGCTTTCCAGAGCCTGCTGGACGC	505.99	0.166182	0.140456	-0.12086	0.184539	3.68153	17	0.0018506	0.0018506	0.0439517
telomerase reverse transcriptase	NM_009354.1	CAGGGTAAGCTGGTGGAGGTTGTTGCCAATATGATCAGGCACTCGGAGAGCACGTACTGTATCCGCCAGTATGCAGTGGTCCGGAGAGATAGCCAAGGCC	192.56	1.07476	0.828349	-0.781646	1.15103	3.87706	17	0.00121047	0.00121047	0.0383314
leukemia inhibitory factor receptor	NM_013584.2	TCAGTTTCAGCCAGGAGTAAGATACAACTTTTACCTCTATGGGTGCACTAACCAGGGATACCAACTGTTACGTTCCATAATTGGATACGTAGAAGAACTG	145.01	0.64041	0.508845	-0.465753	0.823629	3.34778	17	0.00381525	0.00381525	0.0362449
DNA methyltransferase 3B	NM_001003961.3	CCCATGCAATGATCTCTCTAACGTCAATCCTGCCCGCAAAGGTTTATATGAGGGCACAGGAAGGCTCTTCTTCGAGTTTTACCACTTGCTGAATTATACC	128.57	0.675693	0.711581	-0.491413	0.8761	3.09175	17	0.00662058	0.00662058	0.0449254
OCCLUDIN	NM_008756.2	CGCTTATCTTGGGAGCCTGGACATTTTGCTCATCATAAAGATTAGGTGACCAGTGACATCAGCCATGTCCGTGAGGCCTTTTGAAAGTCCACCTCCTTAC	87.07	1.36242	1.32264	-0.99085	1.60446	3.38792	17	0.00349801	0.00349801	0.0415389
IMP-2	NM_053122.3	TGTGTCATTGGTGTCTCCTAAAAACCCAGAACAGAAAATCATTAAGAGAGTGATCGCTCTTGAAGGAGATATTGTAAGAACAATTGGACACAAAAACCGG	91.71	0.352091	0.468836	-0.256066	0.37476	3.14559	17	0.00589854	0.00589854	0.0466967
FOXC2	NM_013519.2	GGAGATTCTCCACGGGCGCAAGAGGTCTCTCCGGATAAGGTGCCTTCTGTAAACGAGTGCGGATTTGTAACCAGGCTATTTTGTTCTTGCCCAGAGCCTT	66.34	0.717473	0.535983	-0.521799	1.00195	3.16784	17	0.00562327	0.00562327	0.0485646
growth factor receptor bound protein 7	NM_010346.2	CAGGCTCCGCCCTTACCTGCCCGAGATAATTTTAGTTTCCCTGGGCCTGGAATCTGGATACGCAGGGCTCGCTCTATATTCTCCCGCCTCAACATTCCAA	46.01	0.964113	0.840334	-0.701173	1.39776	2.98654	17	0.00828917	0.00828917	0.049217
SRY-box containing gene 2	NM_011443.3	TTCTTTTTGGGGGACTATTTTTGTACAGAGAAAACCTGAGGGCGGCGGGGAGGGCGGGGGAATCGGACCATGTATAGATCTGGAGGAAAAAAACTACGCA	60.27	-0.416327	0.662529	0.302783	0.454641	2.81462	17	0.0119324	0.0119324	0.0629764
POU domain- class 5- transcription factor 1	NM_013633.2	AAAGCGAACTAGCATTGAGAACCGTGTGAGGTGGAGTCTGGAGACCATGTTTCTGAAGTGCCCGAAGCCCTCCCTACAGCAGATCACTCACATCGCCAAT	16.55	0.439652	0.414222	-0.319747	0.690708	2.75743	17	0.0134567	0.0134567	0.0608754
AFP	NM_007423.4	AGAAAAACTCTGGCGATGGGTGTTTAGAAAGCCAGCTATCTGTGTTTCTGGATGAAATTTGTCATGAGACGGAACTCTCTAACAAGTATGGACTCTCAGG	16.53	0.422102	0.40245	-0.306984	0.831266	2.28106	17	0.0357101	0.0357101	0.116981
MUSASHI	NM_008629.1	CCCAGCACTGGTTTCGGCCACAGTCTTGGGGGTCCCTTGATTGCCACAGCCTTCACCAATGGGTACCACTGAAACAGGGAGGAGGTAGCAGGAGCGCCCC	15.47	-0.317111	0.340129	0.230626	0.455474	2.86177	17	0.0108021	0.0108021	0.060365
teratocarcinoma-derived growth factor 1	NM_011562.2	CCCCTCCTCTTTCTGGAAAACTATGGCGTGTGTGCCAAGCACTGTAACAGCGAGTTACATTCCTAGCCTAAAAGCTACTCTAAGAATGTGCTGTCTGCCA	10.44	-0.417916	0.665872	0.303939	0.4739	2.76938	17	0.0131236	0.0131236	0.0623369

## Sheet: Dataset S1C
Dataset S1C: 38 genes differentially expressed between Primary tumor carcinoma vs. Lung Metastasis - t-Test p-value <0.05				Carcinoma		EMT
Gene Name	Acession #	Target Sequence	Avg Counts	GroupA mean	GrouAp std dev	GroupB mean	GroupB std dev	Absolute t value	Degree of freedrom	Raw p-value	Adjust p value	False Discovery Rate
fibronectin 1	NM_010233.1	TCCAGACCCTACCGTGGACCAGGTTGATGATACTTCCATTGTTGTTCGGTGGAGTAGACCCCAGGCACCTATCACAGGGTATAGAATTGTCTATTCACCT	29716.9	0.989388	0.882453	-0.989388	0.563869	5.34445	14	0.000103487	0.000103487	0.00200765
collagen- type I- alpha 1	NM_007742.3	CAATGGTGAGACGTGGAAACCCGAGGTATGCTTGATCTGTATCTGCCACAATGGCACGGCTGTGTGCGATGACGTGCAATGCAATGAAGAACTGGACTGT	14026.1	1.04403	0.907913	-1.04403	0.471074	5.77398	14	4.8175e-05	4.8175e-05	0.00233649
alpha 1(III) collagen	NM_009930.1	CAAGACAGTCTTTGAATATCAAACACGCAAGGCAATGAGACTACCCATCATAGATATCGCACCCTATGACATTGGGGGTCCTGATCAAGAATTTGGTGTG	8400.75	0.968542	0.989164	-0.968542	0.497328	4.94866	14	0.000213982	0.000213982	0.00296518
Vimentin	NM_011701.4	CAGCGCTCCTACGATTCACAGCCACCGCGCCCTCATTCCCTTGTTGCAGTTTTTCCAGCCGCAGCAAGCCAGCCCACCTTCGAAGCCATGTCTACCAGGT	18104.9	0.801515	0.729104	-0.801515	0.718183	4.43032	14	0.000570561	0.000570561	0.00503131
catenin (cadherin associated protein)- beta 1	NM_007614.2	TTGGTCGAGGAGTAACAATACAAATGGATTTGGGGAGTGACTCACGCAGTGAAGAATGCACACGAATGGATCACAAGATGGCGTTATCAAACCCTAGCCT	16446.8	-0.215939	0.39799	0.215938	0.18699	2.77793	14	0.0148097	0.0148097	0.0513049
GJA1	NM_010288.3	CTGGGGTGTTCATTTCGTTCCCGTGGAGGTGGTACTCAACAACCTCAGTAATGAGGCGTAGAAAACAAAGACATTACAATATCTAGGTTCCTTGGGGGGT	5176.61	0.246359	0.311818	-0.246359	0.312727	3.15569	14	0.0070119	0.0070119	0.0340077
kit oncogene	NM_001122733.1	CAGTTTCCCTGCATGTCGCTCACTGTCTAGAATTTACTCAAAGCCGCCACAGAGGCTTAGCGGAGTGAAGTGCCGAAGGACCTCTTTATTTGGAGTCCTC	7398.55	-0.293137	0.665694	0.293137	0.372012	2.17448	14	0.0473065	0.0473065	0.120756
CD9	NM_007657.3	CAGCTTTTGGAAAGTTTCCAGGTTAAGCCCTGCCCTGAAGCCATCAGTGAGGTCTTCAACAACAAGTTCCACATCATTGGAGCAGTGGGTATCGGCATCG	5899.14	0.220787	0.398454	-0.220787	0.175979	2.86732	14	0.0124182	0.0124182	0.0547531
cadherin 1	NM_009864.2	TCGAAGTGCCCGAAGACTTTGGTGTGGGTCAGGAAATCACATCTTATACCGCTCGAGAGCCGGACACGTTCATGGATCAGAAGATCACGTATCGGATTTG	2855.6	-0.568682	0.968458	0.568682	0.28132	3.18987	14	0.00655117	0.00655117	0.0353035
transcription factor 4	NM_013685.1	AATTACCGGATATTGAATAGGGGAAGCCCGGCTGCCCTCGTAACAAAACCAGCAAACGTCCTGATGGCAACGAAGTGATGACATTAGCCATTCCTTAGGG	1259.25	0.218048	0.318864	-0.218048	0.299876	2.81792	14	0.0136887	0.0136887	0.0510693
NETRIN-1	NM_008744.2	AAGCAGGGCACAAGTCGTATTCGCCGTGGTGACCAGAGTTTGTGGATCCGCTCACGAGACATCGCCTGCAAGTGTCCCAAAATCAAGCCCCTCAAGAAGT	1673.03	-0.609595	0.937572	0.609595	0.251395	3.55251	14	0.00318499	0.00318499	0.0205963
cadherin 2	NM_007664.4	TGATCCTTGTTCTCATGTTTGTGGTATGGATGAAACGGCGGGATAAAGAGCGCCAAGCCAAGCAGCTTTTAATTGACCCAGAAGATGATGTAAGAGATAA	1096.15	0.94596	0.503275	-0.94596	0.912956	5.13308	14	0.000152149	0.000152149	0.00245974
Kruppel-like factor 4 (gut)	NM_010637.3	GACTGGAAGTTTGTGGATATCAGGGTATACACTAAATCAGTGAGCTTGGGGGGAGGGAAGACCAGGATTCCCTTGAATTGTGTTTCGATGATGCAATACA	939.36	0.445637	0.584736	-0.445637	0.52141	3.21772	14	0.00619823	0.00619823	0.0353664
PODXL	NM_013723.3	GATCTAACCTACCAGGCATTATTATTATTCCACAGGAAGCTCAGGGACTTTTCAAGTTGCTGAGAGCTTGGGTTGGTGTGCTGTGGTGTGTTGTGTGTGT	1163.73	-0.646405	0.709324	0.646405	0.332119	4.66866	14	0.000362043	0.000362043	0.00390202
SFRP2	NM_009144.2	CATGTGTGTATCCCTAACATGTCCTGAGTTATAAGGCCCTAGGAGGCCTTGGAAACCCATAGCTGTTTTCACGGAAAGCGAAAAGCCCATCCAGATCTTG	185.59	1.95118	1.02677	-1.95118	1.66731	5.63687	14	6.13247e-05	6.13247e-05	0.00148712
numb gene homolog (Drosophila)	NM_001136075.1	TCCCTCAATATGAGACAAGTAGTGCTACCACCAGTCCCTTCTTTAAGCCTCCTGCTCAGCACCTCAATGGTTCTGCAGCTTTCAATGGTGTAGACAATGG	689.71	-0.178112	0.261602	0.178112	0.179171	3.17764	14	0.00671253	0.00671253	0.0342692
Smarca2	NM_011416.2	TTGATGGAAAAGATGTGGGTGGATAGTATATTTCTACAGGTGGGTCAGGTTTGGTAGCAGTTTGATGTGCTGGGTTCTGTCATCTGTTCTGATGAGAAGA	537.64	-0.231994	0.514397	0.231994	0.279799	2.24116	14	0.0417436	0.0417436	0.112476
COMMD3	NM_147778.2	CTGTGCAAAGAGGCATCCAGACGCTGGCGGATCCCGGTTCCTTTGACTCCAACGCCTTCGCGCTTCTCCTCCGGGCGGCTTTCCAGAGCCTGCTGGACGC	587.7	-0.101016	0.140453	0.101016	0.146494	2.81568	14	0.0137493	0.0137493	0.0493955
Snail	NM_011427.2	TCACTGCCAGGACTCCTTCCAGCCTTGGTCCGGGGACCTGTGGCGTCCATGTCTGGACCTGGTTCCTGCTTGGCTCTCTTGGTGGCCTTTGCCGCAGGTG	324.83	0.343101	0.323238	-0.343101	0.378572	3.89894	14	0.00160509	0.00160509	0.0119765
ZEB1	NM_011546.2	CTTAAGCAAGACCTGTGCTCTAAGTGCCATTCTCAGTATTGCAAGGCTCTGACAGCCTTCCCGCAGTGTGGCCTATATTAACTAGCAGTTGTTGATTCGT	302.17	0.607264	0.776831	-0.607264	0.657086	3.37625	14	0.00452156	0.00452156	0.027412
EDNRB	NM_007904.3	ATGGTCCACAGCACAATATGATAGCGAAAATACCGTGGTTTAACGCCATAGAAAATAGTCACTGTAACCAGCTCTCTCGGAGGCATACTACCAACTTTTT	248.08	0.554942	0.376582	-0.554942	0.39381	5.76125	14	4.92613e-05	4.92613e-05	0.00159278
Slug	NM_011415.2	AGACCCACTCTGATGTAAAGAAATACCAGTGCAAAAACTGCTCCAAAACCTTCTCCAGAATGTCGCTTCTGCATAAACATGAGGAGTCTGGCTGCTGTGT	207.39	0.964611	1.22958	-0.964611	0.891807	3.59241	14	0.00294248	0.00294248	0.0203872
DNA methyltransferase 3B	NM_001003961.3	CCCATGCAATGATCTCTCTAACGTCAATCCTGCCCGCAAAGGTTTATATGAGGGCACAGGAAGGCTCTTCTTCGAGTTTTACCACTTGCTGAATTATACC	226.5	-0.374427	0.711554	0.374427	0.354244	2.66473	14	0.0184894	0.0184894	0.0578541
OCCLUDIN	NM_008756.2	CGCTTATCTTGGGAGCCTGGACATTTTGCTCATCATAAAGATTAGGTGACCAGTGACATCAGCCATGTCCGTGAGGCCTTTTGAAAGTCCACCTCCTTAC	295.98	-1.0294	1.3226	1.0294	0.396049	4.21778	14	0.000860293	0.000860293	0.00695404
twist homolog 1 (Drosophila)	NM_011658.2	AATGGACAGTCTAGAGACTCTGGAGCTGGATAACTAAAAATAAATCTATATGACAAAGATTTTCATGGAAATTAGAAGAGCAGAGACCAAATTCACAAGA	315.41	0.898848	0.794471	-0.898848	1.59463	2.854	14	0.0127488	0.0127488	0.0515265
CRABP2	NM_007759.2	AGATCAAACAGGAGAATGACACTTTCTACATCAAAACCTCCACCACTGTGCGAACCACGGAGATTAACTTCAAGATCGGGGAGGAATTTGAGGAGCAGAC	36.48	0.688908	1.20678	-0.688908	0.734198	2.75883	14	0.0153762	0.0153762	0.0514306
LGR5	NM_010195.2	CTGGCTGCCGTGGATGCATTCACTTTTGGCCGTTTTGCTCAGCACGGTGCGTGGTGGGAAGACGGAATCGGCTGCCAAATCGTTGGCTTCCTGTCCATTT	41.04	0.470678	0.850606	-0.470678	0.375067	2.86412	14	0.012497	0.012497	0.0527048
growth factor receptor bound protein 7	NM_010346.2	CAGGCTCCGCCCTTACCTGCCCGAGATAATTTTAGTTTCCCTGGGCCTGGAATCTGGATACGCAGGGCTCGCTCTATATTCTCCCGCCTCAACATTCCAA	81.53	-0.367554	0.840183	0.367554	0.36911	2.26569	14	0.0398558	0.0398558	0.113706
bone morphogenetic protein 4	NM_007554.2	AGACCCTAGTCAACTCTGTTAATTCTAGTATCCCTAAGGCCTGTTGTGTCCCCACTGAACTGAGTGCCATTTCCATGTTGTACCTGGATGAGTATGACAA	70.25	-1.02107	0.745026	1.02107	1.01763	4.57982	14	0.000428621	0.000428621	0.00415762
fibroblast growth factor 2	NM_008006.2	CGACTGGAATCTAATAACTACAATACTTACCGGTCACGGAAATACTCCAGTTGGTATGTGGCACTGAAACGAACTGGGCAGTATAAACTCGGATCCAAAA	80.82	-0.261718	0.33967	0.261718	0.558874	2.26376	14	0.0400015	0.0400015	0.110861
bone morphogenetic protein 2	NM_007553.2	GAGGATTAGCAGGTCTTTGCACCAAGATGAACACAGCTGGTCACAGATAAGGCCATTGCTAGTGACTTTTGGACATGATGGAAAAGGACATCCGCTCCAC	137.49	0.905857	1.27545	-0.905857	1.54921	2.55361	14	0.0229563	0.0229563	0.0674775
CLAUDIN	NM_016674.3	TTGCTACATCTAGACAACGGGTTCATTAACTCTTGTCCTGCCTATGTTGCATGAGTCAAGAGGGGGCACAGGCTAACATGGTTTTATATTGGAAAACATG	59.52	-0.707912	1.46765	0.707911	1.04155	2.22515	14	0.0430203	0.0430203	0.112783
GATA6	NM_010258.3	GGGCTCTGAAGGCCTCATACCACTTGTGTCTGATATTGTCCAGCAGTCCAGATGGCAGCAAAAATGCAGACATAACATTCCTTCGATGCGTGATTTCTGT	46.41	-0.846747	0.660072	0.846747	0.408419	6.17092	14	2.43096e-05	2.43096e-05	0.00235803
galanin	NM_010253.3	TGTCCACTGTGCACGTGTGTCCTGTGCTGTAATTTAAAGTCATTCTAGGCTAAGAAGAATCTTCTGCCAACTCCTCAAGCCAATCGTCTGTTCTCTGCTT	18.44	-0.357596	0.571042	0.357596	0.467542	2.74091	14	0.0159266	0.0159266	0.0514961
zinc finger protein 42	NM_009556.3	GCGCTTCTCCCTGGATTTCAACTTGCGCACCCATATCCGCATCCACACCGGGGAGAGGCGCTTTGTGTGTCCTTTTGATGGCTGCGAGAAGAGCTTTATT	14	0.3532	0.387872	-0.3532	0.544506	2.98865	14	0.00976874	0.00976874	0.0451223
CD133	NM_008935.1	ACGGTGCTCTTACTTCCGGCTGTAATCATTGCTATCAAGCTGGCCAAGTACTATCGCAGGATGGATTCAGAGGATGTATACGACGATGTTGAGACTGTGC	21.45	-0.35162	0.554475	0.35162	0.531334	2.59007	14	0.0213864	0.0213864	0.0648275
forkhead box A2	NM_010446.1	AAGTAGCCACCACACTTCAGGCCTCAAGGGAGCAGTCTCACCTGTCTGTGTCCCTAAATAGATGGGCCACAGTGATCTGTCATTCTAAATAGGGAAGGGA	39.92	-0.922704	0.464431	0.922704	0.967489	4.86365	14	0.00025077	0.00025077	0.00304059
LHR	NM_013582.2	TTCTCTTGCTGAGCAGATTTGGTTGCTGTAAGCACCGGGCTGAACTTTACAGAAGGAAGGAATTTTCTGCATGTACCTTCAACTCCAAAAACGGCTTTCC	14.64	0.484036	0.563937	-0.484036	0.787725	2.82636	14	0.013463	0.013463	0.0522365

## Sheet: Dataset S1D
Dataset S1D: 65 genes differentially expressed between Primary tumor EMT vs. Lung Metastasis - t-Test p-value <0.05				Carcinoma		EMT
Gene Name	Acession #	Target Sequence	Avg Counts	GroupA mean	GrouAp std dev	GroupB mean	GroupB std dev	Absolute t value	Degree of freedrom	Raw p-value	Adjust p value	False Discovery Rate
AFP	NM_007423.4	AGAAAAACTCTGGCGATGGGTGTTTAGAAAGCCAGCTATCTGTGTTTCTGGATGAAATTTGTCATGAGACGGAACTCTCTAACAAGTATGGACTCTCAGG	15	-0.373489	0.705995	0.466862	0.418706	2.9648	16	0.00912508	0.00912508	0.0158059
alpha 1(III) collagen	NM_009930.1	CAAGACAGTCTTTGAATATCAAACACGCAAGGCAATGAGACTACCCATCATAGATATCGCACCCTATGACATTGGGGGTCCTGATCAAGAATTTGGTGTG	10430.2	1.08177	0.44094	-1.35222	0.497327	11.0008	16	7.17267e-09	7.17267e-09	1.3915e-07
bone morphogenetic protein 2	NM_007553.2	GAGGATTAGCAGGTCTTTGCACCAAGATGAACACAGCTGGTCACAGATAAGGCCATTGCTAGTGACTTTTGGACATGATGGAAAAGGACATCCGCTCCAC	114.16	0.707598	0.894231	-0.884497	1.54929	2.74058	16	0.0145124	0.0145124	0.0234617
bone morphogenetic protein 4	NM_007554.2	AGACCCTAGTCAACTCTGTTAATTCTAGTATCCCTAAGGCCTGTTGTGTCCCCACTGAACTGAGTGCCATTTCCATGTTGTACCTGGATGAGTATGACAA	64.2	-0.980661	0.778724	1.22583	1.01764	5.21977	16	8.42459e-05	8.42459e-05	0.000233481
BRIX	NM_026396.3	TTCAGATCTTCAGTACGCCACGATACCATCCCAAGAGTCAGCCGTTTGTGGACCACGTGTTTACGTTCACCATTCTGGATAACAGGATATGGTTCCGGAA	1512.89	-0.244282	0.275168	0.305352	0.12853	5.19143	16	8.91412e-05	8.91412e-05	0.000233695
cadherin 1	NM_009864.2	TCGAAGTGCCCGAAGACTTTGGTGTGGGTCAGGAAATCACATCTTATACCGCTCGAGAGCCGGACACGTTCATGGATCAGAAGATCACGTATCGGATTTG	1855.18	-2.22953	2.11537	2.78692	0.281321	6.62051	16	5.88532e-06	5.88532e-06	2.19568e-05
cadherin 2	NM_007664.4	TGATCCTTGTTCTCATGTTTGTGGTATGGATGAAACGGCGGGATAAAGAGCGCCAAGCCAAGCAGCTTTTAATTGACCCAGAAGATGATGTAAGAGATAA	1622.63	1.11169	0.365507	-1.38961	0.912954	7.95147	16	6.00038e-07	6.00038e-07	3.42375e-06
catenin (cadherin associated protein)- beta 1	NM_007614.2	TTGGTCGAGGAGTAACAATACAAATGGATTTGGGGAGTGACTCACGCAGTGAAGAATGCACACGAATGGATCACAAGATGGCGTTATCAAACCCTAGCCT	13483.2	-0.461799	0.279818	0.577249	0.18699	8.99229	16	1.17868e-07	1.17868e-07	1.14332e-06
CD133	NM_008935.1	ACGGTGCTCTTACTTCCGGCTGTAATCATTGCTATCAAGCTGGCCAAGTACTATCGCAGGATGGATTCAGAGGATGTATACGACGATGTTGAGACTGTGC	19.69	-0.402412	0.490226	0.503015	0.531319	3.75296	16	0.00173686	0.00173686	0.00343828
CD24	NM_009846.2	TGGCTTAGGAAATGTGGACACTTAAAACTCTCACTTGAAATTGGGCACAGGTTTGATGTAGAGATAAGGACGGGGTGCGGAATGGAGACCCATTTTGTCA	976.98	-1.44245	1.36959	1.80307	0.489406	6.35301	16	9.58554e-06	9.58554e-06	3.32071e-05
CD44 antigen	NM_009851.2	CATATTGCCTCTCCAGCAGTCCAATCCTTAGGCATTGCTTTCCAGCGGGGTGGGAGATCAGGTGTACTGGTTACATACTCTCTTTATAGACTCCCTTCTG	3429.37	0.254988	0.204202	-0.318735	0.38745	4.0513	16	0.000926577	0.000926577	0.0019123
CD49F-alpha 6 INTEGRIN	NM_008397.3	CAGTGGGGCTGTAGTTTTGCTAAAAAGAGACATGAAGTCCGCGCATCTGCTCCCTGAGTATATATTTGACGGAGAAGGCCTGGCTTCCTCGTTTGGCTAT	1689.47	-0.805318	0.632163	1.00665	0.172391	7.83354	16	7.27687e-07	7.27687e-07	3.92143e-06
CD9	NM_007657.3	CAGCTTTTGGAAAGTTTCCAGGTTAAGCCCTGCCCTGAAGCCATCAGTGAGGTCTTCAACAACAAGTTCCACATCATTGGAGCAGTGGGTATCGGCATCG	6032.64	0.207372	0.289408	-0.259215	0.175978	3.99376	16	0.00104564	0.00104564	0.00211307
CLAUDIN	NM_016674.3	TTGCTACATCTAGACAACGGGTTCATTAACTCTTGTCCTGCCTATGTTGCATGAGTCAAGAGGGGGCACAGGCTAACATGGTTTTATATTGGAAAACATG	40.2	-0.990144	0.403722	1.23768	1.0416	6.24095	16	1.17932e-05	1.17932e-05	3.94461e-05
collagen- type I- alpha 1	NM_007742.3	CAATGGTGAGACGTGGAAACCCGAGGTATGCTTGATCTGTATCTGCCACAATGGCACGGCTGTGTGCGATGACGTGCAATGCAATGAAGAACTGGACTGT	15141.6	1.03138	0.41828	-1.28922	0.471074	11.0646	16	6.60519e-09	6.60519e-09	2.13568e-07
COMMD3	NM_147778.2	CTGTGCAAAGAGGCATCCAGACGCTGGCGGATCCCGGTTCCTTTGACTCCAACGCCTTCGCGCTTCTCCTCCGGGCGGCTTTCCAGAGCCTGCTGGACGC	523.28	-0.237834	0.109114	0.297293	0.146491	8.89502	16	1.36477e-07	1.36477e-07	1.20348e-06
CRABP2	NM_007759.2	AGATCAAACAGGAGAATGACACTTTCTACATCAAAACCTCCACCACTGTGCGAACCACGGAGATTAACTTCAAGATCGGGGAGGAATTTGAGGAGCAGAC	49.8	0.887803	0.951592	-1.10975	0.734198	4.87836	16	0.000167393	0.000167393	0.000416336
diaphanous homolog 2 (Drosophila)	NM_017398.3	CTCAAGAGCAACCTTGTAGCAATGGAACAAAGCATTCTTCATCTGGAGAAAAACATCAAGAATTTCCCACCAGCAGAATCGCACCATGATAAGTTTGTGG	579.12	0.150032	0.279227	-0.18754	0.281369	2.54015	16	0.0218335	0.0218335	0.0347188
DNA methyltransferase 3B	NM_001003961.3	CCCATGCAATGATCTCTCTAACGTCAATCCTGCCCGCAAAGGTTTATATGAGGGCACAGGAAGGCTCTTCTTCGAGTTTTACCACTTGCTGAATTATACC	162.53	-0.933536	0.661067	1.16692	0.354256	8.07493	16	4.91265e-07	4.91265e-07	3.17685e-06
EDNRB	NM_007904.3	ATGGTCCACAGCACAATATGATAGCGAAAATACCGTGGTTTAACGCCATAGAAAATAGTCACTGTAACCAGCTCTCTCGGAGGCATACTACCAACTTTTT	329.07	0.705802	0.219383	-0.882253	0.393801	10.8667	16	8.5391e-09	8.5391e-09	1.38049e-07
EEF1A1	NM_010106.2	AGGACACAGAGACTTCATCAAAAACATGATTACAGGCACATCCCAGGCTGACTGTGCTGTCCTGATTGTTGCTGCTGGTGTTGGTGAATTTGAAGCTGGT	189943	-0.301639	0.196244	0.377048	0.184965	7.47577	16	1.3208e-06	1.3208e-06	5.57034e-06
EOMES	NM_010136.2	ACTGAAAAGGTCGTTCAAGGTGCTGGATTGATTCATTTATGGGAAACGAGAAATGTTCAGAAAAAGCAGGCTATGAAGAACGAGTGCCCGGTGCTATTAA	17.59	-0.597311	0.637279	0.746639	0.894583	3.7249	16	0.00184287	0.00184287	0.00357516
EPCAM	NM_008532.2	TGAAATTTGTACTCGTAAATACAAGCAGCTGGACACCGGCATTACCGATCGTAAAATTAGACGAACGTCTTATAGGTGCAGGTCCAGTGTGGTACTCAGA	1333.43	-2.38745	2.71825	2.98431	0.701864	5.41623	16	5.71079e-05	5.71079e-05	0.000162926
fibronectin 1	NM_010233.1	TCCAGACCCTACCGTGGACCAGGTTGATGATACTTCCATTGTTGTTCGGTGGAGTAGACCCCAGGCACCTATCACAGGGTATAGAATTGTCTATTCACCT	47520.8	1.25749	0.346217	-1.57186	0.56387	13.1252	16	5.55708e-10	5.55708e-10	5.39037e-08
forkhead box A2	NM_010446.1	AAGTAGCCACCACACTTCAGGCCTCAAGGGAGCAGTCTCACCTGTCTGTGTCCCTAAATAGATGGGCCACAGTGATCTGTCATTCTAAATAGGGAAGGGA	35.23	-1.01817	0.540951	1.27271	0.96749	6.37397	16	9.22278e-06	9.22278e-06	3.31337e-05
FOXC2	NM_013519.2	GGAGATTCTCCACGGGCGCAAGAGGTCTCTCCGGATAAGGTGCCTTCTGTAAACGAGTGCGGATTTGTAACCAGGCTATTTTGTTCTTGCCCAGAGCCTT	62.84	-0.672332	0.865751	0.840416	0.286795	4.7145	16	0.000233799	0.000233799	0.000553135
GABRB3	NM_008071.3	GTGTTAGCAGAAGAGTGGGTTCTGATCCCTATCTAGGAAAGTAGCCTCTAGTAACTTTACAGCAGCCATTTGAGTCAGTAAGTGAGGGTACAGAGGGATT	10.27	0.237117	0.528085	-0.296396	0.419868	2.32515	16	0.0335423	0.0335423	0.0500555
galanin	NM_010253.3	TGTCCACTGTGCACGTGTGTCCTGTGCTGTAATTTAAAGTCATTCTAGGCTAAGAAGAATCTTCTGCCAACTCCTCAAGCCAATCGTCTGTTCTCTGCTT	18.07	-0.309042	0.501831	0.386302	0.46741	3.00965	16	0.0083105	0.0083105	0.0149281
GATA6	NM_010258.3	GGGCTCTGAAGGCCTCATACCACTTGTGTCTGATATTGTCCAGCAGTCCAGATGGCAGCAAAAATGCAGACATAACATTCCTTCGATGCGTGATTTCTGT	41.97	-0.826389	0.328318	1.03299	0.408377	10.7245	16	1.02909e-08	1.02909e-08	1.42603e-07
GCNF	NM_010264.3	TCCCATTAGTCCCAAAATGAGATTTGTTTGCCAGGGTCGAGAACAGAAAGTCAAGACCCAGAGAAGCCCAGCTCTTCCTTCAAGTATTATCAGGGATCTA	128.62	-0.171258	0.281618	0.214073	0.266398	2.95333	16	0.00934559	0.00934559	0.0159039
growth factor receptor bound protein 7	NM_010346.2	CAGGCTCCGCCCTTACCTGCCCGAGATAATTTTAGTTTCCCTGGGCCTGGAATCTGGATACGCAGGGCTCGCTCTATATTCTCCCGCCTCAACATTCCAA	54.53	-1.19709	1.05888	1.49636	0.369068	6.83444	16	4.01247e-06	4.01247e-06	1.62171e-05
IMP-2	NM_053122.3	TGTGTCATTGGTGTCTCCTAAAAACCCAGAACAGAAAATCATTAAGAGAGTGATCGCTCTTGAAGGAGATATTGTAAGAACAATTGGACACAAAAACCGG	96.06	-0.315401	0.394921	0.394252	0.680427	2.77679	16	0.0134705	0.0134705	0.0221464
interferon induced transmembrane protein 2	NM_030694.1	ATCCTCCAGACGGGGCGATTGTTCCAGAGTCAGTACCATGAGCCACAATTCTCAAGCCTTCTTGTCCACCAATGCCGGGCTTCCTCCAAGCTATGAGACA	7348.53	-0.278301	0.195199	0.347877	0.192702	6.80077	16	4.26005e-06	4.26005e-06	1.6529e-05
kit oncogene	NM_001122733.1	CAGTTTCCCTGCATGTCGCTCACTGTCTAGAATTTACTCAAAGCCGCCACAGAGGCTTAGCGGAGTGAAGTGCCGAAGGACCTCTTTATTTGGAGTCCTC	5718.99	-0.623604	0.382747	0.779505	0.372012	7.82362	16	7.3965e-07	7.3965e-07	3.77611e-06
KRT1	NM_008473.2	GGATCCAGCTCAGGTGGCGGTGGCGTTAAGTCCTCTGGCAGTTCTACCGTGAAGTTTGTTTCCACCAGTTACTCCCGAGGGACCAAATAAAGAGGTGACC	15.98	0.530652	0.437726	-0.663315	0.762298	4.18352	16	0.000702291	0.000702291	0.00148092
Kruppel-like factor 4 (gut)	NM_010637.3	GACTGGAAGTTTGTGGATATCAGGGTATACACTAAATCAGTGAGCTTGGGGGGAGGGAAGACCAGGATTCCCTTGAATTGTGTTTCGATGATGCAATACA	1459.31	0.757694	0.418325	-0.947118	0.521409	7.70865	16	8.9433e-07	8.9433e-07	4.3375e-06
LEFTA-Lefty2	NM_177099.3	AAGGGTGTACCTGAGTCTTTCTGGCCATTGCCTGGCAGCTTTGCCCATGTCATTTATTGTCAGAGCTTCACGGGAAAATGCAAGTAGCCGACTTCGGAGC	24.28	-0.242768	0.378597	0.30346	0.365657	3.08733	16	0.00706481	0.00706481	0.0131786
leukemia inhibitory factor receptor	NM_013584.2	TCAGTTTCAGCCAGGAGTAAGATACAACTTTTACCTCTATGGGTGCACTAACCAGGGATACCAACTGTTACGTTCCATAATTGGATACGTAGAAGAACTG	125.29	-0.565576	0.479865	0.70697	0.414733	5.92843	16	2.12121e-05	2.12121e-05	6.63734e-05
LGR5	NM_010195.2	CTGGCTGCCGTGGATGCATTCACTTTTGGCCGTTTTGCTCAGCACGGTGCGTGGTGGGAAGACGGAATCGGCTGCCAAATCGTTGGCTTCCTGTCCATTT	38.68	0.403468	0.391754	-0.504335	0.374953	4.97749	16	0.000136949	0.000136949	0.000349581
LHR	NM_013582.2	TTCTCTTGCTGAGCAGATTTGGTTGCTGTAAGCACCGGGCTGAACTTTACAGAAGGAAGGAATTTTCTGCATGTACCTTCAACTCCAAAAACGGCTTTCC	19.71	0.664018	0.522187	-0.830022	0.787486	4.8332	16	0.000183489	0.000183489	0.000444962
MUSASHI	NM_008629.1	CCCAGCACTGGTTTCGGCCACAGTCTTGGGGGTCCCTTGATTGCCACAGCCTTCACCAATGGGTACCACTGAAACAGGGAGGAGGTAGCAGGAGCGCCCC	14.44	0.367456	0.479855	-0.45932	0.674602	3.04052	16	0.00779159	0.00779159	0.0142601
NETRIN-1	NM_008744.2	AAGCAGGGCACAAGTCGTATTCGCCGTGGTGACCAGAGTTTGTGGATCCGCTCACGAGACATCGCCTGCAAGTGTCCCAAAATCAAGCCCCTCAAGAAGT	1149.02	-1.55743	1.17187	1.94679	0.251396	8.25895	16	3.65925e-07	3.65925e-07	2.73036e-06
nuclear receptor subfamily 5- group A- member 2	NM_030676.1	GCCCTATACCTTCTGACCTGTGAGCCCTGAAGCTATTTTAAGGACTTCTGTTCAGCCATACCCAGTAGTAGCTCCACTAAACCATGATTTCTGGATGTCT	24.42	-0.252186	0.414504	0.315233	0.581409	2.41903	16	0.0278435	0.0278435	0.0422003
numb gene homolog (Drosophila)	NM_001136075.1	TCCCTCAATATGAGACAAGTAGTGCTACCACCAGTCCCTTCTTTAAGCCTCCTGCTCAGCACCTCAATGGTTCTGCAGCTTTCAATGGTGTAGACAATGG	565.12	-0.437655	0.27459	0.547068	0.179174	8.73698	16	1.73589e-07	1.73589e-07	1.40318e-06
OCCLUDIN	NM_008756.2	CGCTTATCTTGGGAGCCTGGACATTTTGCTCATCATAAAGATTAGGTGACCAGTGACATCAGCCATGTCCGTGAGGCCTTTTGAAAGTCCACCTCCTTAC	213.89	-2.12055	1.13284	2.65069	0.39604	11.3133	16	4.80811e-09	4.80811e-09	2.33193e-07
phosphatase and tensin homolog	NM_008960.2	CAGCCTTACCCCGATTCAGCCTCTTCAGATACTCTTGTGCTGTGCAGCAGTGGCTCTGTGTGTAAATGCTATGCACTGAGGATACACAAATATGACGTGT	1376.91	0.079826	0.140772	-0.0997826	0.167668	2.47287	16	0.0250005	0.0250005	0.0391136
platelet-endothelial cell adhesion molecule 1	NM_008816.2	ACACCTGCAAAGTGGAATCAAACCGTATCTCCAAAGCCAGTAGCATCATGGTCAACATAACAGAGCTGTTTCCCAAGCCGAAGTTAGAGTTCTCCTCCAG	1171.04	0.213054	0.276777	-0.266318	0.542713	2.43714	16	0.0268549	0.0268549	0.041348
PODXL	NM_013723.3	GATCTAACCTACCAGGCATTATTATTATTCCACAGGAAGCTCAGGGACTTTTCAAGTTGCTGAGAGCTTGGGTTGGTGTGCTGTGGTGTGTTGTGTGTGT	916.12	-1.01305	0.500851	1.26631	0.332122	11.0427	16	6.79444e-09	6.79444e-09	1.64765e-07
SEMA3A	NM_009152.3	GAGGAACTTTCCCAGCAGGCTTTCTTCAGTATACCAACGCTTGACAGAGATCACAGGTGAGCATAGATGTTCACGTCCGCTGACTTAGTGTTTCCTCTGA	260.07	0.420279	0.447381	-0.525349	0.449484	4.44691	16	0.000405774	0.000405774	0.000915351
SERPINA1	NM_009243.3	AGTGATTAATGATTTTGTGGAGAAGGGAACCCAAGGAAAGATAGCTGAGGCGGTGAAAAAACTGGACCAAGACACAGTTTTCGCCCTGGCAAATTACATT	4956.88	-0.308089	0.206091	0.385111	0.177578	7.52781	16	1.20985e-06	1.20985e-06	5.33433e-06
SFRP2	NM_009144.2	CATGTGTGTATCCCTAACATGTCCTGAGTTATAAGGCCCTAGGAGGCCTTGGAAACCCATAGCTGTTTTCACGGAAAGCGAAAAGCCCATCCAGATCTTG	222.66	1.89629	0.588741	-2.37037	1.66701	7.57307	16	1.12127e-06	1.12127e-06	5.17922e-06
Slug	NM_011415.2	AGACCCACTCTGATGTAAAGAAATACCAGTGCAAAAACTGCTCCAAAACCTTCTCCAGAATGTCGCTTCTGCATAAACATGAGGAGTCTGGCTGCTGTGT	229.15	1.08667	0.311731	-1.35834	0.891856	8.12314	16	4.54596e-07	4.54596e-07	3.1497e-06
Smarca2	NM_011416.2	TTGATGGAAAAGATGTGGGTGGATAGTATATTTCTACAGGTGGGTCAGGTTTGGTAGCAGTTTGATGTGCTGGGTTCTGTCATCTGTTCTGATGAGAAGA	428.73	-0.544574	0.548907	0.680717	0.279807	5.72291	16	3.14316e-05	3.14316e-05	9.23898e-05
Snail	NM_011427.2	TCACTGCCAGGACTCCTTCCAGCCTTGGTCCGGGGACCTGTGGCGTCCATGTCTGGACCTGGTTCCTGCTTGGCTCTCTTGGTGGCCTTTGCCGCAGGTG	349.92	0.355128	0.196123	-0.44391	0.378573	5.80051	16	2.7077e-05	2.7077e-05	8.20773e-05
SRY-box containing gene 2	NM_011443.3	TTCTTTTTGGGGGACTATTTTTGTACAGAGAAAACCTGAGGGCGGCGGGGAGGGCGGGGGAATCGGACCATGTATAGATCTGGAGGAAAAAAACTACGCA	57.13	0.662357	0.436726	-0.827946	1.38493	3.22955	16	0.00524178	0.00524178	0.00996966
telomerase reverse transcriptase	NM_009354.1	CAGGGTAAGCTGGTGGAGGTTGTTGCCAATATGATCAGGCACTCGGAGAGCACGTACTGTATCCGCCAGTATGCAGTGGTCCGGAGAGATAGCCAAGGCC	239.74	-1.2289	0.919094	1.53613	0.365408	7.98013	16	5.72721e-07	5.72721e-07	3.47212e-06
teratocarcinoma-derived growth factor 1	NM_011562.2	CCCCTCCTCTTTCTGGAAAACTATGGCGTGTGTGCCAAGCACTGTAACAGCGAGTTACATTCCTAGCCTAAAAGCTACTCTAAGAATGTGCTGTCTGCCA	10.25	0.346048	0.483662	-0.43256	0.667574	2.87241	16	0.0110558	0.0110558	0.0184898
TERF1	NM_009352.2	AAGGTCTCACAAGAACGCCTTATCGCAGTTAAAACACAGACGTGCTCCATCAGATTTCAGTAGGAACGAAGCAAGAACAGGAACTCTTCAGTGTGAAACA	407.36	-0.344868	0.273379	0.431085	0.264632	6.06799	16	1.62937e-05	1.62937e-05	5.26831e-05
transcription factor 3	NM_001164147.1	CCTCATGTGAAGTGGGCCGTCCTCATGGTCCTCAATACTTGGGTGTCATGCATTAGGGGACCTCTAAAGAAAAGTTGCTAGAATAAGGTGTGTGTGTGTG	30.75	-0.347061	0.568692	0.433826	0.53603	2.96815	16	0.00906149	0.00906149	0.0159812
transcription factor 4	NM_013685.1	AATTACCGGATATTGAATAGGGGAAGCCCGGCTGCCCTCGTAACAAAACCAGCAAACGTCCTGATGGCAACGAAGTGATGACATTAGCCATTCCTTAGGG	1350.59	0.252069	0.155278	-0.315086	0.299876	5.1983	16	8.79284e-05	8.79284e-05	0.000236918
twist homolog 1 (Drosophila)	NM_011658.2	AATGGACAGTCTAGAGACTCTGGAGCTGGATAACTAAAAATAAATCTATATGACAAAGATTTTCATGGAAATTAGAAGAGCAGAGACCAAATTCACAAGA	422.21	1.06056	0.366611	-1.3257	1.59457	4.61548	16	0.000286489	0.000286489	0.000661654
Vimentin	NM_011701.4	CAGCGCTCCTACGATTCACAGCCACCGCGCCCTCATTCCCTTGTTGCAGTTTTTCCAGCCGCAGCAAGCCAGCCCACCTTCGAAGCCATGTCTACCAGGT	28111.7	1.07007	0.321344	-1.33758	0.718183	9.52884	16	5.3531e-08	5.3531e-08	5.76946e-07
ZEB1	NM_011546.2	CTTAAGCAAGACCTGTGCTCTAAGTGCCATTCTCAGTATTGCAAGGCTCTGACAGCCTTCCCGCAGTGTGGCCTATATTAACTAGCAGTTGTTGATTCGT	492.4	0.966277	0.221598	-1.20785	0.65706	9.85056	16	3.38563e-08	3.38563e-08	4.10508e-07
Zeb2 zinc finger E-box binding homeobox 2	NM_015753.3	ATTCCAGAAAAGCAGTTCCCTTCTGCGACATAAATACGAACACACAGGAAAGAGACCACACCAGTGTCAGATTTGTAAGAAAGCGTTCAAACACAAACAC	493.9	0.322107	0.196366	-0.402634	0.492208	4.27588	16	0.000579055	0.000579055	0.00127655
zinc finger protein 42	NM_009556.3	GCGCTTCTCCCTGGATTTCAACTTGCGCACCCATATCCGCATCCACACCGGGGAGAGGCGCTTTGTGTGTCCTTTTGATGGCTGCGAGAAGAGCTTTATT	15.17	0.369603	0.284408	-0.462004	0.544181	4.19022	16	0.000692516	0.000692516	0.00149276

## Sheet: Dataset S1E
Dataset S1E: 88 genes differentially expressed among all samples - ANOVA test p-value <0.01				Primary tumor-Carcinoma		Primary tumor-EMT		Lung metastasis		Normal Mammary Gland		Normal Lung parenchyma
Gene Name	Acession #	Target Sequence	Avg Counts	Group1 mean	Group1 std dev	Group2 mean	Group2 std dev	Group3 mean	Group3 std dev	Group4 mean	Group4 std dev	Group5 mean	Group5 std dev	F ratio	SS (Group)	SS(Error)	df (Groups)	df (Error)	Raw p-value	Adjust p value
EEF1A1	NM_010106.2	AGGACACAGAGACTTCATCAAAAACATGATTACAGGCACATCCCAGGCTGACTGTGCTGTCCTGATTGTTGCTGCTGGTGTTGGTGAATTTGAAGCTGGT	176451	0.21903	0.312062	-0.139475	0.350773	0.449576	0.184965	-0.469942	0.0284145	-0.801596	0.0498312	15.5848	4.80493	2.15816	4	28	8.04876e-07	8.04876e-07
fibronectin 1	NM_010233.1	TCCAGACCCTACCGTGGACCAGGTTGATGATACTTCCATTGTTGTTCGGTGGAGTAGACCCCAGGCACCTATCACAGGGTATAGAATTGTCTATTCACCT	39266.8	0.555775	0.882453	1.14396	0.930183	-1.423	0.56387	-0.480381	0.169088	-1.40152	0.0653441	16.9294	39.6506	16.3948	4	28	3.66393e-07	3.66393e-07
collagen- type I- alpha 1	NM_007742.3	CAATGGTGAGACGTGGAAACCCGAGGTATGCTTGATCTGTATCTGCCACAATGGCACGGCTGTGTGCGATGACGTGCAATGCAATGAAGAACTGGACTGT	17133.8	0.544266	0.907913	0.557742	0.827889	-1.54379	0.471074	1.30438	0.179538	-0.684049	0.129098	15.3804	31.3658	14.2753	4	28	9.10715e-07	9.10715e-07
alpha 1(III) collagen	NM_009930.1	CAAGACAGTCTTTGAATATCAAACACGCAAGGCAATGAGACTACCCATCATAGATATCGCACCCTATGACATTGGGGGTCCTGATCAAGAATTTGGTGTG	13683.1	0.214185	0.989163	0.445874	0.974027	-1.7229	0.497327	2.24567	0.126734	0.142696	0.091865	16.0315	41.4911	18.1167	4	28	6.16706e-07	6.16706e-07
Vimentin	NM_011701.4	CAGCGCTCCTACGATTCACAGCCACCGCGCCCTCATTCCCTTGTTGCAGTTTTTCCAGCCGCAGCAAGCCAGCCCACCTTCGAAGCCATGTCTACCAGGT	25416	0.234825	0.729104	0.71473	1.11927	-1.36821	0.718183	0.203467	0.146322	0.198206	0.0646363	7.48091	21.2783	19.9104	4	28	0.000313156	0.000313156
catenin (cadherin associated protein)- beta 1	NM_007614.2	TTGGTCGAGGAGTAACAATACAAATGGATTTGGGGAGTGACTCACGCAGTGAAGAATGCACACGAATGGATCACAAGATGGCGTTATCAAACCCTAGCCT	12698	0.182445	0.39799	-0.320957	0.434645	0.614321	0.18699	-1.1227	0.0262643	0.174828	0.0745903	17.8303	8.29159	3.2552	4	28	2.21367e-07	2.21367e-07
interferon induced transmembrane protein 2	NM_030694.1	ATCCTCCAGACGGGGCGATTGTTCCAGAGTCAGTACCATGAGCCACAATTCTCAAGCCTTCTTGTCCACCAATGCCGGGCTTCCTCCAAGCTATGAGACA	7712.19	0.122335	0.224436	-0.360214	0.246383	0.216962	0.192702	-0.0423093	0.0674261	0.458299	0.0650825	14.4798	2.55909	1.23715	4	28	1.59059e-06	1.59059e-06
GJA1	NM_010288.3	CTGGGGTGTTCATTTCGTTCCCGTGGAGGTGGTACTCAACAACCTCAGTAATGAGGCGTAGAAAACAAAGACATTACAATATCTAGGTTCCTTGGGGGGT	4557.99	0.401454	0.311818	0.158118	0.211517	-0.0912636	0.312727	-0.809208	0.0831659	-0.597732	0.385192	15.3878	4.66727	2.12318	4	28	9.06685e-07	9.06685e-07
kit oncogene	NM_001122733.1	CAGTTTCCCTGCATGTCGCTCACTGTCTAGAATTTACTCAAAGCCGCCACAGAGGCTTAGCGGAGTGAAGTGCCGAAGGACCTCTTTATTTGGAGTCCTC	4910.22	0.50679	0.665695	-0.185484	0.550008	1.09306	0.372011	-2.51654	0.257224	-1.06963	0.0934465	33.2556	34.4227	7.24568	4	28	2.90396e-10	2.90396e-10
SERPINA1	NM_009243.3	AGTGATTAATGATTTTGTGGAGAAGGGAACCCAAGGAAAGATAGCTGAGGCGGTGAAAAAACTGGACCAAGACACAGTTTTCGCCCTGGCAAATTACATT	4917.66	0.101	0.304188	-0.256798	0.357748	0.34607	0.177579	0.370986	0.165493	-0.62158	0.0217767	10.5987	3.3371	2.20401	4	28	2.34001e-05	2.34001e-05
CD9	NM_007657.3	CAGCTTTTGGAAAGTTTCCAGGTTAAGCCCTGCCCTGAAGCCATCAGTGAGGTCTTCAACAACAAGTTCCACATCATTGGAGCAGTGGGTATCGGCATCG	5958.13	0.175094	0.398453	0.168146	0.294308	-0.26648	0.175978	-0.884111	0.103855	0.511273	0.0472604	13.4099	4.25352	2.22035	4	28	3.17786e-06	3.17786e-06
TBS3	NM_011434.1	TGGAGTGATTGGGATTGCGCAGTAAACATTCCCTGTGTGGTCTGAGTCTCAGACTCATCTGCTACCCTCAAACCATTAAACTGTAATCTGAAAAAAAAAA	5102.73	0.0590595	0.462974	-0.542312	0.459407	-0.192009	0.726907	1.33593	0.13564	1.00708	0.265696	11.1761	11.9547	7.4877	4	28	1.51711e-05	1.51711e-05
CD44 antigen	NM_009851.2	CATATTGCCTCTCCAGCAGTCCAATCCTTAGGCATTGCTTTCCAGCGGGGTGGGAGATCAGGTGTACTGGTTACATACTCTCTTTATAGACTCCCTTCTG	2979.42	0.11481	0.208819	0.295598	0.433053	-0.161348	0.38745	-0.620016	0.150551	-0.339742	0.0180391	5.92572	2.77441	3.27739	4	28	0.00138454	0.00138454
CD49F-alpha 6 INTEGRIN	NM_008397.3	CAGTGGGGCTGTAGTTTTGCTAAAAAGAGACATGAAGTCCGCGCATCTGCTCCCTGAGTATATATTTGACGGAGAAGGCCTGGCTTCCTCGTTTGGCTAT	1846.33	0.454043	0.703696	-0.877173	0.881384	0.740044	0.172391	0.0487423	0.244909	-0.0166734	0.128079	8.75478	14.5023	11.5955	4	28	0.000102583	0.000102583
cadherin 1	NM_009864.2	TCGAAGTGCCCGAAGACTTTGGTGTGGGTCAGGAAATCACATCTTATACCGCTCGAGAGCCGGACACGTTCATGGATCAGAAGATCACGTATCGGATTTG	2075.82	0.781223	0.968457	-2.64404	2.50851	1.91859	0.281321	0.151574	0.211408	2.34375	0.0868509	12.7506	127.779	70.1501	4	28	4.95351e-06	4.95351e-06
EPCAM	NM_008532.2	TGAAATTTGTACTCGTAAATACAAGCAGCTGGACACCGGCATTACCGATCGTAAAATTAGACGAACGTCTTATAGGTGCAGGTCCAGTGTGGTACTCAGA	1538.4	1.25085	1.28985	-3.06839	2.92154	1.88931	0.701867	1.79643	0.127324	1.0806	0.0525648	10.9941	157.823	100.486	4	28	1.73664e-05	1.73664e-05
transcription factor 4	NM_013685.1	AATTACCGGATATTGAATAGGGGAAGCCCGGCTGCCCTCGTAACAAAACCAGCAAACGTCCTGATGGCAACGAAGTGATGACATTAGCCATTCCTTAGGG	1690.16	-0.149006	0.318862	-0.0799269	0.2529	-0.585099	0.299876	0.911906	0.140961	1.33877	0.094899	37.2858	10.8583	2.03852	4	28	7.77033e-11	7.77033e-11
BRIX	NM_026396.3	TTCAGATCTTCAGTACGCCACGATACCATCCCAAGAGTCAGCCGTTTGTGGACCACGTGTTTACGTTCACCATTCTGGATAACAGGATATGGTTCCGGAA	1406.88	0.255176	0.207198	-0.102065	0.352085	0.376331	0.128532	-0.723422	0.110843	-0.586359	0.0553313	18.1381	4.36998	1.6865	4	28	1.87109e-07	1.87109e-07
CD24	NM_009846.2	TGGCTTAGGAAATGTGGACACTTAAAACTCTCACTTGAAATTGGGCACAGGTTTGATGTAGAGATAAGGACGGGGTGCGGAATGGAGACCCATTTTGTCA	1271.26	0.411163	1.0749	-1.85109	1.65219	1.08668	0.489402	1.1313	0.109522	1.6618	0.0298749	11.4407	60.6157	37.0876	4	28	1.24913e-05	1.24913e-05
phosphatase and tensin homolog	NM_008960.2	CAGCCTTACCCCGATTCAGCCTCTTCAGATACTCTTGTGCTGTGCAGCAGTGGCTCTGTGTGTAAATGCTATGCACTGAGGATACACAAATATGACGTGT	1506.82	-0.121934	0.244264	-0.083478	0.143405	-0.247332	0.167672	0.509973	0.0209815	0.780821	0.116537	27.1884	3.29424	0.848144	4	28	2.76091e-09	2.76091e-09
NETRIN-1	NM_008744.2	AAGCAGGGCACAAGTCGTATTCGCCGTGGTGACCAGAGTTTGTGGATCCGCTCACGAGACATCGCCTGCAAGTGTCCCAAAATCAAGCCCCTCAAGAAGT	1098.34	0.38504	0.937568	-1.64322	1.40035	1.60423	0.251395	-0.486451	0.370644	1.20687	0.0429188	14.9483	56.5558	26.484	4	28	1.18686e-06	1.18686e-06
laminin B1 subunit 1	NM_008482.2	GAGTCATTGTGGTGGAAAGGCAGTACATTCAGGACCGCATTCCTTCCTGGACAGGACCTGGGTTCGTCCGGGTGCCTGAAGGGGCTTATTTGGAGTTTTT	1532.08	-0.143953	0.257379	-0.0519415	0.315132	-0.0943364	0.348532	0.600568	0.091798	0.225324	0.107158	4.47694	1.50101	2.34693	4	28	0.00636968	0.00636968
cadherin 2	NM_007664.4	TGATCCTTGTTCTCATGTTTGTGGTATGGATGAAACGGCGGGATAAAGAGCGCCAAGCCAAGCAGCTTTTAATTGACCCAGAAGATGATGTAAGAGATAA	1357.37	0.611152	0.503275	1.06347	0.625765	-1.28077	0.912959	-1.05964	0.360935	-1.05411	0.19873	20.8025	35.2537	11.8628	4	28	4.72019e-08	4.72019e-08
v-raf-leukemia viral oncogene 1	NM_029780.3	CCTCAGATGATGGCAAGCTCACGGATTCTTCTAAGACAAGCAATACTATCCGGGTTTTCTTGCCGAATAAGCAAAGGACTGTGGTCAATGTGCGGAATGG	987.24	0.0847744	0.16085	-0.138964	0.240288	-0.0316036	0.174917	-0.0442927	0.101831	0.412038	0.0678165	5.53741	0.793115	1.0026	4	28	0.0020549	0.0020549
interleukin 6 signal transducer	NM_010560.2	AGAAGCAAACAACAAGAAGCCTTGTCCAGATGACCTGAAGTCCGTGGACCTGTTCAAGAAGGAGAAAGTGAGTACAGAAGGGCACAGCAGTGGCATCGGG	1287.52	-0.312313	0.452961	-0.360617	0.295146	-0.237057	0.408913	1.20037	0.147242	1.58688	0.142939	28.5689	14.5376	3.56202	4	28	1.60078e-09	1.60078e-09
Kruppel-like factor 4 (gut)	NM_010637.3	GACTGGAAGTTTGTGGATATCAGGGTATACACTAAATCAGTGAGCTTGGGGGGAGGGAAGACCAGGATTCCCTTGAATTGTGTTTCGATGATGCAATACA	1482.89	-0.121342	0.584732	0.612515	0.476796	-1.01262	0.521413	-0.804328	0.0986022	1.58234	0.289738	22.6872	21.9002	6.75717	4	28	1.92109e-08	1.92109e-08
PODXL	NM_013723.3	GATCTAACCTACCAGGCATTATTATTATTCCACAGGAAGCTCAGGGACTTTTCAAGTTGCTGAGAGCTTGGGTTGGTGTGCTGTGGTGTGTTGTGTGTGT	1187.97	-0.353146	0.709322	-1.18628	0.696184	0.939665	0.332122	0.244211	0.226025	2.54143	0.0067591	32.6382	43.0967	9.24308	4	28	3.59461e-10	3.59461e-10
SFRP2	NM_009144.2	CATGTGTGTATCCCTAACATGTCCTGAGTTATAAGGCCCTAGGAGGCCTTGGAAACCCATAGCTGTTTTCACGGAAAGCGAAAAGCCCATCCAGATCTTG	313.77	0.736391	1.02679	0.860873	0.972431	-3.16555	1.66674	2.71927	0.0472126	0.601954	0.0171314	22.3626	115.926	36.2875	4	28	2.23378e-08	2.23378e-08
numb gene homolog (Drosophila)	NM_001136075.1	TCCCTCAATATGAGACAAGTAGTGCTACCACCAGTCCCTTCTTTAAGCCTCCTGCTCAGCACCTCAATGGTTCTGCAGCTTTCAATGGTGTAGACAATGG	708.36	-0.0731798	0.261602	-0.600815	0.423961	0.283055	0.179173	-0.169989	0.0533737	1.81331	0.0438545	40.7206	14.6055	2.51074	4	28	2.76466e-11	2.76466e-11
SEMA3A	NM_009152.3	GAGGAACTTTCCCAGCAGGCTTTCTTCAGTATACCAACGCTTGACAGAGATCACAGGTGAGCATAGATGTTCACGTCCGCTGACTTAGTGTTTCCTCTGA	478.62	-0.0964441	1.49461	-0.0706612	0.867346	-0.788231	0.449478	-0.550048	0.325607	3.16827	0.206171	10.1663	36.1213	24.8713	4	28	3.26559e-05	3.26559e-05
Smarca2	NM_011416.2	TTGATGGAAAAGATGTGGGTGGATAGTATATTTCTACAGGTGGGTCAGGTTTGGTAGCAGTTTGATGTGCTGGGTTCTGTCATCTGTTCTGATGAGAAGA	851.72	-0.341526	0.514413	-0.980329	0.660465	0.122464	0.279804	1.20249	0.105043	2.97621	0.124007	43.6886	42.5361	6.81534	4	28	1.19892e-11	1.19892e-11
diaphanous homolog 2 (Drosophila)	NM_017398.3	CTCAAGAGCAACCTTGTAGCAATGGAACAAAGCATTCTTCATCTGGAGAAAAACATCAAGAATTTCCCACCAGCAGAATCGCACCATGATAAGTTTGTGG	577.76	-0.0726969	0.223149	0.0762176	0.275103	-0.23897	0.281366	-0.00152781	0.0737642	0.553175	0.0724922	6.16755	1.48105	1.68095	4	28	0.00108812	0.00108812
platelet-endothelial cell adhesion molecule 1	NM_008816.2	ACACCTGCAAAGTGGAATCAAACCGTATCTCCAAAGCCAGTAGCATCATGGTCAACATAACAGAGCTGTTTCCCAAGCCGAAGTTAGAGTTCTCCTCCAG	2611.67	-0.831976	0.607583	-0.30987	0.745494	-0.578869	0.542714	1.2865	0.0803522	3.61194	0.170472	36.3663	53.3781	10.2745	4	28	1.03852e-10	1.03852e-10
TERF1	NM_009352.2	AAGGTCTCACAAGAACGCCTTATCGCAGTTAAAACACAGACGTGCTCCATCAGATTTCAGTAGGAACGAAGCAAGAACAGGAACTCTTCAGTGTGAAACA	386.81	0.188868	0.333346	-0.237429	0.396392	0.448142	0.264626	-0.665063	0.169761	-0.163057	0.0564176	9.44845	3.91881	2.9033	4	28	5.77943e-05	5.77943e-05
COMMD3	NM_147778.2	CTGTGCAAAGAGGCATCCAGACGCTGGCGGATCCCGGTTCCTTTGACTCCAACGCCTTCGCGCTTCTCCTCCGGGCGGCTTTCCAGAGCCTGCTGGACGC	524.27	0.0282084	0.14046	-0.258823	0.18454	0.230244	0.146489	0.222501	0.0422338	0.0373116	0.0579503	14.4572	1.32004	0.639151	4	28	1.61348e-06	1.61348e-06
Snail	NM_011427.2	TCACTGCCAGGACTCCTTCCAGCCTTGGTCCGGGGACCTGTGGCGTCCATGTCTGGACCTGGTTCCTGCTTGGCTCTCTTGGTGGCCTTTGCCGCAGGTG	342.13	0.214043	0.32323	0.305139	0.199532	-0.472174	0.378589	-0.684077	0.099204	0.25358	0.200184	14.959	4.7711	2.23261	4	28	1.179e-06	1.179e-06
telomerase reverse transcriptase	NM_009354.1	CAGGGTAAGCTGGTGGAGGTTGTTGCCAATATGATCAGGCACTCGGAGAGCACGTACTGTATCCGCCAGTATGCAGTGGTCCGGAGAGATAGCCAAGGCC	219.27	0.82098	0.828344	-1.03542	1.15102	1.50307	0.365408	-1.04592	0.407303	-1.355	0.152902	15.9228	44.0487	19.3647	4	28	6.57686e-07	6.57686e-07
Zeb2 zinc finger E-box binding homeobox 2	NM_015753.3	ATTCCAGAAAAGCAGTTCCCTTCTGCGACATAAATACGAACACACAGGAAAGAGACCACACCAGTGTCAGATTTGTAAGAAAGCGTTCAAACACAAACAC	735.39	-0.457313	0.592298	-0.14138	0.542029	-0.712646	0.492214	1.58863	0.118865	2.04965	0.104173	25.6196	26.1304	7.13956	4	28	5.26867e-09	5.26867e-09
ZEB1	NM_011546.2	CTTAAGCAAGACCTGTGCTCTAAGTGCCATTCTCAGTATTGCAAGGCTCTGACAGCCTTCCCGCAGTGTGGCCTATATTAACTAGCAGTTGTTGATTCGT	573.86	-0.213179	0.776825	0.435133	1.05376	-1.42769	0.657076	0.892817	0.0697137	1.88735	0.127582	12.1141	31.8303	18.3928	4	28	7.7066e-06	7.7066e-06
a-SMA	NM_007392.2	GGAACCCTGAGACGCTGCTCCAGCTATGTGTGAAGAGGAAGACAGCACAGCCCTGGTGTGCGACAATGGCTCTGGGCTCTGTAAGGCCGGCTTCGCTGGT	877.73	-0.784653	0.878273	-0.288577	0.870391	-0.733343	0.856466	2.62471	0.269093	2.48139	0.167801	18.8399	49.2831	18.3112	4	28	1.28471e-07	1.28471e-07
EDNRB	NM_007904.3	ATGGTCCACAGCACAATATGATAGCGAAAATACCGTGGTTTAACGCCATAGAAAATAGTCACTGTAACCAGCTCTCTCGGAGGCATACTACCAACTTTTT	501.4	-0.144926	0.376582	0.17405	0.567576	-1.25483	0.393837	0.441234	0.147466	2.65326	0.0548144	45.5398	34.8014	5.34938	4	28	7.29383e-12	7.29383e-12
leukemia inhibitory factor receptor	NM_013584.2	TCAGTTTCAGCCAGGAGTAAGATACAACTTTTACCTCTATGGGTGCACTAACCAGGGATACCAACTGTTACGTTCCATAATTGGATACGTAGAAGAACTG	405.74	-0.183115	0.508844	-1.28928	0.823654	-0.223731	0.414729	2.52138	0.120191	3.2909	0.129807	50.0459	70.5154	9.8631	4	28	2.3308e-12	2.3308e-12
Slug	NM_011415.2	AGACCCACTCTGATGTAAAGAAATACCAGTGCAAAAACTGCTCCAAAACCTTCTCCAGAATGTCGCTTCTGCATAAACATGAGGAGTCTGGCTGCTGTGT	301.54	0.165609	1.22957	0.403367	0.968206	-1.76365	0.891829	1.16842	0.0907898	1.614	0.176739	10.6088	38.8034	25.6037	4	28	2.32215e-05	2.32215e-05
DNA methyltransferase 3B	NM_001003961.3	CCCATGCAATGATCTCTCTAACGTCAATCCTGCCCGCAAAGGTTTATATGAGGGCACAGGAAGGCTCTTCTTCGAGTTTTACCACTTGCTGAATTATACC	148.95	0.382924	0.711563	-0.784196	0.876112	1.1318	0.354241	-0.666252	0.182344	-0.497638	0.24551	11.5438	20.2601	12.2854	4	28	1.15887e-05	1.15887e-05
OCCLUDIN	NM_008756.2	CGCTTATCTTGGGAGCCTGGACATTTTGCTCATCATAAAGATTAGGTGACCAGTGACATCAGCCATGTCCGTGAGGCCTTTTGAAAGTCCACCTCCTTAC	336.66	-0.184991	1.32254	-2.5385	1.60458	1.87379	0.396047	0.832037	0.343849	3.97234	0.121645	26.4423	148.662	39.3548	4	28	3.74034e-09	3.74034e-09
GCNF	NM_010264.3	TCCCATTAGTCCCAAAATGAGATTTGTTTGCCAGGGTCGAGAACAGAAAGTCAAGACCCAGAGAAGCCCAGCTCTTCCTTCAAGTATTATCAGGGATCTA	124	0.10706	0.339776	-0.111246	0.320448	0.220743	0.266415	-0.633991	0.00592837	0.167753	0.0780381	5.69745	1.9079	2.34409	4	28	0.00174416	0.00174416
twist homolog 1 (Drosophila)	NM_011658.2	AATGGACAGTCTAGAGACTCTGGAGCTGGATAACTAAAAATAAATCTATATGACAAAGATTTTCATGGAAATTAGAAGAGCAGAGACCAAATTCACAAGA	379.54	0.531993	0.794464	0.913609	0.769632	-1.26569	1.59461	0.904646	0.0891706	-2.29803	0.194079	10.5523	42.5593	28.2323	4	28	2.42436e-05	2.42436e-05
IMP-2	NM_053122.3	TGTGTCATTGGTGTCTCCTAAAAACCCAGAACAGAAAATCATTAAGAGAGTGATCGCTCTTGAAGGAGATATTGTAAGAACAATTGGACACAAAAACCGG	106.5	0.0868123	0.46885	-0.521331	0.374788	0.18556	0.680382	0.925627	0.0350411	0.259594	0.32127	6.6772	6.09793	6.39273	4	28	0.000662889	0.000662889
FOXC2	NM_013519.2	GGAGATTCTCCACGGGCGCAAGAGGTCTCTCCGGATAAGGTGCCTTCTGTAAACGAGTGCGGATTTGTAACCAGGCTATTTTGTTCTTGCCCAGAGCCTT	67.34	0.513473	0.535982	-0.725835	1.00199	0.613931	0.286792	-0.511057	0.0368642	0.166042	0.160625	6.50597	11.786	12.6809	4	28	0.000781581	0.000781581
LGR5	NM_010195.2	CTGGCTGCCGTGGATGCATTCACTTTTGGCCGTTTTGCTCAGCACGGTGCGTGGTGGGAAGACGGAATCGGCTGCCAAATCGTTGGCTTCCTGTCCATTT	43.52	0.253748	0.850499	0.128219	0.480624	-0.687631	0.37505	0.694946	0.0845363	-0.00806149	0.156596	4.92718	5.92768	8.42141	4	28	0.00390208	0.00390208
growth factor receptor bound protein 7	NM_010346.2	CAGGCTCCGCCCTTACCTGCCCGAGATAATTTTAGTTTCCCTGGGCCTGGAATCTGGATACGCAGGGCTCGCTCTATATTCTCCCGCCTCAACATTCCAA	67.63	0.214135	0.840303	-1.45134	1.39791	0.949311	0.369087	1.01433	0.781186	1.20475	0.234305	9.98627	38.1876	26.7681	4	28	3.76039e-05	3.76039e-05
growth differentiation factor 3	NM_008108.4	GGGTGTTCGTGGGAACCTGCTTCAGCTTCTCCCAGACCAGGGTTTTTTCCTTAATACACAGAAACCTTTCCAAGATGGCTCCTGTCTCCAGAAGGTCCTC	47.3	0.639769	0.643937	0.375371	0.566546	0.552313	0.906608	-1.58576	0.704724	-2.96949	0.667416	21.0062	41.2623	13.7501	4	28	4.27118e-08	4.27118e-08
bone morphogenetic protein 4	NM_007554.2	AGACCCTAGTCAACTCTGTTAATTCTAGTATCCCTAAGGCCTGTTGTGTCCCCACTGAACTGAGTGCCATTTCCATGTTGTACCTGGATGAGTATGACAA	243.04	-1.24003	0.745026	-1.51657	0.826929	0.801936	1.01785	1.46266	0.386648	5.26633	0.0848311	50.6624	132.367	18.2891	4	28	2.00784e-12	2.00784e-12
fibroblast growth factor 2	NM_008006.2	CGACTGGAATCTAATAACTACAATACTTACCGGTCACGGAAATACTCCAGTTGGTATGTGGCACTGAAACGAACTGGGCAGTATAAACTCGGATCCAAAA	137.33	-0.703208	0.339609	-0.447242	0.458748	-0.179786	0.558858	1.79315	0.279118	2.20139	0.0964279	40.625	30.5993	5.2725	4	28	2.84245e-11	2.84245e-11
SOX17	NM_011441.4	ATCTTACAGACCTGGAGTTTTAACTACTATCACTGATCTCTACACACAACCTCCAGCTTTAAATGGGAGGGAGGGTCACCACTGCTTTATAACATAACAA	121.33	-0.656932	0.386403	-0.660648	0.337841	-0.22591	0.589451	1.1311	0.300965	3.64552	0.0377104	76.3293	52.3694	4.80269	4	28	1.21014e-14	1.21014e-14
CLAUDIN	NM_016674.3	TTGCTACATCTAGACAACGGGTTCATTAACTCTTGTCCTGCCTATGTTGCATGAGTCAAGAGGGGGCACAGGCTAACATGGTTTTATATTGGAAAACATG	81.24	-0.763566	1.46769	-1.45636	0.550885	0.652305	1.04161	2.79692	0.181598	2.83975	0.264243	21.3562	79.0599	25.9138	4	28	3.60295e-08	3.60295e-08
GATA6	NM_010258.3	GGGCTCTGAAGGCCTCATACCACTTGTGTCTGATATTGTCCAGCAGTCCAGATGGCAGCAAAAATGCAGACATAACATTCCTTCGATGCGTGATTTCTGT	126.72	-1.1328	0.65994	-1.30405	0.312061	0.56069	0.408403	1.94164	0.154574	4.36552	0.0511487	133.471	99.97	5.24303	4	28	0	0
SRY-box containing gene 2	NM_011443.3	TTCTTTTTGGGGGACTATTTTTGTACAGAGAAAACCTGAGGGCGGCGGGGAGGGCGGGGGAATCGGACCATGTATAGATCTGGAGGAAAAAAACTACGCA	87.82	-0.213043	0.662523	0.506096	0.454595	-0.927669	1.38479	-2.22821	0.190977	3.41442	0.467964	21.996	59.9347	19.0736	4	28	2.65375e-08	2.65375e-08
nuclear receptor subfamily 5- group A- member 2	NM_030676.1	GCCCTATACCTTCTGACCTGTGAGCCCTGAAGCTATTTTAAGGACTTCTGTTCAGCCATACCCAGTAGTAGCTCCACTAAACCATGATTTCTGGATGTCT	31.49	-0.202821	0.352525	-0.51706	0.411324	0.0140246	0.581459	1.72981	0.100337	0.66953	0.268887	18.6821	13.5931	5.0932	4	28	1.39681e-07	1.39681e-07
GATA binding protein 3	NM_008091.3	CATGCGTGAGGAGTCTCCAAGTGTGCGAAGAGTTCCTCCGACCCCTTCTACTTGCGTTTTTCGCAGGAGCAGTATCATGAAGCCCGAAAGCGACAGATCT	187.67	-0.773461	0.995811	-0.736569	0.646079	-0.902635	0.569794	4.73274	0.365383	2.43761	0.0951506	52.3685	102.294	13.6734	4	28	1.33982e-12	1.33982e-12
REX1- RNA exonuclease 1 homolog (S. cerevisiae)	NM_025852.3	AGGCCACTCTGTTCCCATGTAAGGAAACAAGTTTTGTAGTACTCACATCCAATGTGACCTCAACTTGATTGGCTGCCTCTTGGCAGTTATCTGTGGGCAG	22.87	-0.0126371	0.310488	-0.247924	0.334629	-0.0131586	0.320599	0.479216	0.150438	0.498626	0.462148	4.95407	2.11362	2.9865	4	28	0.00379126	0.00379126
Goosecoid	NM_010351.1	CAGAAAACGCCGAGAAGTGGAACAAGACGTCCTCAAAAGCCTCGCCGGAGAAGAGGGAAGAGGAAGGTAAAAGCGATTTGGACTCGGACAGCTGACGGCC	19.77	-0.330298	0.635015	-0.308281	0.525798	-0.733863	0.698214	2.36801	0.319108	1.60012	0.517468	22.0874	30.7302	9.73907	4	28	2.5416e-08	2.5416e-08
galanin	NM_010253.3	TGTCCACTGTGCACGTGTGTCCTGTGCTGTAATTTAAAGTCATTCTAGGCTAAGAAGAATCTTCTGCCAACTCCTCAAGCCAATCGTCTGTTCTCTGCTT	20.19	-0.454716	0.57057	-0.411011	0.482567	0.26045	0.467417	0.644486	0.744524	1.38059	0.204108	10.5248	11.0193	7.32886	4	28	2.47586e-05	2.47586e-05
zinc finger protein 42	NM_009556.3	GCGCTTCTCCCTGGATTTCAACTTGCGCACCCATATCCGCATCCACACCGGGGAGAGGCGCTTTGTGTGTCCTTTTGATGGCTGCGAGAAGAGCTTTATT	19.09	-0.0409711	0.387788	0.0946509	0.271927	-0.747367	0.544542	0.200693	0.888985	1.55449	0.388505	14.5479	11.9506	5.75024	4	28	1.52369e-06	1.52369e-06
AFP	NM_007423.4	AGAAAAACTCTGGCGATGGGTGTTTAGAAAGCCAGCTATCTGTGTTTCTGGATGAAATTTGTCATGAGACGGAACTCTCTAACAAGTATGGACTCTCAGG	15.12	0.462876	0.402305	-0.266351	0.831452	0.42518	0.418987	-0.329942	0.717642	-1.06159	0.58078	4.87605	7.64812	10.9796	4	28	0.00412236	0.00412236
CD133	NM_008935.1	ACGGTGCTCTTACTTCCGGCTGTAATCATTGCTATCAAGCTGGCCAAGTACTATCGCAGGATGGATTCAGAGGATGTATACGACGATGTTGAGACTGTGC	73.39	-0.922759	0.554535	-1.0625	0.509065	-0.219515	0.531239	3.1784	0.156475	3.76349	0.285842	93.3211	92.4135	6.93192	4	28	8.88178e-16	8.88178e-16
forkhead box A2	NM_010446.1	AAGTAGCCACCACACTTCAGGCCTCAAGGGAGCAGTCTCACCTGTCTGTGTCCCTAAATAGATGGGCCACAGTGATCTGTCATTCTAAATAGGGAAGGGA	102.8	-0.858535	0.464372	-1.22865	0.570815	0.987043	0.967376	-0.862691	0.260115	5.02505	0.0965548	66.0691	108.282	11.4725	4	28	7.49401e-14	7.49401e-14
LHR	NM_013582.2	TTCTCTTGCTGAGCAGATTTGGTTGCTGTAAGCACCGGGCTGAACTTTACAGAAGGAAGGAATTTTCTGCATGTACCTTCAACTCCAAAAACGGCTTTCC	21.48	-0.0978059	0.563852	0.416349	0.497076	-1.06522	0.787291	0.575563	0.479723	0.999215	0.269705	10.9274	15.0499	9.64089	4	28	1.82555e-05	1.82555e-05
MUSASHI	NM_008629.1	CCCAGCACTGGTTTCGGCCACAGTCTTGGGGGTCCCTTGATTGCCACAGCCTTCACCAATGGGTACCACTGAAACAGGGAGGAGGTAGCAGGAGCGCCCC	19.19	-0.482707	0.340397	0.0650588	0.455495	-0.756582	0.674266	1.86641	0.26245	1.19981	0.208072	23.6488	21.259	6.29264	4	28	1.24041e-08	1.24041e-08
developmental pluripotency associated 4	NM_028610.2	AAGATAAAAATACATCCTATGTGTTTTGCTGCAAGTAGGTCCTGGGGCAGGAGGATGATATCTCCAGATAACAATAGTTGCTAGTCCTGTCACCAGCACA	11.92	-0.46137	0.907508	-0.0682381	0.664636	-0.174691	0.436554	0.50792	0.544502	1.43845	0.333711	5.09702	8.97959	12.3321	4	28	0.00325576	0.00325576
Lefty1	NM_010094.3	TCTAACTCCCTAATGGGCAATCCCTGTGTGTGCTCTTTGCTTCCTCTGAAGTAGCCTCATCCCTAAATTTTTACCTTCGAGGAATGTGACTCGCTGGCCC	34.73	-0.718467	1.11948	-0.409808	0.887988	-0.75865	1.28503	2.58528	0.1195	2.85632	0.0901374	13.6494	55.1081	28.2617	4	28	2.71366e-06	2.71366e-06
EOMES	NM_010136.2	ACTGAAAAGGTCGTTCAAGGTGCTGGATTGATTCATTTATGGGAAACGAGAAATGTTCAGAAAAAGCAGGCTATGAAGAACGAGTGCCCGGTGCTATTAA	35.48	-0.538801	0.759793	-1.10944	0.613155	0.265568	0.89456	3.36001	0.461573	1.43656	0.395365	27.9615	56.4861	14.141	4	28	2.02937e-09	2.02937e-09
LAMA1	NM_008480.2	CACAAGACGGCGAATAAGACAGACTTGATCTCCGAATCCCTGGCTTCTCGGGGGAAAGCAGTCCTTCAGCGCTCGTCCCGGTTTCTAAAGGAAAGTGTCA	10.91	-0.497706	0.774659	-0.130382	0.581211	-0.0381915	0.535583	1.96574	0.55732	-0.0586128	0.0467973	9.4476	13.7831	10.2123	4	28	5.78343e-05	5.78343e-05
teratocarcinoma-derived growth factor 1	NM_011562.2	CCCCTCCTCTTTCTGGAAAACTATGGCGTGTGTGCCAAGCACTGTAACAGCGAGTTACATTCCTAGCCTAAAAGCTACTCTAAGAATGTGCTGTCTGCCA	10.24	-0.419855	0.666125	0.301916	0.473804	-0.441182	0.666938	-0.0650855	0.825472	1.25416	0.0831117	6.18931	8.70148	9.84122	4	28	0.00106499	0.00106499
forkhead box D3	NM_010425.3	GGTGCGGCGTGGAGAAACCTCCGGGGTCGCGAGCAGTAGCTGTCTCCTCGTAGAGAAGCGTCGAGGACCGCAAGAGTTCGCGGAGCGCGGCTGCGGAGCG	6.08	0.0281162	0.725145	-0.413781	0.992467	-0.418809	0.841135	1.46875	0.560315	1.09029	0.098148	4.87785	13.3308	19.1305	4	28	0.00411437	0.00411437
Wilms tumor 1 homolog	NM_144783.2	AAGTCCAGCGCCGAGAATCCGCAGGATCGCAGGAGCGGAGAACCGTCCGCATCCGAGCCGCACCTCATGGGTTCCGACGTGCGGGACCTGAACGCGCTGC	11.9	-0.881404	0.559218	-0.260091	0.68991	0.285479	1.76754	-0.208756	0.639814	2.75155	0.263618	7.15967	30.455	29.7758	4	28	0.000420712	0.000420712
undifferentiated embryonic cell transcription factor 1	NM_009482.2	CCCTGCGCTCAGATTCAGTTCTTCCACGACGAAGTCTGCAGGTGCCCACCGCATTACCAGCTCTCCTCCTCTTACGAGCACCGACACTCTGCCTCCTGAG	7.51	-0.263704	0.864967	-0.658302	1.04189	0.0941193	0.687571	1.60103	0.191556	1.26497	0.261315	6.38348	17.8845	19.6118	4	28	0.000880294	0.000880294
GBX2	NM_010262.3	GCAGTCGGTTGATTTTGGAGCAATCTAGAACTCTGCTCTGCTCGTTTGCTTTGCCTGGCTGTCTTTCCTGGCCTTGTATATCCTATCTGAGCCATGTCGG	11.57	-0.112494	0.393697	-0.244933	0.515964	0.0335924	0.461518	0.586362	0.72809	0.522129	0.0606075	2.9079	2.6195	6.30574	4	28	0.0369	0.0369
MIXL1	NM_013729.2	CGTATTCGTCTCTCTCTGAAGATATTGGCTCAAAGTTGGACTCCTGGGAGGAGCACATCTTTTCTGCCTTAGGTAACTTCTGAGGATTCTGGGAGCGTTG	9.31	0.144716	0.425683	-0.0195887	0.580587	-0.347249	0.549965	-0.249268	0.387376	0.86118	0.128128	3.50296	3.54772	7.08944	4	28	0.0178	0.0178
nodal	NM_013611.4	ACCAGAGAGGTGGGCACTTGTCCAAGAGGGGACTGGCCATGGTGGACTTTAGAAGCCAGAGTCCTGAGATGTATGCTTGGCAGACACAACCCAAGTCTAT	8.29	0.0956138	0.475019	-0.506104	0.897513	0.0387898	0.615143	0.0992988	1.29982	1.39801	0.0866649	3.92717	8.79557	15.6777	4	28	0.0113	0.0113
EOMES	NM_010136.2	ACTGAAAAGGTCGTTCAAGGTGCTGGATTGATTCATTTATGGGAAACGAGAAATGTTCAGAAAAAGCAGGCTATGAAGAACGAGTGCCCGGTGCTATTAA	35.48	-0.538801	0.759793	-1.10944	0.613155	0.265568	0.89456	3.36001	0.461573	1.43656	0.395365	27.9615	56.4861	14.141	4	28	0	0
LAMA1	NM_008480.2	CACAAGACGGCGAATAAGACAGACTTGATCTCCGAATCCCTGGCTTCTCGGGGGAAAGCAGTCCTTCAGCGCTCGTCCCGGTTTCTAAAGGAAAGTGTCA	10.91	-0.497706	0.774659	-0.130382	0.581211	-0.0381915	0.535583	1.96574	0.55732	-0.0586128	0.0467973	9.4476	13.7831	10.2123	4	28	0	0
fibroblast growth factor 4	NM_010202.5	TTCCTGCGCCCAGGGACAAGACTGTATCTTTGGAATTTTGTTACCAGAATGGGTTTGATGTTTCTGCTCTGTATCTGCCACTGTTACCGAGTCGGTCTGT	10.92	0.0570374	0.568565	-0.0852194	0.599762	0.0436995	0.389754	-1.16431	1.9582	1.20815	0.363539	4.03643	8.56691	14.8568	4	28	0.0094	0.0094
teratocarcinoma-derived growth factor 1	NM_011562.2	CCCCTCCTCTTTCTGGAAAACTATGGCGTGTGTGCCAAGCACTGTAACAGCGAGTTACATTCCTAGCCTAAAAGCTACTCTAAGAATGTGCTGTCTGCCA	10.24	-0.419855	0.666125	0.301916	0.473804	-0.441182	0.666938	-0.0650855	0.825472	1.25416	0.0831117	6.18931	8.70148	9.84122	4	28	0.001	0.001
forkhead box D3	NM_010425.3	GGTGCGGCGTGGAGAAACCTCCGGGGTCGCGAGCAGTAGCTGTCTCCTCGTAGAGAAGCGTCGAGGACCGCAAGAGTTCGCGGAGCGCGGCTGCGGAGCG	6.08	0.0281162	0.725145	-0.413781	0.992467	-0.418809	0.841135	1.46875	0.560315	1.09029	0.098148	4.87785	13.3308	19.1305	4	28	0.005	0.005
Wilms tumor 1 homolog	NM_144783.2	AAGTCCAGCGCCGAGAATCCGCAGGATCGCAGGAGCGGAGAACCGTCCGCATCCGAGCCGCACCTCATGGGTTCCGACGTGCGGGACCTGAACGCGCTGC	11.9	-0.881404	0.559218	-0.260091	0.68991	0.285479	1.76754	-0.208756	0.639814	2.75155	0.263618	7.15967	30.455	29.7758	4	28	0.0002	0.0002
noggin	NM_008711.2	GATCAAAGGGCTGGAGTTCTCCGAGGGCTTGGCCCAAGGCAAGAAACAGCGCCTGAGCAAGAAGCTGAGGAGGAAGTTACAGATGTGGCTGTGGTCACAG	4.36	-0.56676	0.944681	-0.297673	1.0191	-0.030842	1.01023	1.15751	0.108715	1.52756	0.823452	4.05475	14.5719	25.1564	4	28	0.0098	0.0098
undifferentiated embryonic cell transcription factor 1	NM_009482.2	CCCTGCGCTCAGATTCAGTTCTTCCACGACGAAGTCTGCAGGTGCCCACCGCATTACCAGCTCTCCTCCTCTTACGAGCACCGACACTCTGCCTCCTGAG	7.51	-0.263704	0.864967	-0.658302	1.04189	0.0941193	0.687571	1.60103	0.191556	1.26497	0.261315	6.38348	17.8845	19.6118	4	28	0.0019	0.0019
