# Supplementary material for: Cripto-1 as a novel therapeutic target for triple negative breast cancer
Source: Oncotarget. 2014 May 19;6(14):11910–29. doi: 10.18632/oncotarget.4182 (PMC4494913; doi:10.18632/oncotarget.4182)
Supplement: Supplementary file 3 [file oncotarget-06-11910-s003.xlsx]

## Sheet: Dataset S2A
Dataset S2A: 2915 differentially expressed genes (Primary Tumor vs. Normal Mammary Gland) FDR adjusted p-value <0.05 and fold change (FC)>= 2
	PT vs. NMG				LM vs. NL				LM vs. PT				LM vs. NMG
Gene Symbol	p-value(PT vs. NMG)	stepup(p-value(PT vs. NMG))	Ratio(PT vs. NMG)	Fold-Change(PT vs. NMG)	p-value(LM vs. NL)	stepup(p-value(LM vs. NL))	Ratio(LM vs. NL)	Fold-Change(LM vs. NL)	p-value(LM vs. PT)	stepup(p-value(LM vs. PT))	Ratio(LM vs. PT)	Fold-Change(LM vs. PT)	p-value(LM vs. NMG)	stepup(p-value(LM vs. NMG))	Ratio(LM vs. NMG)	Fold-Change(LM vs. NMG)
Mela	6.93563e-21	2.13756e-17	535.657	535.657	1.06207e-19	2.29131e-15	297.788	297.788	0.404239	0.633751	0.894451	-1.118	1.75327e-20	5.40359e-17	479.119	479.119
Col2a1	9.07297e-08	1.48626e-06	141.868	141.868	7.28736e-05	0.000424224	24.3798	24.3798	0.000275375	0.00608703	0.147344	-6.78685	0.000129937	0.00086148	20.9033	20.9033
Spp1	1.50588e-21	1.59598e-17	130.717	130.717	9.86165e-18	1.06378e-13	29.0579	29.0579	0.0800144	0.243818	0.840082	-1.19036	5.79277e-21	2.91148e-17	109.813	109.813
Col11a1	1.63018e-08	3.75851e-07	115.934	115.934	7.96999e-08	1.73506e-06	84.5168	84.5168	0.00953251	0.0633562	0.33395	-2.99446	1.73904e-06	2.5982e-05	38.7162	38.7162
BC005685	1.82871e-12	2.06558e-10	66.8656	66.8656	4.52164e-12	1.25064e-09	61.2711	61.2711	0.645088	0.809464	0.90507	-1.10489	4.8071e-12	6.02956e-10	60.5181	60.5181
2700079J08Rik	1.00028e-15	4.7909e-13	44.4407	44.4407	3.49674e-14	3.77193e-11	26.8901	26.8901	0.0708212	0.227061	0.773821	-1.29229	7.49576e-15	2.78817e-12	34.3892	34.3892
Col9a1	6.79371e-07	7.66166e-06	38.9775	38.9775	1.50656e-06	1.80269e-05	35.1446	35.1446	0.0310246	0.136329	0.423521	-2.36116	4.06956e-05	0.000338591	16.5078	16.5078
Notch4	5.69604e-10	2.49262e-08	34.6469	34.6469	6.74581e-08	1.52232e-06	16.1702	16.1702	0.635814	0.803247	1.12254	1.12254	4.81654e-10	3.08345e-08	38.8927	38.8927
3110079O15Rik	1.39581e-07	2.07504e-06	34.1315	34.1315	5.64898e-08	1.33286e-06	45.3069	45.3069	0.0299258	0.133337	0.469597	-2.12949	7.83259e-06	8.76909e-05	16.0281	16.0281
Slc6a15	3.77887e-10	1.8131e-08	33.191	33.191	1.96179e-06	2.22873e-05	8.8282	8.8282	0.0100187	0.0654784	0.520181	-1.92241	2.53455e-08	8.19795e-07	17.2654	17.2654
Fbp2	4.80668e-06	3.93695e-05	29.3265	29.3265	0.343756	0.461237	1.75729	1.75729	0.221026	0.450445	0.6098	-1.63988	5.34754e-05	0.000421975	17.8833	17.8833
Mmp13	0.00143317	0.00482058	28.4594	28.4594	0.122468	0.203694	4.56121	4.56121	0.0102778	0.066507	0.168019	-5.95171	0.111837	0.195287	4.78172	4.78172
Lect1	0.00217857	0.00685939	27.7616	27.7616	0.00047422	0.0020239	55.2675	55.2675	0.439457	0.663367	0.592705	-1.68718	0.00927367	0.0272575	16.4544	16.4544
C1qtnf3	0.000988252	0.00351245	20.5253	20.5253	0.520044	0.630093	1.70846	1.70846	0.00243853	0.0265032	0.152414	-6.56109	0.177497	0.280244	3.12833	3.12833
Dmrta2	1.21905e-15	5.47912e-13	19.06	19.06	1.07466e-11	2.54778e-09	7.0848	7.0848	4.53249e-05	0.00191373	0.587535	-1.70203	1.41335e-13	2.98938e-11	11.1984	11.1984
Anxa8	0.00114747	0.00398639	17.955	17.955	0.433537	0.550086	1.88658	1.88658	0.288174	0.52275	0.557803	-1.79275	0.0081961	0.0246683	10.0153	10.0153
Megf10	1.71441e-11	1.38527e-09	15.9209	15.9209	5.57594e-10	4.37438e-08	10.6976	10.6976	0.166283	0.380868	0.798796	-1.25188	1.44155e-10	1.12681e-08	12.7176	12.7176
Ngef	1.47948e-12	1.75375e-10	14.8432	14.8432	5.81981e-05	0.000352691	2.68827	2.68827	0.00243694	0.0264993	0.629963	-1.5874	1.02836e-10	8.4037e-09	9.35066	9.35066
Col9a2	6.21377e-09	1.70122e-07	13.7608	13.7608	7.90951e-07	1.06717e-05	7.47868	7.47868	0.000141355	0.00399685	0.397335	-2.51677	9.40542e-06	0.000101966	5.46763	5.46763
Ptgs2	0.000195546	0.000890398	13.6266	13.6266	0.549088	0.654983	1.44406	1.44406	0.0237676	0.114405	0.372921	-2.68153	0.0130665	0.03576	5.08166	5.08166
Wfdc3	0.00205659	0.00652005	13.5881	13.5881	0.000458748	0.00197034	23.069	23.069	0.540759	0.739263	1.37969	1.37969	0.000895657	0.00412178	18.7473	18.7473
Foxc1	1.04766e-07	1.66048e-06	13.4346	13.4346	1.91547e-07	3.47264e-06	12.9829	12.9829	0.00384752	0.0355727	0.468025	-2.13664	2.53004e-05	0.00022903	6.28776	6.28776
Serpine2	2.29824e-12	2.5297e-10	13.381	13.381	0.040998	0.0841331	1.53467	1.53467	0.0439428	0.169653	0.752538	-1.32884	3.81833e-11	3.722e-09	10.0697	10.0697
Serpine1	6.9495e-07	7.80471e-06	12.5317	12.5317	0.197665	0.298524	1.66297	1.66297	0.357249	0.590507	0.784398	-1.27486	4.45419e-06	5.55139e-05	9.82982	9.82982
Gm6756 /// Phgdh	2.80355e-09	8.82974e-08	10.7148	10.7148	1.12715e-08	3.96692e-07	9.46612	9.46612	0.214871	0.443787	0.799455	-1.25085	2.51007e-08	8.15546e-07	8.56599	8.56599
Slc29a1	1.23999e-13	2.19276e-11	10.7081	10.7081	3.42751e-09	1.66169e-07	4.26104	4.26104	1.07021e-06	0.000322871	0.498899	-2.00441	2.24381e-10	1.62443e-08	5.34224	5.34224
Ctgf	3.69113e-06	3.16002e-05	10.0824	10.0824	0.997757	0.998591	0.998888	-1.00111	0.251371	0.483469	1.36434	1.36434	7.90504e-07	1.37643e-05	13.7558	13.7558
Col11a2	5.34391e-06	4.29384e-05	9.89369	9.89369	0.00223274	0.00746653	3.93944	3.93944	0.000290567	0.006332	0.317826	-3.14638	0.00856912	0.0255982	3.14447	3.14447
AA467197	0.00241915	0.00748148	9.6197	9.6197	0.00107807	0.00406472	12.7033	12.7033	0.63002	0.799833	1.25092	1.25092	0.00131143	0.00559145	12.0335	12.0335
Atp6v1c2	0.00162257	0.00535004	9.56754	9.56754	0.0961664	0.16785	3.07416	3.07416	0.999267	0.99958	1.00041	1.00041	0.0019796	0.00779911	9.57142	9.57142
Capn6	2.77762e-09	8.77371e-08	9.54053	9.54053	1.55073e-06	1.83978e-05	4.87803	4.87803	4.20941e-05	0.00182724	0.431298	-2.31858	8.01781e-06	8.94397e-05	4.11481	4.11481
Ptprz1	3.39442e-05	0.000204271	9.17218	9.17218	0.000530063	0.00221921	5.9288	5.9288	0.499587	0.70993	1.22699	1.22699	1.45436e-05	0.000146161	11.2541	11.2541
Ppp1r14c	1.23629e-11	1.04187e-09	9.08362	9.08362	5.95743e-08	1.37755e-06	0.23819	-4.19833	0.0113124	0.070536	1.4041	1.4041	1.07419e-12	1.65532e-10	12.7543	12.7543
Lrrn3	0.000454076	0.00182629	9.02719	9.02719	0.511492	0.622457	1.44416	1.44416	0.065429	0.216185	0.48731	-2.05208	0.0131342	0.035907	4.39904	4.39904
Col4a6	5.00239e-14	1.07922e-11	8.98095	8.98095	8.37163e-12	2.10011e-09	5.78452	5.78452	6.60052e-06	0.000585716	0.579988	-1.72417	2.87726e-11	2.88716e-09	5.20884	5.20884
Chad	9.69782e-06	7.11877e-05	8.81655	8.81655	0.544561	0.651131	1.27506	1.27506	0.0487128	0.18107	0.574411	-1.74091	0.0004321	0.00226672	5.06432	5.06432
Sox8	6.01452e-05	0.00033169	8.71842	8.71842	1.87193e-05	0.000138542	11.3611	11.3611	0.0565932	0.198237	0.541999	-1.84502	0.00227749	0.00876115	4.72538	4.72538
Wwp2	4.78934e-09	1.37951e-07	8.69465	8.69465	2.71664e-05	0.000188938	3.58049	3.58049	2.20415e-05	0.00125468	0.417308	-2.39631	2.37631e-05	0.000217415	3.62835	3.62835
BC048546	3.6944e-05	0.000219215	8.67307	8.67307	0.138368	0.224447	1.94713	1.94713	0.502778	0.711773	0.819361	-1.22046	0.000154763	0.000984142	7.10638	7.10638
Dlx5	1.20307e-06	1.24068e-05	8.62717	8.62717	0.00015903	0.000814944	4.60082	4.60082	0.0823866	0.247961	0.660564	-1.51386	3.30557e-05	0.000285829	5.6988	5.6988
Kif20a	6.20757e-06	4.87877e-05	8.40335	8.40335	1.55901e-08	5.08837e-07	23.8648	23.8648	0.114034	0.302933	0.660745	-1.51344	0.00013202	0.000872343	5.55247	5.55247
Scrg1	9.89102e-08	1.59245e-06	8.34574	8.34574	0.00488987	0.0144256	2.42999	2.42999	0.00247495	0.0267811	0.520382	-1.92167	3.22178e-05	0.000279705	4.34297	4.34297
Cytl1	2.13957e-05	0.000138533	8.3135	8.3135	0.0403754	0.0830687	0.412324	-2.42527	0.0816643	0.246779	0.606148	-1.64976	0.00061247	0.00302021	5.03921	5.03921
Trpv4	1.01394e-08	2.54611e-07	8.27732	8.27732	5.15168e-07	7.58651e-06	5.54657	5.54657	0.000320328	0.00671717	0.491867	-2.03307	9.72235e-06	0.000104353	4.07135	4.07135
2010204K13Rik	1.8996e-09	6.4235e-08	8.19208	8.19208	5.11567e-06	4.81945e-05	3.79692	3.79692	0.380897	0.612285	0.872731	-1.14583	9.8025e-09	3.73638e-07	7.14948	7.14948
Actc1	7.23933e-05	0.000386344	8.19087	8.19087	0.0121273	0.0307515	0.296621	-3.3713	0.201014	0.427133	1.48601	1.48601	1.06762e-05	0.00011263	12.1717	12.1717
Tnnt2	0.000170089	0.000790672	8.15547	8.15547	0.0837964	0.149803	0.420381	-2.3788	0.410492	0.639496	0.762628	-1.31125	0.000896333	0.00412401	6.2196	6.2196
Cd109	0.00125562	0.00430663	8.15265	8.15265	0.0748323	0.136844	2.9758	2.9758	0.00599687	0.0471179	0.303423	-3.29572	0.134825	0.226131	2.47371	2.47371
Gm16432	2.48985e-09	8.00373e-08	8.11802	8.11802	1.52029e-05	0.000116386	3.47499	3.47499	0.0729807	0.230998	0.748811	-1.33545	5.27436e-08	1.52124e-06	6.07886	6.07886
Ect2	1.46961e-07	2.16271e-06	8.09549	8.09549	1.17682e-09	7.46726e-08	16.6661	16.6661	0.21494	0.443787	0.780742	-1.28083	1.55139e-06	2.3788e-05	6.32049	6.32049
Calml3	2.69283e-06	2.42873e-05	8.09199	8.09199	0.00382516	0.0117139	3.05058	3.05058	0.00149475	0.0192984	0.430592	-2.32238	0.00151054	0.00625804	3.48435	3.48435
2010300F17Rik	1.10444e-07	1.72162e-06	8.04914	8.04914	1.52987e-05	0.000116999	4.65768	4.65768	0.0832537	0.249357	0.708577	-1.41128	2.70305e-06	3.70493e-05	5.70343	5.70343
Mboat2	1.67272e-10	9.13429e-09	7.84092	7.84092	5.25623e-07	7.70192e-06	3.81016	3.81016	0.0793435	0.242561	0.785869	-1.27248	2.72693e-09	1.31319e-07	6.16194	6.16194
Cda	2.70086e-08	5.6407e-07	7.82581	7.82581	8.28003e-07	1.1054e-05	5.5309	5.5309	0.00116834	0.0164528	0.52726	-1.8966	1.2631e-05	0.00013001	4.12624	4.12624
Col9a3	1.75449e-06	1.69813e-05	7.82321	7.82321	2.15547e-06	2.40569e-05	7.97746	7.97746	0.00469912	0.0403959	0.496861	-2.01264	0.000442835	0.00231269	3.88704	3.88704
Saa3	0.000541044	0.00211076	7.82117	7.82117	0.000962391	0.00368785	7.26693	7.26693	0.0214728	0.106913	2.39209	2.39209	1.10089e-05	0.0001158	18.7089	18.7089
Timp1	0.000502912	0.00198394	7.78937	7.78937	0.000287101	0.00133493	9.18903	9.18903	0.412024	0.640779	0.746331	-1.33989	0.00252618	0.00954556	5.81345	5.81345
H19	0.00194831	0.00622709	7.76228	7.76228	0.253272	0.363279	2.02002	2.02002	0.00125128	0.0172672	0.22598	-4.42517	0.358706	0.478544	1.75412	1.75412
Loxl3	0.000506825	0.00199676	7.7239	7.7239	0.0176466	0.0419189	3.75606	3.75606	0.0214166	0.106732	0.42247	-2.36703	0.031888	0.0727053	3.26311	3.26311
Cenpi	6.3289e-08	1.11008e-06	7.71564	7.71564	1.4237e-10	1.67841e-08	18.5371	18.5371	0.0688988	0.223287	0.708853	-1.41073	1.7523e-06	2.6087e-05	5.46925	5.46925
A530064N14Rik	3.88018e-08	7.50771e-07	7.57276	7.57276	6.32775e-08	1.44155e-06	7.49112	7.49112	0.254802	0.487159	0.816463	-1.2248	3.30563e-07	6.87048e-06	6.18288	6.18288
Gm14057 /// Ppp1r14c	3.80682e-12	3.81993e-10	7.3609	7.3609	4.85537e-05	0.00030424	0.459452	-2.17651	0.429604	0.655106	0.918887	-1.08827	1.4632e-11	1.5943e-09	6.76383	6.76383
Depdc1a	3.02882e-05	0.000185478	7.24072	7.24072	3.76562e-07	5.9216e-06	15.6085	15.6085	0.128053	0.325666	0.65915	-1.51711	0.000575013	0.00286829	4.77272	4.77272
Gm3417 /// Gm3448 /// Tcte3	3.9003e-08	7.53673e-07	7.20426	7.20426	5.44242e-06	5.06314e-05	4.37878	4.37878	0.0998275	0.27988	0.74791	-1.33706	7.73469e-07	1.35007e-05	5.38814	5.38814
Foxd1	5.51124e-12	5.30802e-10	7.09982	7.09982	6.18055e-11	9.59274e-09	5.91671	5.91671	0.000283726	0.00620975	0.637798	-1.5679	1.40906e-09	7.54321e-08	4.52825	4.52825
Oas1a	3.4286e-10	1.6735e-08	7.05681	7.05681	1.17226e-09	7.46026e-08	6.51582	6.51582	0.182241	0.401806	1.19459	1.19459	9.97544e-11	8.18289e-09	8.42999	8.42999
Kit	1.94176e-08	4.37281e-07	6.86967	6.86967	0.00050024	0.00211861	2.59433	2.59433	0.0918094	0.264834	0.756234	-1.32234	3.95744e-07	7.90535e-06	5.19508	5.19508
6430706D22Rik /// A730008H23Rik /// Hjurp	1.92064e-10	1.03331e-08	6.80425	6.80425	3.8406e-09	1.81307e-07	5.33202	5.33202	0.00468603	0.0403959	0.680148	-1.47027	1.87127e-08	6.40804e-07	4.6279	4.6279
Mt2	9.01851e-10	3.55046e-08	6.71812	6.71812	2.79671e-12	9.42755e-10	13.6581	13.6581	0.0371319	0.153175	0.745732	-1.34096	2.84219e-08	9.01726e-07	5.00992	5.00992
1500015O10Rik	0.000191932	0.000877462	6.70137	6.70137	0.0302876	0.065591	2.7576	2.7576	0.000363248	0.00735151	0.290274	-3.44502	0.14353	0.237691	1.94523	1.94523
Mmp11	4.86584e-09	1.3941e-07	6.68242	6.68242	0.634629	0.727806	1.10902	1.10902	0.121346	0.314693	0.792144	-1.2624	7.26222e-08	1.97076e-06	5.29344	5.29344
Prg4	0.00068859	0.00259696	6.6583	6.6583	0.993396	0.995829	1.00415	1.00415	0.120959	0.313989	0.584118	-1.71198	0.0115956	0.0325438	3.88923	3.88923
Gm3579 /// LOC67527	1.00152e-08	2.52122e-07	6.49087	6.49087	7.87177e-07	1.06385e-05	4.36901	4.36901	0.00873593	0.0600794	0.653437	-1.53037	1.07629e-06	1.77794e-05	4.24138	4.24138
AI314760	3.76227e-08	7.32556e-07	6.4852	6.4852	3.18732e-05	0.00021455	3.39868	3.39868	0.00885921	0.0604938	0.632749	-1.5804	4.59827e-06	5.69478e-05	4.10351	4.10351
Dynap	0.00627913	0.0167036	6.40928	6.40928	0.0138692	0.0343728	5.38813	5.38813	0.987767	0.994807	0.993415	-1.00663	0.0075647	0.0231622	6.36707	6.36707
Nqo1	8.09927e-09	2.10522e-07	6.38476	6.38476	0.000164166	0.000838214	2.6365	2.6365	0.000137592	0.00392024	0.514839	-1.94235	1.30634e-05	0.000134141	3.28712	3.28712
Bdh1	0.00564233	0.0152464	6.38269	6.38269	0.00165521	0.00582632	9.15137	9.15137	0.958286	0.981349	0.978089	-1.0224	0.00723378	0.0223232	6.24284	6.24284
Ube2c	6.69985e-05	0.00036199	6.33448	6.33448	1.08423e-08	3.85993e-07	29.0423	29.0423	0.780139	0.891407	0.928562	-1.07693	0.000142144	0.000919527	5.88196	5.88196
2900054C01Rik	2.07407e-08	4.56591e-07	6.31694	6.31694	0.0421771	0.0861675	0.614748	-1.62668	0.133553	0.334837	0.788899	-1.26759	3.10422e-07	6.51464e-06	4.98343	4.98343
Stil	1.56625e-08	3.62947e-07	6.30327	6.30327	1.48117e-11	3.22965e-09	15.203	15.203	0.0552206	0.195275	0.738826	-1.3535	4.69519e-07	9.09281e-06	4.65702	4.65702
Fbp1	8.07728e-05	0.000425334	6.12633	6.12633	0.172769	0.268205	1.72677	1.72677	0.0601647	0.205769	0.59606	-1.67768	0.00286823	0.0105921	3.65166	3.65166
Dusp14	8.0285e-08	1.34403e-06	6.07929	6.07929	0.0154018	0.0374357	0.534144	-1.87216	0.517006	0.722488	0.899148	-1.11216	3.19544e-07	6.68655e-06	5.46619	5.46619
2810468N07Rik	2.80366e-06	2.50668e-05	6.06259	6.06259	2.68517e-06	2.86639e-05	6.35974	6.35974	0.0341291	0.145241	0.634356	-1.5764	0.000164093	0.00103634	3.84584	3.84584
Aurkb	7.40748e-05	0.000394493	6.00277	6.00277	1.97127e-07	3.55885e-06	16.1728	16.1728	0.185278	0.40638	0.704092	-1.42027	0.000964223	0.00437664	4.2265	4.2265
Mnd1	1.21518e-06	1.25197e-05	5.97499	5.97499	4.71167e-08	1.16437e-06	9.35981	9.35981	0.0824764	0.248062	0.708861	-1.41071	3.33678e-05	0.000287836	4.23544	4.23544
Sertad4	4.38241e-08	8.27759e-07	5.93383	5.93383	3.3924e-10	3.02428e-08	10.8122	10.8122	0.00821293	0.0576589	0.640925	-1.56024	5.73306e-06	6.77355e-05	3.80314	3.80314
Hbegf	0.00121914	0.00419685	5.91328	5.91328	0.609668	0.706655	0.774637	-1.29093	0.801493	0.904126	0.918884	-1.08828	0.00228082	0.00876806	5.43362	5.43362
Mzt2	3.25966e-08	6.54176e-07	5.86991	5.86991	8.52779e-07	1.13218e-05	4.4127	4.4127	0.0828638	0.248693	0.761518	-1.31317	7.45706e-07	1.31009e-05	4.47004	4.47004
Kcne3	0.00318243	0.00943619	5.84083	5.84083	0.665265	0.753527	1.27178	1.27178	0.000186934	0.00473903	0.193425	-5.16997	0.825949	0.879952	1.12976	1.12976
Car9	1.08312e-07	1.70314e-06	5.8033	5.8033	4.97049e-05	0.00030988	3.26121	3.26121	0.00041366	0.00805052	0.516504	-1.9361	0.000120179	0.000812005	2.99742	2.99742
B4galnt4	1.67526e-05	0.000112803	5.79977	5.79977	1.45634e-05	0.000112734	6.16065	6.16065	0.458516	0.678	0.844602	-1.18399	8.00839e-05	0.000584878	4.8985	4.8985
Gm22	1.52046e-06	1.50126e-05	5.734	5.734	0.000173968	0.000878553	3.47691	3.47691	0.00394329	0.0361243	0.547713	-1.82577	0.000432141	0.00226672	3.14059	3.14059
5930405F01Rik	5.25485e-10	2.34717e-08	5.72289	5.72289	0.00147532	0.00530654	1.88109	1.88109	4.08293e-05	0.00178672	0.550767	-1.81565	1.08357e-06	1.7845e-05	3.15198	3.15198
Phlda2	2.69856e-08	5.6407e-07	5.71819	5.71819	3.54515e-05	0.000234323	3.03426	3.03426	0.338015	0.572982	0.866518	-1.15404	1.70492e-07	3.95414e-06	4.95492	4.95492
Birc5	1.21573e-05	8.64736e-05	5.6615	5.6615	3.5563e-10	3.11884e-08	27.9632	27.9632	0.197259	0.4221	0.750947	-1.33165	0.000152633	0.00097337	4.25149	4.25149
Lox	0.00159725	0.00527624	5.61575	5.61575	0.0593197	0.113561	2.66334	2.66334	0.473776	0.689786	0.784708	-1.27436	0.00633353	0.0199912	4.40672	4.40672
Npas3	8.09118e-06	6.0992e-05	5.60194	5.60194	4.56171e-05	0.000289795	4.69334	4.69334	0.0897869	0.261065	0.691707	-1.4457	0.000213947	0.0012893	3.8749	3.8749
Ncapg	1.36876e-06	1.38053e-05	5.57971	5.57971	8.13029e-10	5.71345e-08	15.1147	15.1147	0.100448	0.280953	0.730242	-1.36941	3.17116e-05	0.000275976	4.07454	4.07454
Mkx	3.32228e-10	1.63103e-08	5.55161	5.55161	2.67347e-09	1.37001e-07	4.80707	4.80707	0.00133674	0.0179457	0.661539	-1.51163	7.40771e-08	2.00268e-06	3.6726	3.6726
Plekhj1	2.00343e-10	1.06721e-08	5.54771	5.54771	3.46326e-09	1.67525e-07	4.51454	4.51454	0.010898	0.0688874	0.736891	-1.35705	1.18276e-08	4.39945e-07	4.08806	4.08806
Aldh1l2	1.66294e-05	0.000112113	5.4814	5.4814	0.000268866	0.00126263	3.97848	3.97848	0.0951192	0.270833	0.685806	-1.45814	0.000417274	0.00220655	3.75918	3.75918
Glis3	1.10389e-08	2.71245e-07	5.4372	5.4372	0.00776519	0.0212354	1.79438	1.79438	0.00329495	0.0322674	0.642039	-1.55754	2.30852e-06	3.27874e-05	3.49089	3.49089
Kif4	1.93312e-06	1.83966e-05	5.43244	5.43244	1.22496e-07	2.40808e-06	7.87189	7.87189	0.116836	0.307388	0.739702	-1.3519	3.94254e-05	0.000330316	4.01839	4.01839
2310010G23Rik	7.49007e-08	1.27237e-06	5.3796	5.3796	3.6787e-08	9.76189e-07	6.02269	6.02269	0.0380027	0.155237	0.718806	-1.3912	3.35124e-06	4.42995e-05	3.86688	3.86688
Gmds	2.927e-10	1.4754e-08	5.33756	5.33756	5.38349e-11	8.78735e-09	6.48835	6.48835	0.00178804	0.0218557	0.678415	-1.47402	5.37698e-08	1.54054e-06	3.62108	3.62108
Cenpe	6.67522e-06	5.1678e-05	5.33446	5.33446	4.83147e-08	1.18448e-06	10.4854	10.4854	0.0719153	0.229275	0.686452	-1.45677	0.000214025	0.00128941	3.66185	3.66185
Cdk1	1.906e-06	1.82189e-05	5.26687	5.26687	8.59581e-11	1.22334e-08	20.4028	20.4028	0.207796	0.435283	0.790401	-1.26518	2.23156e-05	0.000207248	4.16294	4.16294
Spata5l1	5.99717e-09	1.65663e-07	5.25135	5.25135	2.47458e-07	4.26069e-06	3.92295	3.92295	0.0085614	0.0592111	0.692262	-1.44454	6.16907e-07	1.12694e-05	3.63531	3.63531
Hmcn1	0.00425401	0.0120283	5.24222	5.24222	0.87986	0.917825	1.08514	1.08514	0.494287	0.706457	1.28446	1.28446	0.00163585	0.00667017	6.73343	6.73343
Esm1	2.51378e-05	0.000158946	5.24173	5.24173	0.0180593	0.0427206	2.27569	2.27569	0.000902038	0.0139703	2.29214	2.29214	8.25291e-08	2.17397e-06	12.0148	12.0148
Hsf2	1.45348e-10	8.10266e-09	5.24049	5.24049	1.73881e-07	3.19804e-06	3.13995	3.13995	7.63079e-05	0.00268885	0.604541	-1.65415	1.53031e-07	3.64805e-06	3.16809	3.16809
Tnfrsf12a	6.01415e-08	1.07142e-06	5.21755	5.21755	7.24759e-05	0.000422336	2.82833	2.82833	0.0278298	0.12672	0.710832	-1.4068	3.35316e-06	4.42995e-05	3.7088	3.7088
Gpc1	0.00301545	0.00900296	5.1997	5.1997	0.0183298	0.0432465	3.64132	3.64132	0.163775	0.377487	0.610441	-1.63816	0.0329298	0.0745308	3.17411	3.17411
2610018G03Rik	0.00484458	0.013441	5.17843	5.17843	0.00335466	0.0105144	5.84915	5.84915	0.117585	0.308762	0.553272	-1.80743	0.0635412	0.125489	2.86508	2.86508
Arhgdig	0.000294953	0.00126107	5.15919	5.15919	0.341354	0.45864	1.4668	1.4668	0.410849	0.639827	1.2494	1.2494	9.20986e-05	0.000653347	6.4459	6.4459
Tfrc	1.2232e-06	1.25844e-05	5.13566	5.13566	0.000148319	0.000769193	3.21336	3.21336	0.0750029	0.234658	0.723515	-1.38214	3.64677e-05	0.000310356	3.71573	3.71573
Rps6ka6	0.00354908	0.0103275	5.13499	5.13499	0.00645678	0.0181994	4.68597	4.68597	0.542424	0.740649	0.806579	-1.2398	0.0112444	0.0317648	4.14177	4.14177
Mgp	6.03988e-07	6.92576e-06	5.11647	5.11647	0.118267	0.198175	0.671575	-1.48904	7.2941e-05	0.00260104	2.21944	2.21944	9.17636e-10	5.26518e-08	11.3557	11.3557
Ncapg2	1.21471e-05	8.6432e-05	5.09156	5.09156	5.61712e-09	2.35308e-07	14.8248	14.8248	0.165609	0.379767	0.748297	-1.33637	0.000181686	0.00112847	3.81	3.81
Cdc20	4.00367e-08	7.7052e-07	5.06981	5.06981	1.77278e-10	1.92191e-08	9.3269	9.3269	0.173237	0.389817	0.822	-1.21655	4.91935e-07	9.37e-06	4.16738	4.16738
Mpzl1	1.55101e-05	0.000105656	5.06031	5.06031	0.00027452	0.00128554	3.69362	3.69362	0.560886	0.753462	0.88584	-1.12887	5.63756e-05	0.000441149	4.48263	4.48263
Bnc1	0.000350285	0.00146426	5.05653	5.05653	0.162514	0.255191	0.564842	-1.77041	0.880389	0.943005	1.04145	1.04145	0.000344882	0.00189663	5.2661	5.2661
Six4	1.18397e-11	1.00961e-09	5.04946	5.04946	2.99041e-05	0.000203646	2.00061	2.00061	0.513689	0.720099	0.941881	-1.06171	3.99565e-11	3.83121e-09	4.75599	4.75599
Thbs4	5.05764e-06	4.10845e-05	5.04331	5.04331	0.00142296	0.00515011	2.76191	2.76191	0.000205279	0.00503261	0.434985	-2.29893	0.0101084	0.0292017	2.19376	2.19376
Gnmt	1.70287e-05	0.000114519	4.98258	4.98258	0.172202	0.267562	1.53453	1.53453	0.761928	0.88148	0.939116	-1.06483	3.84953e-05	0.00032454	4.67923	4.67923
A730054J21Rik	9.77187e-06	7.16826e-05	4.94432	4.94432	0.000911537	0.00352618	0.331392	-3.01758	0.00262315	0.0277684	0.516799	-1.93499	0.00368417	0.0129676	2.55522	2.55522
Tk1	0.000327902	0.00138221	4.93766	4.93766	5.74093e-07	8.25698e-06	14.1297	14.1297	0.0791959	0.242282	0.618789	-1.61606	0.00842388	0.0252323	3.05537	3.05537
Slc1a4	1.37482e-09	4.93918e-08	4.93148	4.93148	0.749903	0.821239	0.947088	-1.05587	0.413189	0.641576	0.909662	-1.09931	6.47237e-09	2.6396e-07	4.48598	4.48598
Zfp874a	4.37583e-09	1.28051e-07	4.9086	4.9086	2.64045e-07	4.47135e-06	3.60913	3.60913	0.0318918	0.138801	0.759141	-1.31728	1.76903e-07	4.06774e-06	3.72632	3.72632
Artn	0.00602081	0.0161139	4.88487	4.88487	0.073262	0.134561	2.73803	2.73803	0.391668	0.621686	0.729164	-1.37143	0.0267169	0.0633743	3.56187	3.56187
Nav3	2.80281e-09	8.82974e-08	4.8609	4.8609	9.43031e-10	6.41135e-08	5.56284	5.56284	0.000155751	0.00422132	0.58961	-1.69604	3.45144e-06	4.52102e-05	2.86604	2.86604
Lbp	1.40447e-05	9.72398e-05	4.77825	4.77825	0.0193278	0.0452058	2.08307	2.08307	0.657711	0.817986	1.09231	1.09231	9.13414e-06	9.94413e-05	5.21933	5.21933
Nkd2	1.12644e-09	4.21174e-08	4.77627	4.77627	4.48062e-07	6.79782e-06	3.108	3.108	0.00163681	0.0205903	0.675085	-1.48129	2.68849e-07	5.80014e-06	3.22439	3.22439
Eva1a	5.09555e-05	0.000287327	4.76454	4.76454	0.329189	0.445904	1.37835	1.37835	0.426839	0.653255	1.1919	1.1919	1.75787e-05	0.000171293	5.67887	5.67887
Tcfl5	0.000363893	0.00151097	4.75567	4.75567	0.00640208	0.0180736	3.14721	3.14721	0.0122346	0.0740803	0.496187	-2.01537	0.0346157	0.0775735	2.3597	2.3597
Pdgfa	0.00793489	0.0202572	4.75325	4.75325	0.976611	0.984874	1.0164	1.0164	0.852701	0.929099	0.932884	-1.07194	0.0123814	0.0342897	4.43423	4.43423
Trim47	1.23976e-09	4.5565e-08	4.72328	4.72328	7.11425e-08	1.5914e-06	3.54732	3.54732	0.000851042	0.0134115	0.656165	-1.52401	4.51281e-07	8.81878e-06	3.09925	3.09925
Ccnb1 /// Gm5593 /// LOC101056596	1.63708e-05	0.000110612	4.70822	4.70822	1.48236e-08	4.9125e-07	12.0101	12.0101	0.147328	0.354935	0.744125	-1.34386	0.000274058	0.00156783	3.5035	3.5035
Bambi	4.82971e-05	0.000274852	4.68367	4.68367	0.130717	0.214472	1.64341	1.64341	0.195969	0.42047	0.752304	-1.32925	0.000600942	0.00297288	3.52354	3.52354
Myef2	9.17748e-12	8.18161e-10	4.66751	4.66751	1.64729e-09	9.52781e-08	3.34427	3.34427	0.0102419	0.0663339	0.788853	-1.26766	3.88285e-10	2.56959e-08	3.68198	3.68198
Csrp2	0.000898685	0.00324815	4.62267	4.62267	0.0624889	0.118465	2.23679	2.23679	0.560444	0.753194	0.848936	-1.17795	0.0029473	0.0108193	3.92435	3.92435
Pip5kl1	0.000101163	0.000512683	4.60377	4.60377	0.00209074	0.00706542	3.17576	3.17576	0.2217	0.451194	0.754067	-1.32614	0.00108669	0.00481005	3.47155	3.47155
Isoc2b	7.85649e-09	2.05574e-07	4.59736	4.59736	0.000119559	0.00064484	2.26797	2.26797	0.00113122	0.016123	0.641394	-1.5591	3.17229e-06	4.24296e-05	2.94872	2.94872
Alkbh2	5.46087e-10	2.40926e-08	4.59697	4.59697	2.10395e-10	2.15122e-08	5.16053	5.16053	0.0076306	0.0548559	0.739056	-1.35308	4.53721e-08	1.33907e-06	3.39742	3.39742
Cdc25c	1.04356e-06	1.09963e-05	4.55285	4.55285	2.4114e-07	4.1786e-06	5.487	5.487	0.114605	0.303559	0.770337	-1.29813	2.12961e-05	0.000199757	3.50723	3.50723
Tctex1d2	2.7108e-05	0.000169319	4.54672	4.54672	0.00119358	0.004442	2.99682	2.99682	0.270566	0.5042	0.797692	-1.25362	0.000242259	0.00142256	3.62688	3.62688
Aass	0.00239571	0.00742495	4.53891	4.53891	0.249106	0.358377	0.584629	-1.71049	0.497999	0.708938	0.809992	-1.23458	0.00869277	0.0259134	3.67648	3.67648
9230110C19Rik	1.01096e-07	1.61635e-06	4.51612	4.51612	2.31206e-05	0.000165276	2.92175	2.92175	0.0624501	0.210467	0.765002	-1.30719	3.11864e-06	4.19265e-05	3.45484	3.45484
Gm20199	8.91472e-11	5.43294e-09	4.49901	4.49901	7.37799e-10	5.29193e-08	3.97121	3.97121	0.0021092	0.0243206	0.725144	-1.37904	1.23715e-08	4.57025e-07	3.26243	3.26243
Itgb8	8.79512e-05	0.00045612	4.47495	4.47495	5.90628e-08	1.37283e-06	12.6548	12.6548	0.104754	0.288741	0.692067	-1.44495	0.00194218	0.00767271	3.09696	3.09696
Cldn12	3.03989e-13	4.75236e-11	4.46075	4.46075	2.63147e-07	4.45964e-06	2.10041	2.10041	0.0173121	0.0927264	0.836222	-1.19585	6.76126e-12	8.14901e-10	3.73017	3.73017
Pmepa1	0.00012198	0.000599862	4.45026	4.45026	0.00767409	0.0210311	2.63201	2.63201	0.148821	0.357176	0.716352	-1.39596	0.0019268	0.00762588	3.18795	3.18795
Melk	0.00142094	0.00478731	4.44755	4.44755	5.9996e-06	5.48223e-05	11.7024	11.7024	0.500164	0.710177	0.823145	-1.21485	0.00529712	0.0173178	3.66098	3.66098
Hmga2	0.00605111	0.0161868	4.44459	4.44459	0.0491549	0.0976311	2.85463	2.85463	0.284153	0.518592	0.688398	-1.45265	0.0369914	0.0817425	3.05965	3.05965
Trpv6	0.000963097	0.00343947	4.44222	4.44222	0.0101645	0.0265241	3.09502	3.09502	0.97065	0.986425	0.989933	-1.01017	0.00126919	0.00544799	4.39751	4.39751
C130071C03Rik	3.45061e-12	3.56188e-10	4.43467	4.43467	1.32076e-08	4.49433e-07	2.69604	2.69604	1.98565e-06	0.000369297	0.611281	-1.63591	1.19798e-08	4.4484e-07	2.71082	2.71082
Lmcd1	0.00226267	0.00708179	4.43228	4.43228	0.558299	0.66333	1.3016	1.3016	0.69371	0.840691	1.12673	1.12673	0.00142328	0.00596113	4.99397	4.99397
Dancr	5.99753e-07	6.89348e-06	4.4274	4.4274	2.41892e-06	2.64232e-05	4.0127	4.0127	0.115397	0.304909	0.781487	-1.27961	1.19392e-05	0.000124014	3.45995	3.45995
Rps9	2.03981e-11	1.5887e-09	4.41748	4.41748	9.58108e-13	4.2712e-10	5.85437	5.85437	0.0341225	0.145241	0.825579	-1.21127	4.76518e-10	3.06878e-08	3.64698	3.64698
Kcnj15	2.14438e-05	0.000138802	4.40594	4.40594	0.297307	0.412164	0.737446	-1.35603	0.0874383	0.256822	1.41019	1.41019	1.58431e-06	2.41383e-05	6.2132	6.2132
Gm9222	3.89638e-10	1.85975e-08	4.38929	4.38929	6.35204e-10	4.75829e-08	4.37351	4.37351	0.0674352	0.220613	0.827723	-1.20813	7.58551e-09	3.03055e-07	3.63312	3.63312
Ccna2	0.000171758	0.000796369	4.38323	4.38323	8.02348e-08	1.74319e-06	13.5377	13.5377	0.17451	0.391808	0.72672	-1.37605	0.00229354	0.00880599	3.18538	3.18538
Cdca5	4.35205e-06	3.61816e-05	4.31986	4.31986	8.10754e-10	5.71345e-08	12.189	12.189	0.163459	0.377122	0.783918	-1.27564	6.55577e-05	0.000499238	3.38642	3.38642
BC022687	5.92903e-08	1.05976e-06	4.27901	4.27901	0.0023225	0.00771329	1.91348	1.91348	0.672519	0.826483	1.05624	1.05624	4.69479e-08	1.37803e-06	4.51967	4.51967
Kntc1	4.91191e-06	4.01248e-05	4.25006	4.25006	2.52819e-07	4.33227e-06	6.04574	6.04574	0.0970199	0.274494	0.746935	-1.3388	0.000120664	0.000814463	3.17451	3.17451
4932431P20Rik /// Gm21596 /// Gm6115 /// Hmgb1 /// LOC637733	1.47105e-05	0.000101201	4.22611	4.22611	3.30945e-07	5.36827e-06	6.74188	6.74188	0.420136	0.647892	0.861307	-1.16103	7.87523e-05	0.00057652	3.63998	3.63998
Il20rb	4.33652e-05	0.00025109	4.22531	4.22531	3.66168e-05	0.000240624	4.45954	4.45954	0.750011	0.874493	1.06584	1.06584	3.37107e-05	0.00029033	4.5035	4.5035
Rad54b	0.000231977	0.00103083	4.21428	4.21428	2.9709e-06	3.10534e-05	7.94225	7.94225	0.289675	0.524522	0.781144	-1.28017	0.00181451	0.00726275	3.29196	3.29196
Anln	2.80364e-06	2.50668e-05	4.21218	4.21218	8.79283e-07	1.16236e-05	4.90265	4.90265	0.227623	0.456983	0.818849	-1.22123	3.00672e-05	0.000264331	3.44914	3.44914
Supt3	0.00105	0.00369298	4.19471	4.19471	0.0031331	0.00991979	3.64025	3.64025	0.0786877	0.241172	0.615205	-1.62548	0.0237719	0.0578147	2.58061	2.58061
Sox9	5.51271e-13	7.87624e-11	4.19202	4.19202	1.98299e-17	1.39519e-13	10.5865	10.5865	2.9606e-05	0.00146608	0.700131	-1.4283	2.72992e-10	1.89374e-08	2.93496	2.93496
Prdx2	2.38533e-09	7.75018e-08	4.17576	4.17576	8.90361e-09	3.31166e-07	3.89874	3.89874	0.0104194	0.0670807	0.746449	-1.33968	1.93854e-07	4.38386e-06	3.11699	3.11699
F13a1	0.00231989	0.00722942	4.16089	4.16089	7.24516e-05	0.000422336	7.81006	7.81006	0.22305	0.452637	0.69779	-1.4331	0.0199536	0.0501696	2.90343	2.90343
Rhobtb3	1.08937e-09	4.12317e-08	4.14852	4.14852	4.8115e-09	2.11412e-07	3.83286	3.83286	0.000310003	0.00660871	0.654332	-1.52828	7.27934e-07	1.282e-05	2.71451	2.71451
C77534	3.02091e-09	9.37816e-08	4.13726	4.13726	1.17908e-07	2.34111e-06	3.25152	3.25152	0.00443038	0.0388382	0.716883	-1.39493	4.40978e-07	8.64724e-06	2.96593	2.96593
Hey1	0.0105468	0.0258211	4.13407	4.13407	0.462097	0.577628	0.676903	-1.47732	0.424811	0.651655	1.33086	1.33086	0.00338091	0.0120932	5.50188	5.50188
Hjurp	7.84849e-11	4.90792e-09	4.0934	4.0934	6.08221e-10	4.68635e-08	3.65914	3.65914	0.0409379	0.162151	0.829324	-1.2058	1.85744e-09	9.51837e-08	3.39475	3.39475
Abtb2	3.04028e-09	9.41047e-08	4.07985	4.07985	5.05283e-08	1.22208e-06	3.41492	3.41492	0.0240954	0.115596	0.776976	-1.28704	1.4443e-07	3.4932e-06	3.16994	3.16994
Pold2	2.07371e-10	1.10193e-08	4.07725	4.07725	2.24011e-10	2.24782e-08	4.19022	4.19022	0.00487252	0.0412234	0.75417	-1.32596	1.99479e-08	6.74538e-07	3.07494	3.07494
Fam129b	2.3503e-09	7.65943e-08	4.07687	4.07687	0.667273	0.755088	1.06879	1.06879	0.239628	0.471207	0.883087	-1.13239	1.89499e-08	6.47899e-07	3.60023	3.60023
Ammecr1	7.3711e-08	1.25611e-06	4.05896	4.05896	5.58437e-07	8.09541e-06	3.54828	3.54828	0.00193227	0.0230824	0.646291	-1.54729	2.75986e-05	0.000246344	2.62327	2.62327
Fzd9	8.51229e-06	6.36328e-05	4.05213	4.05213	0.000474644	0.00202491	2.78295	2.78295	0.0040769	0.0368939	0.582147	-1.71778	0.00239204	0.00912571	2.35893	2.35893
Krt79	0.00011268	0.000561551	4.03984	4.03984	0.000779311	0.00308493	3.28743	3.28743	0.0688801	0.22326	1.48564	1.48564	6.17716e-06	7.2301e-05	6.00176	6.00176
Tnk2	0.000160216	0.000753216	4.03422	4.03422	0.000699054	0.00281474	3.45593	3.45593	0.138685	0.342685	0.720508	-1.38791	0.00266701	0.00997886	2.90669	2.90669
Gpr30	0.000361847	0.00150443	4.01718	4.01718	0.0586484	0.112469	1.96975	1.96975	0.0421548	0.165444	0.610016	-1.6393	0.0149455	0.0398303	2.45054	2.45054
Cdh2	0.00526777	0.0143985	4.01442	4.01442	0.05817	0.111771	2.51001	2.51001	0.00812934	0.0572923	0.405945	-2.46339	0.301045	0.419938	1.62964	1.62964
Lix1l	1.52278e-08	3.54394e-07	4.01231	4.01231	7.17349e-05	0.000419065	2.24437	2.24437	0.000152132	0.00414405	0.599918	-1.66689	2.54891e-05	0.00023047	2.40706	2.40706
Lsg1	2.54813e-05	0.000160613	4.00746	4.00746	2.43562e-05	0.000172338	4.16115	4.16115	0.0571889	0.199499	0.693708	-1.44153	0.000984139	0.00444832	2.78	2.78
Hn1l	5.88554e-08	1.05286e-06	4.00332	4.00332	1.57754e-08	5.11788e-07	4.62694	4.62694	0.0253847	0.119175	0.747206	-1.33832	3.50851e-06	4.59021e-05	2.9913	2.9913
Plek2	8.60988e-05	0.000447208	3.99695	3.99695	7.62243e-08	1.67631e-06	10.0488	10.0488	0.967536	0.984884	0.991758	-1.00831	0.000121129	0.000816384	3.96401	3.96401
Btbd3	3.70216e-09	1.11551e-07	3.98565	3.98565	0.249898	0.3593	1.19945	1.19945	0.0116934	0.0718522	0.752381	-1.32911	2.92863e-07	6.20073e-06	2.99872	2.99872
Shf	2.17716e-08	4.74445e-07	3.96127	3.96127	8.92684e-08	1.89929e-06	3.66048	3.66048	1.3595e-05	0.000943083	0.533624	-1.87398	0.000197815	0.00121171	2.11383	2.11383
Parpbp	2.37558e-05	0.000151629	3.95916	3.95916	3.32946e-06	3.40586e-05	5.07661	5.07661	0.0423373	0.165791	0.679026	-1.4727	0.00117393	0.00511644	2.68837	2.68837
Zfp521	9.84826e-05	0.000500982	3.95417	3.95417	0.00271941	0.00880115	2.73351	2.73351	0.0821709	0.247592	0.692853	-1.44331	0.00267051	0.00998849	2.73966	2.73966
Fgd1	1.07489e-09	4.0827e-08	3.95103	3.95103	1.11135e-06	1.40181e-05	2.55384	2.55384	0.000390313	0.0076971	0.670066	-1.49239	6.20546e-07	1.13167e-05	2.64745	2.64745
Tnn	0.00107429	0.00376063	3.93332	3.93332	0.570045	0.672397	0.805692	-1.24117	0.554463	0.749216	0.859303	-1.16373	0.00354528	0.0125572	3.37991	3.37991
Sphk1	2.6502e-06	2.39428e-05	3.89381	3.89381	0.309346	0.424571	1.26378	1.26378	0.573608	0.762538	1.09055	1.09055	1.49305e-06	2.30738e-05	4.24638	4.24638
Tm4sf1	4.92354e-09	1.40876e-07	3.8711	3.8711	0.354089	0.471813	0.865113	-1.15592	0.00391917	0.0359643	0.718081	-1.3926	8.28967e-07	1.43264e-05	2.77977	2.77977
Zic5	9.07692e-07	9.77291e-06	3.8677	3.8677	0.000101091	0.000559501	2.66046	2.66046	0.119065	0.310971	0.796286	-1.25583	1.78132e-05	0.000173266	3.07979	3.07979
Pcbp4	7.03912e-07	7.88483e-06	3.86544	3.86544	7.28291e-05	0.000424079	2.68904	2.68904	0.0295963	0.132363	0.725493	-1.37837	4.38232e-05	0.000359074	2.80435	2.80435
Gm15867	7.64981e-06	5.80299e-05	3.84975	3.84975	7.87507e-07	1.06385e-05	5.00438	5.00438	0.000455479	0.00860034	0.515629	-1.93938	0.00904581	0.0267174	1.98504	1.98504
Sgol1	9.42902e-06	6.93799e-05	3.84033	3.84033	5.59804e-08	1.32426e-06	6.81876	6.81876	0.123235	0.317948	0.768801	-1.30073	0.000187081	0.00115548	2.95245	2.95245
Strc	6.68535e-08	1.16502e-06	3.83985	3.83985	1.05641e-06	1.35017e-05	3.19189	3.19189	0.0311727	0.136747	0.760786	-1.31443	3.45021e-06	4.52102e-05	2.9213	2.9213
Spink12	0.00350845	0.0102327	3.83904	3.83904	0.00899294	0.0239316	3.34647	3.34647	0.634871	0.802891	0.871658	-1.14724	0.00899489	0.0266122	3.34633	3.34633
Mid1	2.50612e-13	4.0652e-11	3.83775	3.83775	2.8685e-11	5.3813e-09	2.9792	2.9792	7.75861e-05	0.00272613	0.742322	-1.34712	6.56172e-11	5.8497e-09	2.84885	2.84885
Six1	1.37033e-06	1.38147e-05	3.82966	3.82966	4.4554e-06	4.30717e-05	3.55598	3.55598	0.168613	0.384004	0.8155	-1.22624	1.96119e-05	0.00018672	3.12309	3.12309
Itga10	0.00175163	0.00570669	3.81152	3.81152	0.00153801	0.00548969	4.01522	4.01522	0.27969	0.513841	0.749148	-1.33485	0.0124484	0.0344265	2.85539	2.85539
Rfc3	1.46501e-08	3.42429e-07	3.80102	3.80102	2.60346e-10	2.5187e-08	5.47175	5.47175	0.00315284	0.0314264	0.699752	-1.42908	3.26758e-06	4.34885e-05	2.65977	2.65977
Gm19651	1.70996e-09	5.88886e-08	3.79397	3.79397	4.53032e-07	6.85393e-06	2.6864	2.6864	0.140201	0.344576	0.863505	-1.15807	2.13427e-08	7.11664e-07	3.27611	3.27611
Acot7	6.86194e-10	2.86898e-08	3.77845	3.77845	0.202068	0.30394	1.19441	1.19441	0.00360819	0.0341837	0.744091	-1.34392	9.34004e-08	2.39598e-06	2.81151	2.81151
Apol9a /// Apol9b	1.36132e-05	9.49013e-05	3.77503	3.77503	1.69778e-06	1.98418e-05	4.82547	4.82547	0.578347	0.765481	1.09853	1.09853	7.34382e-06	8.2994e-05	4.14697	4.14697
Hao1	0.000218732	0.000979741	3.77493	3.77493	0.000467212	0.00200009	3.54335	3.54335	0.435291	0.659975	0.846871	-1.18082	0.00106185	0.00471755	3.19688	3.19688
Adamts4	9.10389e-05	0.000469088	3.7701	3.7701	6.94039e-06	6.17451e-05	5.25244	5.25244	0.00510812	0.0424791	0.549299	-1.8205	0.0184849	0.0470552	2.07091	2.07091
Ninl	9.93415e-06	7.27004e-05	3.76556	3.76556	1.11462e-05	9.03673e-05	3.84088	3.84088	0.197054	0.421876	0.805794	-1.24101	0.000124858	0.000836242	3.03426	3.03426
Ccnb2	0.00116506	0.00403645	3.7644	3.7644	6.16623e-07	8.7693e-06	12.065	12.065	0.228383	0.457988	0.736768	-1.35728	0.0104998	0.0300668	2.77349	2.77349
Loxl4	0.00946064	0.0235007	3.7548	3.7548	0.0649475	0.122149	2.52706	2.52706	0.0841164	0.250861	0.558694	-1.78989	0.135009	0.226387	2.09779	2.09779
5730433N10Rik	7.18451e-08	1.23603e-06	3.74487	3.74487	0.25249	0.362471	1.22678	1.22678	8.14854e-06	0.000658597	0.511489	-1.95508	0.00109013	0.00482187	1.91546	1.91546
Gna14	1.45107e-05	0.000100049	3.7336	3.7336	0.0866346	0.153984	0.643444	-1.55414	0.0516267	0.187539	0.711104	-1.40626	0.000615187	0.00303084	2.65498	2.65498
Ap4m1	2.03119e-07	2.82169e-06	3.72246	3.72246	2.44314e-06	2.66359e-05	3.1469	3.1469	0.0106023	0.0678134	0.707448	-1.41353	2.5307e-05	0.00022903	2.63345	2.63345
Fam64a	1.30992e-05	9.19143e-05	3.70029	3.70029	4.88191e-07	7.27867e-06	5.34455	5.34455	0.172395	0.389329	0.794104	-1.25928	0.000188283	0.00116091	2.93841	2.93841
M1ap	0.0158147	0.0363543	3.67818	3.67818	0.0437231	0.0887462	2.97984	2.97984	0.434201	0.659124	0.759906	-1.31595	0.0564218	0.114177	2.79507	2.79507
Spag5	2.3121e-05	0.000148148	3.67724	3.67724	2.17694e-07	3.85277e-06	6.24075	6.24075	0.1798	0.398637	0.79036	-1.26525	0.000317535	0.00176879	2.90635	2.90635
Efna1	8.98935e-12	8.1087e-10	3.67124	3.67124	2.4732e-06	2.69207e-05	0.517676	-1.93171	0.0036478	0.0344108	0.793401	-1.2604	6.58102e-10	3.98016e-08	2.91277	2.91277
Apln	0.0028716	0.00865007	3.66511	3.66511	0.90406	0.935184	1.04977	1.04977	0.584955	0.770771	1.16049	1.16049	0.00139419	0.00586894	4.25333	4.25333
Greb1l	1.66935e-08	3.8395e-07	3.66053	3.66053	1.10483e-07	2.22763e-06	3.28554	3.28554	0.0264792	0.122826	0.777712	-1.28582	8.68577e-07	1.48858e-05	2.84684	2.84684
Smc2	2.95658e-06	2.62389e-05	3.66003	3.66003	2.51277e-07	4.31526e-06	4.75061	4.75061	0.0408368	0.162011	0.728778	-1.37216	0.000150039	0.000959378	2.66735	2.66735
Wisp1	0.00450787	0.0126245	3.64995	3.64995	0.635	0.728076	0.816652	-1.22451	0.353762	0.587133	0.764417	-1.30819	0.0229506	0.0562335	2.79008	2.79008
Rad51	0.000211403	0.000951757	3.64968	3.64968	2.37318e-08	6.94696e-07	12.1474	12.1474	0.507928	0.715743	0.872165	-1.14657	0.000839351	0.00391105	3.18313	3.18313
Zc3h15	2.24358e-07	3.06736e-06	3.64785	3.64785	2.20886e-07	3.90287e-06	3.76543	3.76543	0.0400267	0.16036	0.764712	-1.30768	1.03566e-05	0.000109687	2.78956	2.78956
Ddah1	8.48628e-07	9.21405e-06	3.64498	3.64498	0.923376	0.948796	0.980866	-1.01951	0.00630218	0.0486626	0.668566	-1.49574	0.000168672	0.00105906	2.43691	2.43691
Tnc	0.00843107	0.0213163	3.64287	3.64287	0.104785	0.179986	2.17177	2.17177	0.00272294	0.0284708	0.353579	-2.82822	0.586831	0.691472	1.28804	1.28804
Nuf2	0.000595157	0.00229284	3.63945	3.63945	6.44025e-07	9.0457e-06	9.53382	9.53382	0.326756	0.56137	0.798845	-1.25181	0.00388204	0.0135235	2.90735	2.90735
Cenpk	2.88832e-08	5.95722e-07	3.62761	3.62761	7.81949e-10	5.58601e-08	4.99951	4.99951	0.0180327	0.0950493	0.758322	-1.3187	2.08135e-06	3.0116e-05	2.7509	2.7509
Fgfr1	4.00146e-09	1.18745e-07	3.62478	3.62478	4.51915e-07	6.84184e-06	2.71738	2.71738	3.46469e-05	0.00160058	0.608077	-1.64453	1.41423e-05	0.00014284	2.20415	2.20415
Tmem125	1.15481e-06	1.19663e-05	3.62171	3.62171	0.00468343	0.0139056	1.88063	1.88063	0.201052	0.427171	0.836117	-1.196	1.38365e-05	0.000140543	3.02817	3.02817
Ina	2.7309e-05	0.000170328	3.62038	3.62038	0.000195865	0.000972069	3.05474	3.05474	0.480289	0.695466	0.885046	-1.12989	0.000122178	0.00082191	3.20421	3.20421
Hdgfrp3	6.20021e-12	5.9436e-10	3.60646	3.60646	2.71432e-06	2.89179e-05	1.8843	1.8843	0.000258337	0.00584899	0.741829	-1.34802	1.70307e-09	8.9134e-08	2.67537	2.67537
4933413G19Rik /// Foxm1 /// Pebp1	6.67041e-05	0.00036067	3.60554	3.60554	1.27525e-07	2.4898e-06	7.59379	7.59379	0.241754	0.473497	0.803331	-1.24482	0.000662404	0.00321573	2.89644	2.89644
Ung	1.26278e-05	8.91463e-05	3.60489	3.60489	6.82278e-10	4.98965e-08	10.8848	10.8848	0.0679041	0.221588	0.736013	-1.35867	0.000425863	0.00224087	2.65325	2.65325
Cdca8	0.000203596	0.000921801	3.60402	3.60402	3.71929e-08	9.80927e-07	11.0378	11.0378	0.095962	0.272657	0.70582	-1.41679	0.00463016	0.0155642	2.54379	2.54379
Ptrh1	9.97751e-08	1.60399e-06	3.60123	3.60123	5.69233e-07	8.2035e-06	3.24763	3.24763	0.0293857	0.131747	0.763496	-1.30977	5.54499e-06	6.60196e-05	2.74953	2.74953
Apol7a	0.000277964	0.00120252	3.59596	3.59596	9.45247e-05	0.000527081	4.23008	4.23008	0.458906	0.678254	1.16804	1.16804	0.000100141	0.000700188	4.20021	4.20021
Sec16b	0.000549921	0.00213958	3.59409	3.59409	0.0118751	0.0302185	2.4409	2.4409	0.000318474	0.00670319	0.394108	-2.53737	0.297482	0.415989	1.41646	1.41646
Plk4	2.3973e-05	0.000152745	3.58947	3.58947	1.36308e-06	1.66424e-05	4.97121	4.97121	0.0718269	0.229162	0.729175	-1.37141	0.000765231	0.00363076	2.61735	2.61735
Dmkn	0.00554753	0.0150128	3.58933	3.58933	0.325967	0.442513	0.651137	-1.53578	4.42192e-05	0.00189102	4.251	4.251	1.66365e-06	2.51871e-05	15.2583	15.2583
Zfp532	8.05771e-09	2.09695e-07	3.58892	3.58892	0.000640688	0.00261141	1.79814	1.79814	0.00245345	0.0266117	0.7112	-1.40607	1.96657e-06	2.87249e-05	2.55244	2.55244
Enpp1	1.55023e-05	0.000105637	3.58617	3.58617	9.09105e-09	3.35839e-07	8.1459	8.1459	0.000976818	0.0146448	0.542744	-1.84249	0.0107677	0.0306671	1.94637	1.94637
Cybrd1	1.85385e-05	0.00012291	3.58244	3.58244	0.172165	0.267523	1.40844	1.40844	0.567055	0.757642	0.909227	-1.09983	6.62192e-05	0.000502856	3.25725	3.25725
Nipsnap1	3.41509e-05	0.000205296	3.57789	3.57789	2.38806e-05	0.000169585	3.82546	3.82546	0.146171	0.353347	0.772503	-1.29449	0.000570943	0.00285062	2.76393	2.76393
Cenph	2.07813e-05	0.000135204	3.56877	3.56877	4.63442e-06	4.45359e-05	4.27589	4.27589	0.0415597	0.163824	0.700674	-1.4272	0.00104535	0.00465381	2.50054	2.50054
Tert	0.00016445	0.000768778	3.56151	3.56151	9.59743e-05	0.000534749	3.90624	3.90624	0.301272	0.536286	0.813615	-1.22908	0.00124885	0.00537778	2.8977	2.8977
Gls2	0.00255371	0.00783249	3.56118	3.56118	0.000498401	0.00211164	4.73601	4.73601	0.546083	0.743059	0.853275	-1.17196	0.00819604	0.0246683	3.03867	3.03867
Oas1e	2.49441e-12	2.70424e-10	3.56078	3.56078	7.08295e-09	2.79867e-07	2.36761	2.36761	0.0169027	0.0913598	0.844616	-1.18397	6.98117e-11	6.13125e-09	3.00749	3.00749
Dysf	0.00197231	0.00629727	3.55345	3.55345	0.00928112	0.0245893	2.87411	2.87411	0.754847	0.876961	0.923848	-1.08243	0.00400367	0.0138662	3.28285	3.28285
Frrs1	1.98981e-08	4.43931e-07	3.552	3.552	2.45151e-12	8.81481e-10	7.96857	7.96857	0.0505819	0.185269	0.805912	-1.24083	6.49266e-07	1.17314e-05	2.86259	2.86259
Zwilch	0.000445582	0.00179615	3.53162	3.53162	4.7008e-07	7.06077e-06	8.87243	8.87243	0.448934	0.670655	0.848875	-1.17803	0.00202293	0.0079446	2.9979	2.9979
Ilf2	1.32238e-08	3.15238e-07	3.52792	3.52792	9.48775e-08	1.9815e-06	3.16138	3.16138	0.00437201	0.0385301	0.725228	-1.37888	2.34034e-06	3.30868e-05	2.55855	2.55855
Prc1	0.000116695	0.000577161	3.5189	3.5189	4.14387e-07	6.3857e-06	6.95496	6.95496	0.0878648	0.257694	0.715931	-1.39678	0.00296184	0.0108671	2.51929	2.51929
Tmem97	8.73241e-09	2.24545e-07	3.5134	3.5134	0.000510442	0.00215378	1.80945	1.80945	0.0260091	0.121376	0.790137	-1.2656	4.3436e-07	8.5441e-06	2.77607	2.77607
Eif1ax	9.23035e-13	1.17139e-10	3.50129	3.50129	1.23889e-08	4.26962e-07	2.19327	2.19327	0.000178631	0.00463752	0.759601	-1.31648	2.10768e-10	1.55723e-08	2.65958	2.65958
Wnk4	0.000460482	0.00184758	3.50091	3.50091	0.761917	0.830175	1.10115	1.10115	0.342244	0.577157	0.814243	-1.22813	0.00289157	0.0106655	2.85059	2.85059
Cks2	5.69748e-05	0.000316879	3.49795	3.49795	6.22403e-09	2.52719e-07	10.2335	10.2335	0.24363	0.475277	0.810428	-1.23392	0.000563289	0.00281827	2.83484	2.83484
Atp8b1	0.000214696	0.000964565	3.49769	3.49769	0.115972	0.195132	1.6116	1.6116	0.309841	0.544652	0.81502	-1.22696	0.00156357	0.00643012	2.85069	2.85069
Unc5cl	0.0115934	0.0279117	3.4959	3.4959	0.00117182	0.00436932	5.63866	5.63866	0.823313	0.916068	1.07371	1.07371	0.00944794	0.0276305	3.75358	3.75358
Mfi2	4.5624e-05	0.000262268	3.4958	3.4958	0.0585887	0.112415	1.66359	1.66359	1.03727e-05	0.000766371	0.380013	-2.63149	0.27825	0.395114	1.32845	1.32845
Padi2	0.0123355	0.0294387	3.48864	3.48864	0.0224656	0.0513533	3.16582	3.16582	0.318437	0.553315	0.723391	-1.38238	0.0615351	0.122288	2.52366	2.52366
Sp8	0.0223865	0.0486176	3.48485	3.48485	0.0704398	0.130447	2.69131	2.69131	0.312862	0.547659	0.69555	-1.43771	0.103273	0.183647	2.42389	2.42389
Pard6b	0.00259859	0.00794642	3.48247	3.48247	0.361292	0.478867	0.703109	-1.42225	0.023991	0.115172	1.85186	1.85186	5.56403e-05	0.000435711	6.44905	6.44905
Car12	0.00081773	0.00300848	3.47477	3.47477	0.00500837	0.0147148	2.79499	2.79499	0.252643	0.484596	0.769496	-1.29955	0.00686426	0.021391	2.67382	2.67382
Fam199x	1.99787e-10	1.06688e-08	3.47139	3.47139	1.04097e-06	1.33353e-05	2.18315	2.18315	2.49446e-05	0.00133743	0.656688	-1.52279	4.49275e-07	8.78753e-06	2.27962	2.27962
AW493563	2.5742e-08	5.43403e-07	3.4672	3.4672	0.00081728	0.00321752	1.81214	1.81214	0.0112015	0.0700465	0.750387	-1.33265	2.57162e-06	3.56327e-05	2.60174	2.60174
Egln3	0.000113752	0.000565719	3.46526	3.46526	1.38565e-08	4.67093e-07	10.374	10.374	0.246249	0.477836	0.802643	-1.24588	0.00109025	0.00482187	2.78136	2.78136
Lrfn4	2.85301e-05	0.000176363	3.4422	3.4422	0.0010077	0.00383492	2.49966	2.49966	0.0698292	0.224852	0.73198	-1.36616	0.000929619	0.00424898	2.51962	2.51962
Lgalsl	2.19847e-07	3.02293e-06	3.4414	3.4414	0.00130132	0.00477623	1.89315	1.89315	0.0993336	0.278785	0.81719	-1.22371	4.79328e-06	5.86225e-05	2.81228	2.81228
Smpdl3b	8.16668e-05	0.000429099	3.44128	3.44128	7.5278e-06	6.55387e-05	4.57965	4.57965	0.466996	0.684533	0.876241	-1.14124	0.000372189	0.00201901	3.01539	3.01539
D630045J12Rik	2.28003e-10	1.19682e-08	3.42711	3.42711	0.0246082	0.0553364	1.32921	1.32921	1.93878e-05	0.0011619	0.652306	-1.53302	6.20202e-07	1.13167e-05	2.23553	2.23553
Ldlrad3	2.37591e-06	2.18119e-05	3.4178	3.4178	0.301077	0.415894	1.23837	1.23837	0.00264495	0.0279305	0.631825	-1.58272	0.000902053	0.0041415	2.15945	2.15945
Bag2	2.21743e-07	3.04125e-06	3.41775	3.41775	1.06749e-06	1.35951e-05	3.12292	3.12292	0.026675	0.123363	0.758103	-1.31908	1.40108e-05	0.000141844	2.591	2.591
Tmem237	7.13747e-08	1.23089e-06	3.41306	3.41306	0.000683763	0.0027609	1.88626	1.88626	0.0944257	0.269451	0.826683	-1.20965	1.53437e-06	2.35772e-05	2.82152	2.82152
C130050O18Rik	0.00137325	0.00464948	3.41073	3.41073	0.284334	0.398326	1.45983	1.45983	0.00960853	0.0635882	0.518276	-1.92947	0.112397	0.196075	1.7677	1.7677
Rfc4	7.0971e-05	0.000379838	3.404	3.404	3.61505e-08	9.60482e-07	8.14159	8.14159	0.369579	0.601672	0.852026	-1.17367	0.000435633	0.00228123	2.9003	2.9003
Fxyd6	0.00192947	0.00617327	3.4016	3.4016	0.00112171	0.00421011	3.78975	3.78975	0.0791028	0.242169	0.641758	-1.55822	0.03971	0.0865183	2.183	2.183
Agr3	0.0011914	0.00411385	3.4002	3.4002	0.0679414	0.126731	0.522514	-1.91382	0.117241	0.308135	1.4504	1.4504	9.61738e-05	0.000677614	4.93164	4.93164
Dlx1	3.57968e-05	0.000213573	3.39794	3.39794	0.000509964	0.00215218	2.692	2.692	0.0150226	0.0842688	0.647641	-1.54406	0.0038163	0.0133376	2.20065	2.20065
Dkc1	1.95219e-08	4.3917e-07	3.39326	3.39326	1.48204e-11	3.22965e-09	6.22624	6.22624	0.168271	0.383629	0.866513	-1.15405	2.38084e-07	5.21994e-06	2.9403	2.9403
Ckmt1	0.00130451	0.00444887	3.38949	3.38949	0.0533775	0.104422	2.00421	2.00421	0.231236	0.461189	1.32717	1.32717	0.000205374	0.00125056	4.49842	4.49842
Mt1	6.13717e-08	1.08527e-06	3.37981	3.37981	2.42623e-08	7.02596e-07	3.7268	3.7268	0.026259	0.122251	0.775072	-1.2902	3.57914e-06	4.6559e-05	2.6196	2.6196
LOC101056577 /// Timm8a1	2.65498e-10	1.36703e-08	3.37157	3.37157	1.3066e-12	5.31861e-10	5.0697	5.0697	0.000919633	0.0141479	0.739621	-1.35204	7.12974e-08	1.94213e-06	2.49368	2.49368
Tspan2	6.26161e-08	1.10096e-06	3.36639	3.36639	0.0122537	0.0310066	0.649438	-1.53979	0.209006	0.436589	1.1484	1.1484	1.44349e-08	5.13893e-07	3.86596	3.86596
2410006H16Rik	1.55237e-05	0.000105716	3.36462	3.36462	7.26665e-08	1.61953e-06	5.86222	5.86222	0.129912	0.328581	0.785478	-1.27311	0.000292963	0.00165889	2.64284	2.64284
Fam216a	5.5893e-10	2.45088e-08	3.36354	3.36354	4.26857e-06	4.16886e-05	2.0753	2.0753	0.00573747	0.0458785	0.778206	-1.28501	5.55793e-08	1.57772e-06	2.61753	2.61753
Tc2n	0.000344969	0.00144372	3.36282	3.36282	0.0382822	0.0795282	1.91583	1.91583	0.00212266	0.0244236	1.99393	1.99393	1.45186e-06	2.25992e-05	6.70525	6.70525
Bnipl	0.010569	0.0258638	3.35958	3.35958	0.107747	0.184052	2.10824	2.10824	0.567914	0.758508	0.840213	-1.19017	0.0290305	0.0674387	2.82277	2.82277
Enkd1	1.2816e-07	1.93622e-06	3.35818	3.35818	6.32693e-06	5.72556e-05	2.61618	2.61618	0.00112693	0.0160902	0.660556	-1.51388	7.33599e-05	0.000545183	2.21827	2.21827
1110038B12Rik	3.30679e-05	0.000199946	3.34296	3.34296	1.44439e-09	8.63191e-08	10.2115	10.2115	0.0798837	0.243557	0.743087	-1.34574	0.000956933	0.00435179	2.48411	2.48411
Inhba	0.00489163	0.0135489	3.33614	3.33614	0.093609	0.164069	1.99936	1.99936	0.19872	0.423758	0.70229	-1.42391	0.0423528	0.0910987	2.34294	2.34294
Stbd1	7.09376e-05	0.000379754	3.33487	3.33487	0.480714	0.593982	0.832845	-1.2007	0.0434851	0.168641	1.44425	1.44425	2.76459e-06	3.77728e-05	4.81639	4.81639
Kif11	9.09288e-05	0.000468745	3.32438	3.32438	4.38724e-07	6.70137e-06	6.08667	6.08667	0.0542175	0.1932	0.700862	-1.42681	0.00348924	0.0124015	2.32993	2.32993
Lsm2	3.67598e-06	3.15205e-05	3.31137	3.31137	6.93606e-06	6.17321e-05	3.22843	3.22843	0.00541411	0.0441436	0.657088	-1.52187	0.000852521	0.00396044	2.17586	2.17586
Plk1	0.000861487	0.00313674	3.28821	3.28821	1.27391e-06	1.56779e-05	7.88736	7.88736	0.159782	0.372341	0.732167	-1.36581	0.0111337	0.0315139	2.40752	2.40752
AU042950	3.0328e-06	2.68264e-05	3.28608	3.28608	0.759438	0.828359	1.06358	1.06358	0.0136748	0.0790492	0.699019	-1.43058	0.000358772	0.00195705	2.29704	2.29704
Cdc6	0.00190998	0.00612364	3.28217	3.28217	3.02616e-06	3.14785e-05	8.3785	8.3785	0.190734	0.41334	0.729377	-1.37103	0.0193696	0.0489205	2.39394	2.39394
Zfp184	0.000363512	0.00151048	3.28002	3.28002	0.000254623	0.00120572	3.51625	3.51625	0.801775	0.904174	0.951366	-1.05112	0.000706188	0.00339922	3.1205	3.1205
Garem	5.60431e-05	0.000312422	3.27706	3.27706	0.0193621	0.0452663	1.85921	1.85921	0.33039	0.565114	0.847606	-1.17979	0.000394858	0.0021091	2.77765	2.77765
Paics	4.03891e-09	1.19527e-07	3.27453	3.27453	2.29731e-10	2.28397e-08	4.11415	4.11415	0.0305676	0.13518	0.813563	-1.22916	1.67022e-07	3.89129e-06	2.66404	2.66404
Kif26b	5.40562e-06	4.33374e-05	3.27222	3.27222	5.0928e-06	4.8021e-05	0.295681	-3.38202	0.0729733	0.230998	0.769978	-1.29874	0.000170791	0.00107049	2.51954	2.51954
Kctd15	7.62968e-09	2.01472e-07	3.2669	3.2669	0.0936333	0.164098	1.27138	1.27138	0.0121867	0.0738791	0.777373	-1.28638	6.34739e-07	1.15074e-05	2.5396	2.5396
Tyms /// Tyms-ps	8.54825e-05	0.000444814	3.2625	3.2625	3.18546e-07	5.19582e-06	6.07631	6.07631	0.354686	0.588072	0.850391	-1.17593	0.000548765	0.00275648	2.7744	2.7744
Gsg2	0.000325901	0.00137431	3.25784	3.25784	8.11667e-08	1.75989e-06	9.09359	9.09359	0.224504	0.454214	0.785758	-1.27266	0.003278	0.0117905	2.55987	2.55987
Ndc80	4.8454e-05	0.000275487	3.25772	3.25772	1.66124e-07	3.07637e-06	5.98858	5.98858	0.114046	0.302933	0.764462	-1.30811	0.00101268	0.00454306	2.4904	2.4904
Prtg	2.28072e-06	2.10725e-05	3.24903	3.24903	1.14366e-05	9.24094e-05	2.93457	2.93457	0.0171684	0.0922194	0.715593	-1.39744	0.000225932	0.00134797	2.32498	2.32498
C530014P21Rik	0.000195098	0.000888734	3.23369	3.23369	7.1231e-05	0.000416845	3.70989	3.70989	0.0738641	0.232634	0.709814	-1.40882	0.0055383	0.0179529	2.29532	2.29532
Gsto1	1.20268e-07	1.84674e-06	3.23176	3.23176	9.3332e-06	7.82567e-05	2.46477	2.46477	0.151993	0.361372	0.852689	-1.17276	1.74803e-06	2.60643e-05	2.75569	2.75569
Ift74	1.40049e-10	7.87401e-09	3.23103	3.23103	1.81579e-05	0.000134989	1.80637	1.80637	0.0285171	0.129116	0.841061	-1.18897	4.39491e-09	1.9255e-07	2.71749	2.71749
Gm3609	5.58775e-09	1.55951e-07	3.22869	3.22869	0.00390425	0.0119178	1.53503	1.53503	0.206597	0.43407	0.889535	-1.12418	5.34884e-08	1.53656e-06	2.87204	2.87204
Cbx1	3.25394e-07	4.17116e-06	3.2283	3.2283	1.06073e-07	2.16093e-06	3.61304	3.61304	0.204013	0.430748	0.861305	-1.16103	3.71202e-06	4.79827e-05	2.78055	2.78055
Igsf3	2.95191e-06	2.62184e-05	3.22533	3.22533	0.00200394	0.00682447	1.97568	1.97568	0.00893642	0.0607801	0.686384	-1.45691	0.000476861	0.00245298	2.21382	2.21382
Ccne2	8.86061e-05	0.000458964	3.22153	3.22153	3.46686e-07	5.55676e-06	5.93647	5.93647	0.409905	0.638827	0.86684	-1.15362	0.00047645	0.00245204	2.79255	2.79255
Pbk	0.00298396	0.00893118	3.21941	3.21941	8.15434e-07	1.092e-05	11.1131	11.1131	0.4021	0.631729	0.812643	-1.23055	0.0137393	0.037247	2.61623	2.61623
Ube2cbp	1.09294e-07	1.71111e-06	3.21591	3.21591	2.39886e-08	6.96541e-07	3.69411	3.69411	0.162052	0.375511	0.857414	-1.1663	1.49172e-06	2.30698e-05	2.75737	2.75737
LOC100045924 /// Mad2l1	3.90144e-05	0.000229407	3.20328	3.20328	2.88371e-08	8.04827e-07	6.84252	6.84252	0.129676	0.328322	0.779628	-1.28266	0.000728356	0.00348493	2.49737	2.49737
Ttc27	6.7241e-06	5.19763e-05	3.20324	3.20324	6.05066e-06	5.51254e-05	3.32194	3.32194	0.0365316	0.151544	0.734873	-1.36078	0.000377832	0.00204294	2.35397	2.35397
Esco2	0.000653412	0.00248488	3.1989	3.1989	3.10271e-05	0.000209771	4.76012	4.76012	0.371389	0.603009	0.830532	-1.20405	0.00366417	0.0129063	2.65679	2.65679
Pfdn4	6.61375e-08	1.15476e-06	3.19515	3.19515	3.63723e-07	5.77406e-06	2.92132	2.92132	0.610783	0.787393	0.948348	-1.05446	2.11665e-07	4.75179e-06	3.03011	3.03011
Col4a5	3.05441e-08	6.23423e-07	3.19296	3.19296	0.0760794	0.138626	0.762974	-1.31066	0.0513139	0.186597	0.817204	-1.22368	1.01699e-06	1.69818e-05	2.6093	2.6093
Nt5dc2	0.000199274	0.000905083	3.18381	3.18381	0.227598	0.333694	0.716986	-1.39473	0.486126	0.70072	1.13665	1.13665	7.81187e-05	0.000573438	3.61888	3.61888
Rab25	0.0212587	0.0464958	3.182	3.182	0.101425	0.175247	2.26533	2.26533	0.628128	0.798282	0.85332	-1.17189	0.0484281	0.101357	2.71526	2.71526
Acpl2	8.06378e-08	1.3465e-06	3.17452	3.17452	3.01159e-05	0.000204701	2.21234	2.21234	4.45311e-05	0.00189864	0.595117	-1.68034	0.000389852	0.00208646	1.88921	1.88921
Aimp2	1.58293e-09	5.56192e-08	3.17121	3.17121	1.49032e-09	8.81773e-08	3.27103	3.27103	0.014893	0.0837931	0.804174	-1.24351	9.71591e-08	2.48649e-06	2.55021	2.55021
Nolc1	1.50347e-09	5.31734e-08	3.14601	3.14601	2.15256e-10	2.19053e-08	3.66823	3.66823	0.00327836	0.0321488	0.764134	-1.30867	2.42285e-07	5.2852e-06	2.40397	2.40397
2410018M08Rik	2.405e-06	2.20414e-05	3.14506	3.14506	4.28175e-06	4.17795e-05	3.08701	3.08701	0.06868	0.222879	0.784403	-1.27486	7.88628e-05	0.000577132	2.46699	2.46699
Nebl	1.3542e-08	3.20714e-07	3.14203	3.14203	0.00229581	0.00763761	0.624986	-1.60003	0.370365	0.602077	1.08813	1.08813	5.74433e-09	2.39706e-07	3.41893	3.41893
Hoxd13	0.00589996	0.0158414	3.14185	3.14185	0.0379734	0.0790084	2.34054	2.34054	0.221216	0.450689	0.720784	-1.38738	0.0453404	0.0963338	2.26459	2.26459
Kif22	5.44712e-05	0.000304841	3.13939	3.13939	1.66061e-08	5.33124e-07	7.41623	7.41623	0.0751191	0.234838	0.74226	-1.34724	0.00163651	0.00667158	2.33024	2.33024
Fam73a	0.010942	0.0266183	3.13849	3.13849	0.112636	0.190676	2.00892	2.00892	0.715987	0.85362	0.900303	-1.11074	0.0220188	0.0543144	2.82559	2.82559
Wasf1	3.45287e-05	0.000207211	3.13688	3.13688	3.73055e-08	9.81129e-07	6.31354	6.31354	0.0101678	0.0660628	0.64965	-1.53929	0.00486078	0.0162047	2.03787	2.03787
Sobp	0.000757955	0.0028203	3.13254	3.13254	0.0569042	0.109808	1.82921	1.82921	0.0154904	0.086185	0.588	-1.70068	0.0543284	0.111003	1.84193	1.84193
Nhp2	3.86254e-10	1.84768e-08	3.13224	3.13224	2.46052e-13	1.83046e-10	5.39327	5.39327	0.00319535	0.0316658	0.77867	-1.28424	5.22026e-08	1.51374e-06	2.43898	2.43898
Galk1	1.06673e-08	2.64526e-07	3.12381	3.12381	0.000124741	0.00066679	1.85838	1.85838	2.67808e-05	0.00138104	0.622472	-1.6065	5.39944e-05	0.000424806	1.94448	1.94448
Ica1	1.5841e-07	2.29211e-06	3.11728	3.11728	0.254001	0.364228	0.831988	-1.20194	0.194267	0.418234	0.867858	-1.15226	1.84961e-06	2.73311e-05	2.70536	2.70536
Clec4d	6.20201e-06	4.87617e-05	3.11242	3.11242	0.0142888	0.0352306	1.69714	1.69714	0.000340591	0.00701136	1.75997	1.75997	1.42456e-08	5.11038e-07	5.47777	5.47777
Knstrn	2.97152e-06	2.63601e-05	3.11182	3.11182	6.6872e-08	1.51226e-06	4.3811	4.3811	0.229478	0.45887	0.854061	-1.17088	3.16232e-05	0.00027554	2.65768	2.65768
Syce2	0.0207877	0.0456183	3.11104	3.11104	0.00144298	0.00520582	5.43784	5.43784	0.562566	0.754728	0.830794	-1.20367	0.0541726	0.110784	2.58464	2.58464
Bpgm	0.0001237	0.000607074	3.10362	3.10362	0.648291	0.739035	1.1233	1.1233	0.316438	0.550995	0.840549	-1.1897	0.000897454	0.00412741	2.60874	2.60874
B230216G23Rik	2.84829e-07	3.74006e-06	3.10284	3.10284	0.00293457	0.00938071	1.71599	1.71599	0.00353426	0.0337381	0.700752	-1.42704	7.95225e-05	0.000581172	2.17432	2.17432
Rcc2	1.17695e-07	1.81498e-06	3.10216	3.10216	4.78689e-10	3.93497e-08	4.83584	4.83584	0.00424121	0.0377475	0.719677	-1.38951	2.68493e-05	0.000240947	2.23255	2.23255
Sox2	0.00199515	0.00636265	3.10001	3.10001	0.00541671	0.015707	0.360629	-2.77294	0.00738249	0.0537347	1.93111	1.93111	1.79603e-05	0.000174192	5.98645	5.98645
Xylb	0.00105	0.00369298	3.08779	3.08779	0.00190064	0.00653458	2.94316	2.94316	0.945896	0.975047	0.985859	-1.01434	0.00145406	0.00606415	3.04413	3.04413
Plod2	0.0185795	0.0415028	3.08457	3.08457	0.0644981	0.121463	0.413209	-2.42008	0.0162069	0.0886914	0.451074	-2.21693	0.475339	0.591235	1.39137	1.39137
Zfp386	0.000117691	0.000581419	3.083	3.083	0.000138238	0.000727018	3.1153	3.1153	0.162069	0.375511	0.784648	-1.27446	0.00171702	0.00694989	2.41907	2.41907
Dlx6	4.04885e-06	3.41524e-05	3.08241	3.08241	0.00879717	0.0235122	1.73273	1.73273	0.000469435	0.00878345	0.590237	-1.69423	0.0048485	0.0161676	1.81935	1.81935
Dlx6as1	2.00176e-05	0.000131145	3.07744	3.07744	0.000854148	0.00334011	2.28214	2.28214	0.0768809	0.238001	0.764208	-1.30854	0.00060438	0.0029851	2.35181	2.35181
D930016D06Rik	1.14293e-08	2.78931e-07	3.07163	3.07163	3.95993e-05	0.000256783	1.96277	1.96277	0.00195366	0.0232222	0.730797	-1.36837	3.39456e-06	4.47096e-05	2.24474	2.24474
Ppm1g	9.99086e-10	3.82168e-08	3.06894	3.06894	3.18209e-07	5.19582e-06	2.28308	2.28308	0.000388729	0.00768693	0.722083	-1.38488	5.70733e-07	1.05522e-05	2.21603	2.21603
Hs2st1	1.69074e-10	9.16481e-09	3.06841	3.06841	8.18694e-05	0.000468005	0.602765	-1.65902	0.015833	0.0873386	0.830066	-1.20472	7.79346e-09	3.08748e-07	2.54698	2.54698
Arsk	3.01243e-07	3.91271e-06	3.06418	3.06418	7.7194e-05	0.00044529	2.16564	2.16564	0.0378803	0.154943	0.787222	-1.27029	1.47747e-05	0.000148325	2.41219	2.41219
Shcbp1	0.00102869	0.00362631	3.06337	3.06337	3.65403e-09	1.74407e-07	16.5141	16.5141	0.22848	0.458022	0.77533	-1.28977	0.00936869	0.0274725	2.37512	2.37512
Ankrd1	0.0181678	0.0407265	3.05691	3.05691	0.00187292	0.00645161	0.206123	-4.85147	0.0302581	0.134169	2.01399	2.01399	0.000507196	0.00257823	6.1566	6.1566
Sap30	3.2178e-08	6.48186e-07	3.0556	3.0556	1.10318e-08	3.92091e-07	3.37083	3.37083	0.287849	0.522599	0.90204	-1.1086	2.41176e-07	5.26632e-06	2.75628	2.75628
Map7d2	0.00616767	0.0164497	3.05416	3.05416	0.291737	0.406034	1.5053	1.5053	0.00595199	0.0469403	0.461014	-2.16913	0.375992	0.496156	1.40801	1.40801
Emb	3.65474e-08	7.1568e-07	3.05336	3.05336	4.96363e-05	0.000309585	0.494651	-2.02163	0.0013744	0.018287	0.706751	-1.41492	1.59147e-05	0.000157787	2.15796	2.15796
Hmgn5	1.11732e-06	1.16169e-05	3.0486	3.0486	6.62192e-06	5.9476e-05	2.74674	2.74674	0.0651924	0.215809	0.796457	-1.25556	3.74155e-05	0.000317047	2.42808	2.42808
Hspb2	2.00668e-05	0.000131387	3.04723	3.04723	0.00524453	0.0153003	0.517677	-1.9317	0.740005	0.868884	1.04954	1.04954	1.55622e-05	0.000154724	3.19817	3.19817
Tyro3	7.16715e-05	0.000382922	3.04238	3.04238	0.00558081	0.016092	2.05722	2.05722	0.698809	0.843843	0.939581	-1.0643	0.00018252	0.00113217	2.85856	2.85856
Smox	3.69136e-08	7.21353e-07	3.04114	3.04114	0.000136113	0.000717974	1.90521	1.90521	0.00125535	0.0172833	0.705014	-1.41841	1.71052e-05	0.000167589	2.14405	2.14405
Cep55	0.000486378	0.00193244	3.04054	3.04054	5.23332e-06	4.90246e-05	5.22233	5.22233	0.0561708	0.197463	0.683681	-1.46267	0.0156795	0.0413077	2.07876	2.07876
Ttc26	2.77468e-08	5.76694e-07	3.03938	3.03938	0.163192	0.256107	0.818913	-1.22113	0.0024364	0.0264993	0.727421	-1.37472	7.94903e-06	8.88101e-05	2.21091	2.21091
Tacc3	1.99589e-05	0.000130839	3.03933	3.03933	1.11003e-07	2.23601e-06	5.00381	5.00381	0.0239746	0.115154	0.706821	-1.41479	0.00154234	0.00635252	2.14826	2.14826
Slc6a8	2.48865e-10	1.29374e-08	3.03804	3.03804	0.00482807	0.0142706	1.39715	1.39715	0.0016696	0.0208523	0.773135	-1.29343	4.64257e-08	1.36642e-06	2.34882	2.34882
Casc5	4.11057e-05	0.000239919	3.03741	3.03741	9.76637e-06	8.12571e-05	3.55691	3.55691	0.112982	0.30137	0.778711	-1.28417	0.000870247	0.00402804	2.36526	2.36526
Alyref	4.85313e-09	1.39239e-07	3.03678	3.03678	7.56939e-08	1.66737e-06	2.64324	2.64324	0.0359446	0.150078	0.82803	-1.20769	1.8186e-07	4.15337e-06	2.51455	2.51455
Cdh22	3.81265e-05	0.000225169	3.03406	3.03406	0.00159676	0.00565658	2.22495	2.22495	0.965429	0.984225	0.993417	-1.00663	5.47997e-05	0.000429908	3.01409	3.01409
Mbtps2 /// Yy2	3.95193e-06	3.34905e-05	3.03123	3.03123	2.26344e-06	2.5029e-05	3.2519	3.2519	0.0293746	0.131738	0.74397	-1.34414	0.000262276	0.00151587	2.25515	2.25515
Snord104	0.000107743	0.000540069	3.02586	3.02586	3.33813e-06	3.40944e-05	4.38379	4.38379	0.0537087	0.192317	0.716659	-1.39536	0.00412255	0.0142054	2.16851	2.16851
5033430I15Rik	5.26554e-07	6.18392e-06	3.02259	3.02259	3.71676e-05	0.000243281	2.3142	2.3142	0.0131746	0.0775943	0.741945	-1.34781	5.96343e-05	0.000461791	2.2426	2.2426
Cdkn3	0.0037603	0.0108384	3.02092	3.02092	0.000154059	0.000794324	4.88706	4.88706	0.448484	0.670612	0.833187	-1.20021	0.0149815	0.0398727	2.51699	2.51699
Cenpw	1.4354e-05	9.90636e-05	3.01967	3.01967	3.33418e-08	8.94671e-07	5.34502	5.34502	0.0693721	0.22398	0.76707	-1.30366	0.00047498	0.00244798	2.3163	2.3163
C1qtnf4	0.00023102	0.00102742	3.01951	3.01951	0.00741316	0.0204569	2.14315	2.14315	0.170642	0.386665	0.780725	-1.28086	0.00310294	0.0112812	2.35741	2.35741
Acsl4	2.01583e-08	4.47883e-07	3.01733	3.01733	0.00944495	0.0249376	1.46685	1.46685	0.26646	0.499614	1.10946	1.10946	6.16e-09	2.53135e-07	3.34761	3.34761
4930579G24Rik	5.21089e-07	6.13071e-06	3.01517	3.01517	5.25613e-09	2.24102e-07	4.39539	4.39539	0.0106974	0.0681534	0.735101	-1.36036	6.87404e-05	0.000517267	2.21646	2.21646
Lrrc1	0.000130759	0.000635933	3.0121	3.0121	0.151909	0.241973	1.44015	1.44015	0.564797	0.756166	0.907619	-1.10178	0.00045393	0.00235808	2.73384	2.73384
Itgbl1	0.000104652	0.000527271	3.00964	3.00964	0.103575	0.178274	1.50514	1.50514	0.178968	0.397832	0.798152	-1.25289	0.0013932	0.00586589	2.40215	2.40215
Itgb4	5.72464e-08	1.03005e-06	2.99979	2.99979	1.7174e-09	9.84754e-08	3.93125	3.93125	0.000608989	0.0106284	0.682214	-1.46582	4.55185e-05	0.000370013	2.0465	2.0465
Dlx4	8.16542e-07	8.95981e-06	2.99456	2.99456	1.65468e-06	1.93906e-05	2.9206	2.9206	0.24036	0.472012	0.872354	-1.14632	8.08952e-06	9.00533e-05	2.61232	2.61232
Gusb	9.69306e-07	1.03421e-05	2.99305	2.99305	2.96249e-06	3.09955e-05	2.83347	2.83347	0.00193771	0.0231035	0.669931	-1.49269	0.000443293	0.00231452	2.00514	2.00514
Bard1	4.24945e-06	3.54907e-05	2.99299	2.99299	7.30634e-06	6.4076e-05	2.94432	2.94432	0.229195	0.458688	0.855343	-1.16912	4.54651e-05	0.000369817	2.56003	2.56003
Iffo2	2.45346e-09	7.91193e-08	2.99083	2.99083	1.66434e-07	3.07946e-06	2.41306	2.41306	0.0115531	0.0712131	0.801833	-1.24714	1.86876e-07	4.24832e-06	2.39815	2.39815
6430537K16Rik	0.000992043	0.00352244	2.98974	2.98974	3.27375e-05	0.000219478	4.61291	4.61291	0.13516	0.337649	0.733196	-1.36389	0.0146288	0.039137	2.19206	2.19206
Gm14277 /// Snrpd1	4.37401e-08	8.27037e-07	2.98017	2.98017	4.79696e-10	3.93497e-08	4.19341	4.19341	0.0248816	0.117822	0.797459	-1.25398	2.58412e-06	3.5783e-05	2.37656	2.37656
Gpsm2	1.16888e-05	8.35288e-05	2.9759	2.9759	0.0505654	0.10006	1.51287	1.51287	0.0254207	0.119275	0.723705	-1.38178	0.000872058	0.0040321	2.15368	2.15368
Pfdn1	8.73605e-12	7.91897e-10	2.97519	2.97519	8.63459e-11	1.22334e-08	2.70358	2.70358	0.00419652	0.0375507	0.826765	-1.20953	5.91558e-10	3.63597e-08	2.45979	2.45979
Gemin5	2.37793e-08	5.08439e-07	2.96198	2.96198	1.30976e-07	2.53651e-06	2.7329	2.7329	0.0265819	0.123091	0.806944	-1.23924	1.27197e-06	2.03874e-05	2.39015	2.39015
Exo1	1.86579e-05	0.000123436	2.96191	2.96191	1.41261e-07	2.68507e-06	4.67496	4.67496	0.258201	0.490701	0.850669	-1.17554	0.000176122	0.00109857	2.51961	2.51961
Pkp1	0.00157185	0.00520749	2.96033	2.96033	0.000158983	0.000814895	4.0436	4.0436	0.0460891	0.174649	0.643623	-1.55371	0.0488871	0.1021	1.90534	1.90534
Mtfr2	5.46143e-06	4.3736e-05	2.95429	2.95429	3.36287e-07	5.43043e-06	3.79386	3.79386	0.160506	0.373302	0.831537	-1.20259	8.39506e-05	0.000605938	2.4566	2.4566
Enah	1.36093e-05	9.49013e-05	2.94886	2.94886	0.04246	0.0866224	1.54083	1.54083	0.00244868	0.0265771	0.630316	-1.58651	0.00528905	0.0173019	1.85872	1.85872
Tmem54	0.0102409	0.0251607	2.94489	2.94489	0.00397442	0.0121008	3.54295	3.54295	0.21479	0.443787	0.71181	-1.40487	0.0738934	0.141466	2.0962	2.0962
Ska1	2.23626e-05	0.000143801	2.93924	2.93924	4.17532e-06	4.0961e-05	3.48104	3.48104	0.195039	0.419227	0.829076	-1.20616	0.000283042	0.00161075	2.43685	2.43685
Mthfd1	1.63025e-06	1.59361e-05	2.93747	2.93747	0.32152	0.437688	1.19129	1.19129	0.705684	0.848016	1.04555	1.04555	1.25633e-06	2.01876e-05	3.07126	3.07126
Rabggtb	8.75406e-08	1.44168e-06	2.93739	2.93739	2.29863e-07	4.02848e-06	2.83002	2.83002	0.000937978	0.0142507	0.692304	-1.44445	5.45691e-05	0.000428879	2.03357	2.03357
Arhgap11a	0.000492458	0.00195192	2.93182	2.93182	4.00862e-07	6.23069e-06	6.67481	6.67481	0.408546	0.637781	0.857143	-1.16667	0.00250187	0.00946771	2.51299	2.51299
Dnaaf2	3.03861e-06	2.68668e-05	2.9256	2.9256	2.41562e-05	0.000171261	2.5737	2.5737	0.193418	0.41707	0.85032	-1.17603	3.85488e-05	0.000324737	2.4877	2.4877
Cenpp	0.000104365	0.000525944	2.92358	2.92358	1.23626e-06	1.53019e-05	4.60333	4.60333	0.0820806	0.247458	0.749868	-1.33357	0.00282405	0.010454	2.1923	2.1923
C3ar1	1.50286e-07	2.20413e-06	2.91907	2.91907	5.53112e-09	2.32609e-07	3.76879	3.76879	0.759805	0.879967	0.969668	-1.03128	3.52316e-07	7.19779e-06	2.83052	2.83052
2700046G09Rik	6.72282e-07	7.58964e-06	2.91862	2.91862	0.0002163	0.00105504	2.03507	2.03507	0.000932073	0.0142256	0.660457	-1.5141	0.000497904	0.00254303	1.92762	1.92762
Nudcd2	1.34769e-10	7.69087e-09	2.91342	2.91342	2.61863e-12	9.11199e-10	3.79285	3.79285	0.0231527	0.112579	0.848746	-1.17821	4.7975e-09	2.03743e-07	2.47275	2.47275
Syt11	1.95154e-06	1.85471e-05	2.91065	2.91065	0.000691906	0.00279001	1.97191	1.97191	0.230049	0.459587	0.865791	-1.15501	2.05858e-05	0.000194337	2.52002	2.52002
Lyar	3.37972e-09	1.03495e-07	2.91018	2.91018	1.18197e-10	1.51785e-08	3.68921	3.68921	0.105139	0.289281	0.873979	-1.14419	5.52901e-08	1.57573e-06	2.54343	2.54343
Tmem17	0.000602591	0.00231693	2.90618	2.90618	0.0170238	0.0406094	2.02822	2.02822	0.222802	0.452397	0.792775	-1.26139	0.00586871	0.018795	2.30395	2.30395
Gprc5a	1.27587e-07	1.92892e-06	2.90559	2.90559	1.1552e-06	1.44477e-05	0.386464	-2.58756	4.75153e-05	0.00196003	1.63231	1.63231	2.12763e-10	1.56661e-08	4.74283	4.74283
Dsn1	1.19857e-06	1.23663e-05	2.89525	2.89525	1.90128e-08	5.88496e-07	4.05611	4.05611	0.57078	0.760828	0.937292	-1.0669	4.28218e-06	5.37428e-05	2.71369	2.71369
Cdc42ep3	0.0020265	0.00644455	2.8902	2.8902	0.457795	0.573613	0.789963	-1.26588	0.0079904	0.0566364	0.542637	-1.84285	0.162938	0.262546	1.56833	1.56833
Srprb	1.13494e-11	9.71633e-10	2.88202	2.88202	4.9215e-08	1.20109e-06	1.99982	1.99982	0.000149762	0.00411904	0.765836	-1.30576	4.70537e-09	2.00839e-07	2.20715	2.20715
Nme4	0.00500732	0.013823	2.87613	2.87613	0.000878806	0.00341795	3.78475	3.78475	0.327531	0.562145	0.790569	-1.26491	0.0272768	0.0643539	2.27378	2.27378
Srd5a1	4.0353e-09	1.19527e-07	2.87511	2.87511	3.00428e-08	8.29889e-07	2.62637	2.62637	0.00884323	0.0604938	0.7961	-1.25612	3.88219e-07	7.7911e-06	2.28888	2.28888
Mia	0.0211005	0.0462061	2.87401	2.87401	0.0101416	0.0264853	3.39639	3.39639	0.0250375	0.1183	0.493885	-2.02476	0.430514	0.548949	1.41943	1.41943
Bbs12	1.60668e-06	1.57342e-05	2.87392	2.87392	1.06233e-05	8.69117e-05	2.57849	2.57849	0.00166522	0.0208143	0.666407	-1.50059	0.000830232	0.00387693	1.9152	1.9152
Mmgt1	1.04623e-09	3.98083e-08	2.87096	2.87096	7.19665e-08	1.60559e-06	2.34388	2.34388	0.0013339	0.0179188	0.763266	-1.31016	2.8031e-07	5.98753e-06	2.19131	2.19131
D4Ertd298e	3.34422e-08	6.66189e-07	2.86405	2.86405	0.00226217	0.00754398	1.57729	1.57729	2.82758e-06	0.000416147	0.576781	-1.73376	0.000963391	0.00437378	1.65193	1.65193
Mex3d	1.14249e-08	2.78931e-07	2.86145	2.86145	0.049368	0.0980092	1.2953	1.2953	0.0491461	0.182022	0.839767	-1.19081	3.65306e-07	7.42101e-06	2.40295	2.40295
9430098F02Rik /// Ppp2ca	2.30963e-07	3.14174e-06	2.86086	2.86086	5.22523e-05	0.000322636	2.08941	2.08941	0.060603	0.206809	0.820473	-1.21881	7.65387e-06	8.61819e-05	2.34726	2.34726
Pebp1	1.1097e-12	1.36804e-10	2.85225	2.85225	2.02713e-14	3.53084e-11	3.6615	3.6615	0.043791	0.16938	0.894962	-1.11737	1.73654e-11	1.86388e-09	2.55266	2.55266
D5Ertd255e	5.90703e-07	6.80034e-06	2.8511	2.8511	7.10376e-07	9.83003e-06	2.88572	2.88572	0.000194415	0.00485452	0.625473	-1.59879	0.00124402	0.00535912	1.78329	1.78329
4930422N03Rik	0.000107163	0.000537805	2.84998	2.84998	0.00229907	0.00764609	2.19803	2.19803	0.00749315	0.0541565	0.634965	-1.57489	0.0166884	0.0433465	1.80964	1.80964
Mms22l	4.80967e-08	8.95288e-07	2.8487	2.8487	2.40627e-11	4.76266e-09	5.00857	5.00857	0.0151128	0.0846207	0.787656	-1.26959	4.11836e-06	5.20972e-05	2.2438	2.2438
Gm11223 /// Stmn1	0.000210701	0.000949586	2.84642	2.84642	0.000228861	0.00110457	2.8939	2.8939	0.767897	0.884935	0.952126	-1.05028	0.000447625	0.00233375	2.71015	2.71015
Snhg3	4.63941e-05	0.000266114	2.84493	2.84493	1.21153e-05	9.69497e-05	3.27677	3.27677	0.00522364	0.0430347	0.640797	-1.56056	0.0100101	0.0289877	1.82302	1.82302
Pbdc1	4.46412e-10	2.06229e-08	2.84316	2.84316	1.50371e-10	1.74414e-08	3.10109	3.10109	0.00219747	0.0248601	0.785412	-1.27322	7.72869e-08	2.0585e-06	2.23306	2.23306
Naa10	2.82927e-06	2.52644e-05	2.84307	2.84307	3.00787e-07	4.984e-06	3.44625	3.44625	0.0725912	0.230374	0.802051	-1.2468	8.88101e-05	0.000633804	2.28029	2.28029
Col8a2	0.00222696	0.00698726	2.8429	2.8429	0.0644131	0.121345	0.546755	-1.82897	0.0098503	0.0647503	0.554528	-1.80334	0.156583	0.254319	1.57647	1.57647
Gm12971	1.9382e-05	0.000127445	2.8427	2.8427	1.12141e-05	9.08435e-05	3.04648	3.04648	0.368091	0.600333	0.883745	-1.13155	0.000121914	0.000820644	2.51222	2.51222
Igf2r	5.79761e-06	4.61201e-05	2.83829	2.83829	0.0883256	0.156371	1.38371	1.38371	0.00498794	0.0417578	0.682499	-1.4652	0.00142535	0.00596576	1.93713	1.93713
Zfp428	0.000115279	0.000570943	2.83313	2.83313	0.000834667	0.00327461	2.41822	2.41822	0.218622	0.44759	0.821976	-1.21658	0.00125056	0.0053819	2.32876	2.32876
Snhg4	4.01778e-06	3.39388e-05	2.83286	2.83286	4.64404e-08	1.15427e-06	4.11043	4.11043	0.0119049	0.0728042	0.721183	-1.38661	0.000529132	0.00267172	2.04301	2.04301
Spc24	0.000568514	0.00220358	2.82923	2.82923	5.88334e-07	8.4281e-06	6.15568	6.15568	0.447585	0.669965	0.870421	-1.14887	0.00256221	0.00966382	2.46262	2.46262
Cenpv	1.03902e-06	1.09589e-05	2.82817	2.82817	3.60697e-07	5.73937e-06	3.12203	3.12203	0.00296613	0.0299725	0.695975	-1.43683	0.000354976	0.00193978	1.96833	1.96833
Zfp637	1.47993e-05	0.000101649	2.82322	2.82322	0.00229807	0.00764392	1.94684	1.94684	0.0384048	0.156182	0.749906	-1.3335	0.000797282	0.00375583	2.11715	2.11715
Hdc	4.84409e-05	0.000275487	2.82316	2.82316	0.00586006	0.0167694	0.523526	-1.91012	0.000992467	0.0147869	1.71903	1.71903	1.54783e-07	3.66552e-06	4.85309	4.85309
A730046G19Rik	1.78514e-07	2.53206e-06	2.82274	2.82274	0.000502225	0.00212576	1.79456	1.79456	0.293546	0.52854	0.900547	-1.11044	1.38059e-06	2.16618e-05	2.54201	2.54201
Snrnp35	1.02874e-08	2.57173e-07	2.82023	2.82023	2.79194e-05	0.00019286	1.89016	1.89016	0.00372616	0.0348151	0.76642	-1.30477	1.96514e-06	2.87236e-05	2.16148	2.16148
Skp2	4.84088e-05	0.000275414	2.8166	2.8166	9.67912e-06	8.06245e-05	3.31724	3.31724	0.0289247	0.130467	0.716027	-1.39659	0.00313527	0.0113796	2.01676	2.01676
Ak4	2.62185e-13	4.18991e-11	2.81521	2.81521	1.6676e-11	3.49289e-09	2.37537	2.37537	6.44957e-06	0.000582372	0.757047	-1.32092	2.32176e-10	1.66411e-08	2.13125	2.13125
Fbxo45	0.00419355	0.011887	2.81122	2.81122	0.00190116	0.00653532	3.21255	3.21255	0.256042	0.48862	0.769952	-1.29878	0.0295942	0.0684682	2.1645	2.1645
Alg13	2.43422e-06	2.22369e-05	2.80872	2.80872	9.48202e-06	7.92888e-05	2.61373	2.61373	0.00521599	0.0430102	0.70193	-1.42464	0.000575759	0.00287001	1.97153	1.97153
Mettl14	1.27929e-06	1.30662e-05	2.80054	2.80054	2.35978e-07	4.10896e-06	3.23401	3.23401	0.347065	0.581649	0.900182	-1.11089	8.55277e-06	9.4253e-05	2.521	2.521
Paip1	4.77774e-09	1.37801e-07	2.7945	2.7945	0.000123751	0.000663138	1.70754	1.70754	0.00116194	0.0163949	0.748116	-1.33669	1.7628e-06	2.62099e-05	2.09061	2.09061
Sdc4	1.75267e-07	2.49915e-06	2.79339	2.79339	0.000606514	0.00249142	1.76362	1.76362	0.161283	0.374505	0.869819	-1.14966	2.44951e-06	3.42709e-05	2.42974	2.42974
Gm10052 /// Gm5803 /// Hnrnpa1	1.32474e-07	1.99441e-06	2.79178	2.79178	1.98306e-10	2.05686e-08	4.51411	4.51411	0.00672404	0.0507547	0.754275	-1.32578	2.20951e-05	0.000205732	2.10577	2.10577
A930009E05Rik /// Tmem178b	0.01535	0.0354789	2.79098	2.79098	0.320583	0.436743	1.50267	1.50267	0.0233793	0.113142	0.518474	-1.92874	0.366535	0.486653	1.44705	1.44705
BC022960	3.09841e-08	6.3121e-07	2.79089	2.79089	2.51647e-07	4.3156e-06	2.52732	2.52732	0.498627	0.709262	0.942019	-1.06155	1.27051e-07	3.13974e-06	2.62907	2.62907
Rspo3	0.000928128	0.0033378	2.783	2.783	0.341278	0.458595	1.30742	1.30742	0.146391	0.353785	0.756116	-1.32255	0.0128645	0.0353239	2.10427	2.10427
Foxq1	0.000178617	0.000823394	2.78285	2.78285	0.00189454	0.00651776	2.27884	2.27884	0.459126	0.678254	1.12661	1.12661	6.5113e-05	0.000496377	3.1352	3.1352
Spsb4	4.19024e-05	0.000243863	2.76374	2.76374	0.000223899	0.00108597	2.46352	2.46352	0.110468	0.297513	0.793805	-1.25976	0.000904998	0.00415325	2.19387	2.19387
2810408I11Rik	1.39662e-07	2.07504e-06	2.76063	2.76063	6.59562e-10	4.88982e-08	4.07315	4.07315	0.0315187	0.13776	0.80642	-1.24005	7.53233e-06	8.49465e-05	2.22622	2.22622
Klc3	0.00308378	0.00918281	2.75975	2.75975	0.0010661	0.00402731	3.24099	3.24099	0.156245	0.367593	0.73303	-1.3642	0.0349035	0.0780846	2.02298	2.02298
1700007L15Rik	1.00128e-07	1.60726e-06	2.75841	2.75841	3.4684e-06	3.52128e-05	2.28831	2.28831	5.90391e-05	0.00225835	0.636779	-1.5704	0.000409683	0.0021757	1.7565	1.7565
3110082I17Rik	1.27973e-06	1.30662e-05	2.75653	2.75653	0.00127689	0.00470017	1.79838	1.79838	0.0149705	0.0840708	0.753014	-1.328	0.00013773	0.000899151	2.0757	2.0757
Mtbp	0.000530743	0.00207658	2.756	2.756	6.43938e-05	0.000383554	3.5113	3.5113	0.343777	0.578681	0.84529	-1.18303	0.00329074	0.0118299	2.32962	2.32962
Lphn3	3.12658e-08	6.33361e-07	2.75449	2.75449	0.0521665	0.102677	0.770559	-1.29776	0.356081	0.589252	1.08417	1.08417	1.22401e-08	4.52946e-07	2.98635	2.98635
Kpna2	4.57943e-07	5.51936e-06	2.75196	2.75196	5.06435e-09	2.19394e-07	3.85637	3.85637	0.124395	0.319619	0.851515	-1.17438	8.4335e-06	9.31138e-05	2.34333	2.34333
Ube2m	3.52373e-12	3.61449e-10	2.74708	2.74708	2.63811e-11	5.08166e-09	2.54987	2.54987	0.00339192	0.0328739	0.840866	-1.18925	2.34937e-10	1.67832e-08	2.30993	2.30993
Ankle1	0.0013855	0.00468139	2.74615	2.74615	0.000311881	0.00143008	3.33737	3.33737	0.259375	0.491514	0.8011	-1.24828	0.010848	0.0308723	2.19994	2.19994
Bmpr2	6.61389e-09	1.78137e-07	2.74308	2.74308	0.000576493	0.00238307	0.629253	-1.58919	0.407466	0.636803	1.06827	1.06827	3.18864e-09	1.48578e-07	2.93036	2.93036
Ddx1	9.36028e-12	8.31023e-10	2.74082	2.74082	1.07138e-12	4.44498e-10	3.1504	3.1504	0.0297462	0.132784	0.879219	-1.13737	2.19922e-10	1.61272e-08	2.40978	2.40978
Otud7a	1.69223e-06	1.64525e-05	2.73858	2.73858	0.000363849	0.00162183	1.96614	1.96614	0.00954394	0.0634107	0.734406	-1.36164	0.00025665	0.00148943	2.01123	2.01123
Atic	9.65279e-07	1.03043e-05	2.73516	2.73516	5.16082e-08	1.24402e-06	3.43301	3.43301	0.0266972	0.123386	0.779756	-1.28245	6.60717e-05	0.000501912	2.13276	2.13276
Nox4	0.000547461	0.00213186	2.73199	2.73199	7.75735e-05	0.000446881	0.292346	-3.42061	0.110759	0.297871	1.33216	1.33216	4.2557e-05	0.000350831	3.63946	3.63946
Ctps	2.71539e-09	8.66596e-08	2.7316	2.7316	4.85954e-09	2.12657e-07	2.70823	2.70823	0.935522	0.969808	0.993948	-1.00609	4.64131e-09	1.99465e-07	2.71507	2.71507
Macc1	0.000270915	0.001176	2.72356	2.72356	0.508506	0.619907	1.17401	1.17401	0.138944	0.343075	0.78126	-1.27998	0.00436313	0.0148424	2.12781	2.12781
Trib3	0.000106087	0.000533254	2.72344	2.72344	0.0070008	0.0194533	1.91609	1.91609	0.314074	0.548961	0.858653	-1.16462	0.000779948	0.00368843	2.33849	2.33849
Gm5633 /// Gm9178 /// Mrto4	1.3149e-10	7.57464e-09	2.71954	2.71954	4.115e-12	1.18369e-09	3.38182	3.38182	0.00783598	0.0558137	0.832398	-1.20135	8.98494e-09	3.48009e-07	2.26373	2.26373
Usp1	1.18012e-07	1.81744e-06	2.71481	2.71481	4.43392e-08	1.11749e-06	2.95423	2.95423	0.00577363	0.0460781	0.757035	-1.32094	2.16975e-05	0.000202905	2.0552	2.0552
Atp10a	3.51324e-07	4.42985e-06	2.71468	2.71468	0.0141755	0.0350313	1.46956	1.46956	0.00945989	0.0630679	0.758148	-1.319	4.94378e-05	0.00039532	2.05813	2.05813
Pus7	6.98395e-08	1.20924e-06	2.71086	2.71086	1.95887e-09	1.08083e-07	3.48517	3.48517	0.00439121	0.0386205	0.756084	-1.3226	1.47947e-05	0.000148456	2.04963	2.04963
Dyrk3	0.000134093	0.000649221	2.70796	2.70796	0.0128094	0.0321823	1.82478	1.82478	0.0107742	0.0684055	0.659084	-1.51726	0.0160283	0.0419959	1.78477	1.78477
Eef1e1	7.77496e-08	1.31455e-06	2.70668	2.70668	2.70539e-09	1.38308e-07	3.43076	3.43076	0.179849	0.398637	0.884227	-1.13093	9.49855e-07	1.60095e-05	2.39332	2.39332
Aatf	2.12738e-07	2.93079e-06	2.70499	2.70499	2.54843e-07	4.35768e-06	2.73808	2.73808	0.0532	0.191021	0.824885	-1.21229	7.80268e-06	8.74922e-05	2.23131	2.23131
Wfdc2	0.00778463	0.0199302	2.70393	2.70393	0.0184651	0.0434945	0.412485	-2.42433	0.000874904	0.0136678	2.45899	2.45899	1.63493e-05	0.000161281	6.64894	6.64894
Rad51ap1	0.00044198	0.00178396	2.69897	2.69897	0.264139	0.37577	1.32832	1.32832	0.26417	0.496793	0.825801	-1.21095	0.00369263	0.0129895	2.22881	2.22881
St7	4.63394e-08	8.64816e-07	2.6968	2.6968	0.0677079	0.126361	1.27692	1.27692	0.00340614	0.0329525	0.755292	-1.32399	1.1206e-05	0.000117244	2.03687	2.03687
Hmgb3	1.36221e-05	9.49235e-05	2.69401	2.69401	7.35579e-07	1.00758e-05	3.4568	3.4568	0.0208909	0.105156	0.734628	-1.36123	0.00117778	0.00512893	1.9791	1.9791
Mns1	8.46363e-05	0.000441319	2.69205	2.69205	0.0524493	0.103074	0.646956	-1.5457	0.891495	0.949034	0.980393	-1.02	0.000140161	0.000911067	2.63927	2.63927
Lxn	8.33421e-07	9.08688e-06	2.69176	2.69176	0.00591637	0.0169059	1.58526	1.58526	0.977393	0.989871	0.99707	-1.00294	1.24606e-06	2.00615e-05	2.68388	2.68388
Dhrs13	1.86627e-09	6.35438e-08	2.68936	2.68936	6.36412e-05	0.000379848	1.67823	1.67823	0.0271764	0.124772	0.844563	-1.18404	7.78833e-08	2.06928e-06	2.27133	2.27133
Hmmr	3.26057e-05	0.000197714	2.68795	2.68795	1.38935e-07	2.64629e-06	4.3393	4.3393	0.336328	0.571108	0.877887	-1.1391	0.000227059	0.00135186	2.35972	2.35972
Kdelc1	2.49891e-08	5.29581e-07	2.68444	2.68444	0.000137165	0.000722285	1.74921	1.74921	0.00715515	0.0527675	0.783733	-1.27594	3.39794e-06	4.47268e-05	2.10388	2.10388
BC027231	2.31469e-08	4.97939e-07	2.68016	2.68016	4.4974e-09	2.00884e-07	3.02285	3.02285	0.00102654	0.0151068	0.734687	-1.36112	1.15685e-05	0.000120569	1.96908	1.96908
Gm266	0.00711074	0.0185073	2.67767	2.67767	3.20577e-06	3.30882e-05	8.01228	8.01228	0.341513	0.57645	0.799756	-1.25038	0.0356715	0.0793952	2.14148	2.14148
Sapcd2	5.28675e-06	4.25266e-05	2.67619	2.67619	4.45447e-06	4.30717e-05	2.7725	2.7725	0.0193097	0.0994676	0.748146	-1.33664	0.000486779	0.00249507	2.00218	2.00218
Gm13103	0.000291897	0.00125022	2.6751	2.6751	0.0169835	0.0405582	1.83662	1.83662	0.0285176	0.129116	0.689238	-1.45088	0.0163702	0.0426587	1.84378	1.84378
Cyr61	0.0088232	0.0221597	2.67403	2.67403	0.210416	0.313762	0.635547	-1.57345	0.301495	0.53645	1.28493	1.28493	0.00188881	0.00750722	3.43594	3.43594
Npat	1.45828e-06	1.45249e-05	2.67379	2.67379	9.44604e-05	0.000526995	2.09211	2.09211	0.0226935	0.111133	0.772802	-1.29399	0.000115086	0.000783236	2.06631	2.06631
Yes1	1.1805e-08	2.8648e-07	2.66725	2.66725	0.0179364	0.042481	1.34604	1.34604	0.0407499	0.161874	0.843324	-1.18578	4.35152e-07	8.5441e-06	2.24936	2.24936
Ankrd32	6.40463e-06	5.00628e-05	2.66718	2.66718	2.63968e-06	2.82622e-05	2.90962	2.90962	0.0129785	0.0770399	0.730673	-1.3686	0.000794151	0.00374746	1.94883	1.94883
Atp13a4	0.00252668	0.00776173	2.66429	2.66429	0.664066	0.752561	1.13908	1.13908	0.823124	0.916026	1.04615	1.04615	0.00210863	0.00820864	2.78725	2.78725
Arhgap5	3.23545e-05	0.000196458	2.66344	2.66344	0.0021782	0.00731744	1.95807	1.95807	0.756685	0.877761	0.959661	-1.04204	7.32867e-05	0.000544827	2.556	2.556
Impad1	1.87796e-09	6.37031e-08	2.66062	2.66062	6.4049e-05	0.000381816	1.66866	1.66866	3.85317e-05	0.00172351	0.697872	-1.43293	5.30031e-06	6.35625e-05	1.85677	1.85677
4930427A07Rik	7.1619e-06	5.49079e-05	2.65194	2.65194	1.36809e-07	2.61892e-06	3.64494	3.64494	0.366352	0.598605	0.89799	-1.1136	4.54772e-05	0.000369817	2.38141	2.38141
Sgcb	1.26724e-08	3.0411e-07	2.64782	2.64782	0.000587468	0.0024238	1.58831	1.58831	0.00809284	0.0571201	0.796878	-1.2549	1.47209e-06	2.28481e-05	2.10999	2.10999
Nrtn	0.00448818	0.01258	2.64502	2.64502	0.000905126	0.00350578	3.33255	3.33255	0.184431	0.405061	0.747055	-1.33859	0.0419087	0.0903145	1.97598	1.97598
LOC634555 /// Nup37	1.52877e-07	2.23158e-06	2.64303	2.64303	9.903e-09	3.58012e-07	3.21091	3.21091	0.0264682	0.122813	0.807008	-1.23914	9.47849e-06	0.000102501	2.13295	2.13295
Hoxa5	1.32796e-05	9.30173e-05	2.64295	2.64295	0.000217083	0.00105792	0.453318	-2.20596	0.381234	0.61255	1.11479	1.11479	4.20178e-06	5.30112e-05	2.94633	2.94633
Wfdc15b	4.7046e-05	0.000269152	2.64028	2.64028	0.00713691	0.0198009	1.79907	1.79907	0.0512093	0.186494	0.75896	-1.31759	0.00195224	0.0077068	2.00387	2.00387
Ptpn12	3.93633e-10	1.87054e-08	2.63934	2.63934	0.158194	0.24979	1.15018	1.15018	0.409382	0.638428	0.947106	-1.05585	1.80515e-09	9.29457e-08	2.49974	2.49974
Kifc1 /// Kifc5b	0.00428599	0.0121029	2.63919	2.63919	0.000209778	0.00102811	3.96698	3.96698	0.0918648	0.264864	0.689523	-1.45028	0.0686812	0.133381	1.81978	1.81978
Col12a1	0.000276512	0.00119741	2.63888	2.63888	0.48311	0.596095	1.17965	1.17965	0.0022634	0.0253929	0.584734	-1.71018	0.0740449	0.141693	1.54304	1.54304
Wfdc5	7.30108e-06	5.58361e-05	2.63755	2.63755	2.58576e-05	0.000181049	2.46808	2.46808	0.0319913	0.139119	0.766856	-1.30403	0.000456019	0.00236722	2.02262	2.02262
Gjb3	0.00509513	0.0140279	2.63334	2.63334	0.00223297	0.00746653	3.00727	3.00727	0.476774	0.692422	0.855473	-1.16894	0.0184149	0.0469048	2.25275	2.25275
E2f7	0.000854665	0.00312107	2.62757	2.62757	4.28993e-06	4.18404e-05	4.67635	4.67635	0.166857	0.381534	0.780048	-1.28197	0.0106312	0.0303744	2.04963	2.04963
Chmp4c	7.8839e-06	5.95961e-05	2.62747	2.62747	0.00422005	0.0127138	1.7306	1.7306	0.121524	0.315077	0.829252	-1.20591	0.000158363	0.00100331	2.17883	2.17883
Sumf2	1.1142e-11	9.57678e-10	2.62427	2.62427	7.43639e-11	1.09397e-08	2.45368	2.45368	0.00031117	0.00661397	0.796738	-1.25512	3.10514e-09	1.45315e-07	2.09086	2.09086
Pou4f1	2.30837e-05	0.000147952	2.6235	2.6235	0.000690493	0.00278568	2.07879	2.07879	0.213689	0.44243	0.851234	-1.17476	0.000265923	0.00153273	2.23321	2.23321
Myo1d	6.32506e-05	0.000345024	2.6225	2.6225	0.0185701	0.043718	0.598947	-1.6696	0.00761175	0.0548276	1.49038	1.49038	7.14959e-07	1.2612e-05	3.90852	3.90852
Syt8	0.00158564	0.00524381	2.62012	2.62012	0.0321008	0.0688276	1.87439	1.87439	0.163174	0.376805	0.765316	-1.30665	0.0188571	0.0478447	2.00522	2.00522
Zfp280c	6.2685e-07	7.14404e-06	2.61878	2.61878	6.40053e-07	9.01339e-06	2.67527	2.67527	0.00595998	0.0469443	0.743616	-1.34478	0.000127552	0.000849326	1.94736	1.94736
Zcchc10	2.18559e-06	2.03593e-05	2.6186	2.6186	6.19168e-06	5.62203e-05	2.50116	2.50116	0.0366658	0.151937	0.790225	-1.26546	0.000120014	0.000811145	2.06928	2.06928
Kif2c	4.181e-06	3.50431e-05	2.61675	2.61675	5.45363e-08	1.29864e-06	3.65891	3.65891	0.103665	0.286857	0.828727	-1.20667	9.65422e-05	0.000679916	2.16857	2.16857
Scube3	0.00081342	0.00299364	2.61436	2.61436	0.00880582	0.0235324	2.07736	2.07736	0.0582467	0.201931	0.709495	-1.40945	0.0238812	0.0580063	1.85488	1.85488
4933436C20Rik	9.71248e-05	0.000495242	2.61083	2.61083	0.00174708	0.00608712	2.09413	2.09413	0.703634	0.846888	0.947226	-1.05571	0.00024306	0.00142527	2.47305	2.47305
5031425E22Rik	2.99684e-06	2.65519e-05	2.60831	2.60831	0.0543387	0.105918	1.38368	1.38368	0.0588486	0.202909	0.806816	-1.23944	0.000112587	0.000769386	2.10443	2.10443
LOC624295	3.69794e-05	0.000219355	2.60635	2.60635	0.039106	0.0809433	1.52368	1.52368	0.206639	0.43407	0.844806	-1.1837	0.000438188	0.00229094	2.20186	2.20186
BC094435 /// Ccrn4l /// Cog6 /// Sgip1	6.49045e-13	8.8066e-11	2.60448	2.60448	2.57952e-14	3.53084e-11	3.13318	3.13318	0.35578	0.589166	0.95731	-1.04459	2.74201e-12	3.76507e-10	2.49329	2.49329
Gatm	7.65355e-05	0.000406093	2.60359	2.60359	2.45316e-06	2.67295e-05	3.55069	3.55069	0.0586301	0.202609	1.31481	1.31481	3.75979e-06	4.83972e-05	3.42324	3.42324
Cd276	2.94052e-06	2.61388e-05	2.60208	2.60208	1.73514e-06	2.01583e-05	2.75755	2.75755	0.00716464	0.0527902	0.727996	-1.37363	0.000556999	0.00279198	1.8943	1.8943
Hectd2	7.84051e-06	5.93304e-05	2.60171	2.60171	4.29682e-05	0.000275236	2.36351	2.36351	0.088382	0.258438	0.814624	-1.22756	0.000210203	0.00127135	2.11941	2.11941
Tspan5	1.66703e-05	0.000112284	2.59912	2.59912	0.810918	0.866376	1.04464	1.04464	0.00884226	0.0604938	0.706051	-1.41633	0.00268228	0.0100242	1.83511	1.83511
Gstcd	0.000155177	0.000733017	2.59818	2.59818	0.000880743	0.00342462	2.28482	2.28482	0.124019	0.319091	0.792244	-1.26224	0.00286526	0.0105848	2.05839	2.05839
Gjb4	0.00234883	0.00730378	2.59782	2.59782	0.00184013	0.00635794	2.73412	2.73412	0.291826	0.526893	0.812293	-1.23108	0.0155559	0.0410624	2.11019	2.11019
Casp8ap2	2.45736e-05	0.000155879	2.59482	2.59482	3.64109e-06	3.66213e-05	3.07033	3.07033	0.350039	0.583958	0.887501	-1.12676	0.000163798	0.00103509	2.30291	2.30291
Klhl30	0.0064395	0.0170671	2.59233	2.59233	0.115368	0.194259	1.703	1.703	0.148082	0.355957	0.720156	-1.38859	0.0675046	0.131653	1.86688	1.86688
Ncbp2	0.00303419	0.00905138	2.58836	2.58836	0.00614943	0.0174885	2.42604	2.42604	0.272571	0.506014	0.800376	-1.24941	0.0209447	0.0521841	2.07166	2.07166
Mcm7	1.26463e-05	8.92482e-05	2.58751	2.58751	3.04818e-09	1.52506e-07	5.12199	5.12199	0.0702564	0.225956	0.798347	-1.25259	0.000414248	0.0021942	2.06573	2.06573
Vbp1	1.67879e-10	9.13429e-09	2.58612	2.58612	2.59166e-07	4.41996e-06	1.90645	1.90645	0.00194307	0.0231275	0.809122	-1.23591	2.69356e-08	8.62178e-07	2.09248	2.09248
Phex	9.13456e-05	0.000470444	2.58481	2.58481	0.706629	0.787033	1.08147	1.08147	0.271246	0.505022	0.855392	-1.16906	0.000794413	0.00374746	2.21102	2.21102
Lgals2	2.61009e-07	3.49102e-06	2.58319	2.58319	0.991588	0.995001	1.00144	1.00144	0.840166	0.923463	1.01878	1.01878	2.77731e-07	5.94421e-06	2.63171	2.63171
Hrct1	0.000113136	0.000563432	2.58249	2.58249	0.000227249	0.00109802	2.49079	2.49079	0.0450607	0.172121	0.741695	-1.34826	0.00495319	0.016435	1.91542	1.91542
Rpa3	7.20178e-07	8.05032e-06	2.58229	2.58229	4.06654e-07	6.29352e-06	2.73714	2.73714	0.00761727	0.0548276	0.752512	-1.32888	0.000123843	0.000830521	1.94321	1.94321
Skil	2.26888e-11	1.72964e-09	2.58221	2.58221	5.94811e-08	1.37687e-06	1.88867	1.88867	0.00724619	0.0532108	0.851343	-1.17461	1.29706e-09	7.10043e-08	2.19835	2.19835
Ofd1	0.000114339	0.000567852	2.58023	2.58023	5.16101e-05	0.000319585	2.8209	2.8209	0.744906	0.871602	0.954634	-1.04752	0.000259538	0.00150316	2.46317	2.46317
Ugdh	1.09476e-07	1.7115e-06	2.5789	2.5789	4.31991e-07	6.62387e-06	2.43814	2.43814	0.00214494	0.0245274	0.741914	-1.34787	3.97391e-05	0.000332042	1.91332	1.91332
Bbs1	5.44879e-08	9.9284e-07	2.57829	2.57829	0.499235	0.611369	1.08803	1.08803	0.00319528	0.0316658	0.761326	-1.3135	1.40069e-05	0.000141844	1.96292	1.96292
Mki67	0.00692873	0.0181235	2.57711	2.57711	1.36177e-07	2.61378e-06	11.482	11.482	0.176803	0.394784	0.735678	-1.35929	0.0624891	0.123864	1.89592	1.89592
Cep290	7.53598e-06	5.73075e-05	2.57579	2.57579	0.0494767	0.0981888	1.41864	1.41864	0.210781	0.438778	0.863851	-1.15761	8.83278e-05	0.000631616	2.2251	2.2251
Dlx6os2	2.07996e-05	0.000135282	2.57062	2.57062	6.11154e-06	5.56096e-05	2.87925	2.87925	0.121184	0.314421	0.821332	-1.21754	0.000417868	0.00220742	2.11133	2.11133
A330075M08Rik	0.000161481	0.000758005	2.57014	2.57014	0.00897066	0.0238753	1.84547	1.84547	0.179378	0.398337	0.818384	-1.22192	0.00210573	0.00820023	2.10336	2.10336
Taf1d	4.34658e-05	0.000251471	2.56856	2.56856	8.05586e-07	1.0815e-05	3.61021	3.61021	0.0815267	0.246605	0.78991	-1.26597	0.00122677	0.00529858	2.02893	2.02893
BC055324	2.74698e-06	2.4652e-05	2.56675	2.56675	5.2664e-08	1.26523e-06	3.44666	3.44666	0.00252122	0.0271371	0.699253	-1.4301	0.00108019	0.00478718	1.79481	1.79481
Wwtr1	3.81967e-09	1.14293e-07	2.5647	2.5647	0.935864	0.956929	0.991484	-1.00859	0.012172	0.0738791	0.824579	-1.21274	2.95171e-07	6.24317e-06	2.1148	2.1148
Gm20667	0.000759832	0.00282583	2.56461	2.56461	0.000431007	0.0018732	2.77522	2.77522	0.0371061	0.153132	0.690195	-1.44886	0.031014	0.071135	1.77009	1.77009
Frat2	6.90161e-07	7.7671e-06	2.56428	2.56428	0.000399565	0.00175815	1.80503	1.80503	0.0166278	0.0903221	0.779912	-1.2822	6.67092e-05	0.000505154	1.99991	1.99991
Spdl1	0.000839753	0.00307638	2.56396	2.56396	1.45671e-07	2.76161e-06	6.47474	6.47474	0.221901	0.451314	0.80854	-1.2368	0.00800397	0.0241846	2.07306	2.07306
Rab27b	9.3945e-08	1.52438e-06	2.56362	2.56362	0.671325	0.758401	1.05572	1.05572	0.410268	0.639255	0.931154	-1.07394	4.94732e-07	9.39556e-06	2.38713	2.38713
Plxnb1	5.8168e-07	6.71797e-06	2.55692	2.55692	0.200274	0.30181	1.20394	1.20394	0.0989813	0.278082	0.849456	-1.17722	1.32616e-05	0.000135531	2.17199	2.17199
Mis18bp1	4.72606e-05	0.000269878	2.55642	2.55642	1.59724e-07	2.98346e-06	4.14952	4.14952	0.140067	0.344484	0.820213	-1.21919	0.000816976	0.00382829	2.09681	2.09681
Snhg8	1.36228e-07	2.03542e-06	2.55624	2.55624	8.04228e-07	1.08127e-05	2.36287	2.36287	0.0452882	0.172684	0.832313	-1.20147	5.53306e-06	6.59504e-05	2.12759	2.12759
Pgk1	6.92223e-10	2.88302e-08	2.55445	2.55445	1.58425e-12	6.21429e-10	3.68728	3.68728	0.000379108	0.0075312	0.765117	-1.30699	3.75892e-07	7.60027e-06	1.95445	1.95445
Pabpc4	5.13111e-07	6.05572e-06	2.55316	2.55316	8.16682e-10	5.72049e-08	4.01198	4.01198	0.00207664	0.0240868	0.721722	-1.38557	0.00021612	0.0012996	1.84268	1.84268
Zfp141	0.000130932	0.000636343	2.54986	2.54986	0.000956681	0.00366986	2.20563	2.20563	0.219612	0.448692	0.837126	-1.19456	0.00140702	0.00591213	2.13456	2.13456
Tgif1	1.47473e-06	1.46471e-05	2.5498	2.5498	1.02622e-07	2.11054e-06	3.1041	3.1041	0.000801731	0.0129051	0.678639	-1.47354	0.00124603	0.0053667	1.7304	1.7304
Fads2	0.00855024	0.0215796	2.54774	2.54774	0.12321	0.204629	1.70358	1.70358	0.343249	0.578033	0.804759	-1.24261	0.0417262	0.0900651	2.05032	2.05032
BC023202	1.04449e-06	1.09963e-05	2.54738	2.54738	0.00064939	0.00264239	1.77521	1.77521	0.259655	0.491761	0.892758	-1.12012	9.59139e-06	0.000103411	2.2742	2.2742
Atp13a3	8.29925e-05	0.000434836	2.54642	2.54642	0.00741473	0.0204585	1.80252	1.80252	0.385769	0.616198	0.887274	-1.12705	0.000481812	0.00247197	2.25937	2.25937
Rpa2	0.000189674	0.000868427	2.54516	2.54516	5.3491e-06	4.99141e-05	3.55501	3.55501	0.0742195	0.233277	0.762027	-1.31229	0.00537451	0.0175291	1.93948	1.93948
Prps2	2.19336e-06	2.04139e-05	2.54515	2.54515	0.000497495	0.00210905	1.85653	1.85653	0.769857	0.886281	0.969965	-1.03096	4.97906e-06	6.03473e-05	2.4687	2.4687
Ibsp	0.0125476	0.0298822	2.54239	2.54239	0.284182	0.398139	1.47216	1.47216	0.0611217	0.207856	0.626149	-1.59707	0.200378	0.307312	1.59191	1.59191
Abi2	2.57962e-08	5.44015e-07	2.53602	2.53602	0.000145912	0.000759813	1.69055	1.69055	0.00250038	0.0269781	0.767615	-1.30274	7.19948e-06	8.16622e-05	1.94669	1.94669
1700023H06Rik	1.00844e-07	1.61635e-06	2.53519	2.53519	0.756761	0.826256	0.961521	-1.04002	1.76734e-05	0.00109565	0.634327	-1.57647	0.000934451	0.00426779	1.60814	1.60814
Siah1a /// Siah1b	2.85138e-05	0.000176338	2.5344	2.5344	0.000125541	0.000670565	2.32223	2.32223	0.277539	0.511282	0.871722	-1.14715	0.000247607	0.0014457	2.20929	2.20929
Gm4944	4.34274e-10	2.02355e-08	2.53421	2.53421	2.25584e-05	0.000161793	1.6308	1.6308	0.0190525	0.0986415	0.854646	-1.17007	1.97601e-08	6.72405e-07	2.16585	2.16585
1190002F15Rik	0.00047169	0.00188309	2.53416	2.53416	1.81018e-07	3.30906e-06	5.56512	5.56512	0.0525995	0.189604	0.7246	-1.38007	0.0160308	0.0419973	1.83625	1.83625
D030036P13Rik	2.79101e-10	1.42013e-08	2.5339	2.5339	2.40983e-05	0.000170963	1.60869	1.60869	0.000954603	0.0144524	0.794203	-1.25912	7.39249e-08	2.00108e-06	2.01243	2.01243
4632434I11Rik	6.39456e-05	0.000348199	2.53283	2.53283	5.25861e-07	7.70192e-06	3.82364	3.82364	0.263917	0.496533	0.860096	-1.16266	0.000578434	0.00288069	2.17847	2.17847
Mcm6	1.07995e-06	1.13046e-05	2.53208	2.53208	1.8523e-11	3.84246e-09	5.78345	5.78345	0.0868586	0.255926	0.839618	-1.19102	2.82365e-05	0.000251206	2.12598	2.12598
Slc2a1	2.99336e-05	0.000183985	2.52935	2.52935	2.75044e-06	2.91843e-05	3.09615	3.09615	0.00428421	0.0379742	0.675834	-1.47965	0.00763915	0.0233537	1.70942	1.70942
Cenpf	7.05128e-05	0.000377913	2.52908	2.52908	3.70401e-07	5.86283e-06	3.97536	3.97536	0.146437	0.353856	0.819467	-1.22031	0.0011552	0.00505624	2.0725	2.0725
Efcab7	2.71992e-12	2.87645e-10	2.52593	2.52593	0.00478814	0.0141709	1.24916	1.24916	2.67129e-06	0.000405986	0.743306	-1.34534	7.40362e-09	2.96888e-07	1.87754	1.87754
H2-Bl /// H2-T18 /// LOC547349 /// LOC676837	2.33967e-05	0.000149736	2.52429	2.52429	4.06027e-05	0.0002625	2.47854	2.47854	0.829196	0.918236	1.02676	1.02676	2.19611e-05	0.000204926	2.59184	2.59184
Rrp1b	3.12166e-08	6.32959e-07	2.52172	2.52172	3.88544e-07	6.06544e-06	2.25605	2.25605	0.0149103	0.0838349	0.813725	-1.22892	2.59544e-06	3.59166e-05	2.05199	2.05199
Nusap1	0.000935114	0.0033562	2.52144	2.52144	9.24766e-07	1.21135e-05	5.22205	5.22205	0.71755	0.854376	0.94027	-1.06352	0.00212188	0.00824593	2.37084	2.37084
Ckap2l	0.000262584	0.00114583	2.51782	2.51782	1.22531e-05	9.7762e-05	3.37581	3.37581	0.424597	0.651605	0.886659	-1.12783	0.00130666	0.00557443	2.23244	2.23244
Qtrtd1	1.2705e-05	8.96036e-05	2.51706	2.51706	2.35118e-05	0.000167442	2.46432	2.46432	0.0823831	0.247961	0.811166	-1.23279	0.000362557	0.0019762	2.04176	2.04176
Zfp935	3.46254e-05	0.000207612	2.51689	2.51689	5.05206e-06	4.76994e-05	2.97483	2.97483	0.0307605	0.135656	0.75104	-1.33149	0.00217257	0.00841945	1.89028	1.89028
Arhgef28	1.91368e-06	1.8268e-05	2.51649	2.51649	0.278916	0.392086	1.1804	1.1804	0.0251591	0.118693	0.785459	-1.27314	0.000140784	0.000914017	1.9766	1.9766
Unc5b	0.00082057	0.00301533	2.51275	2.51275	0.886875	0.923336	1.03589	1.03589	0.353766	0.587133	0.855222	-1.16929	0.00480081	0.0160354	2.14896	2.14896
Snhg6	0.000303205	0.00129097	2.50777	2.50777	8.43798e-07	1.12371e-05	4.37757	4.37757	0.0501836	0.18447	0.73443	-1.3616	0.011218	0.0317067	1.84178	1.84178
BC005561	3.68022e-06	3.15318e-05	2.50582	2.50582	0.000945256	0.00363499	1.80395	1.80395	0.00289374	0.0296201	0.704886	-1.41867	0.00131954	0.00562094	1.76632	1.76632
Fhdc1	0.0121443	0.029021	2.50518	2.50518	0.697572	0.779639	1.14553	1.14553	0.888684	0.947446	1.03349	1.03349	0.0112684	0.03182	2.58909	2.58909
Dctpp1	1.24002e-05	8.78853e-05	2.50354	2.50354	1.05628e-09	6.90551e-08	5.297	5.297	0.21812	0.447098	0.865208	-1.15579	0.000140348	0.00091199	2.16609	2.16609
Gm12967	1.58739e-05	0.000107693	2.50342	2.50342	5.73341e-09	2.3787e-07	4.70703	4.70703	0.00826609	0.057919	0.714227	-1.40011	0.00268283	0.0100242	1.78801	1.78801
Gm8203 /// H2afz	4.702e-07	5.63561e-06	2.50298	2.50298	2.63917e-10	2.54185e-08	4.19976	4.19976	0.622271	0.794137	0.955339	-1.04675	1.48384e-06	2.29826e-05	2.39119	2.39119
Mtap	3.1904e-09	9.81879e-08	2.50118	2.50118	3.11265e-10	2.82153e-08	2.89288	2.89288	0.000467045	0.00876176	0.757019	-1.32097	1.98425e-06	2.89551e-05	1.89344	1.89344
Cebpb	0.000587587	0.00226651	2.50036	2.50036	0.0637478	0.120334	1.58213	1.58213	0.912312	0.958533	1.01784	1.01784	0.000612143	0.00301965	2.54496	2.54496
Chn2	0.0224225	0.0486713	2.50035	2.50035	0.391726	0.508856	1.39725	1.39725	0.870881	0.937994	0.958425	-1.04338	0.0321524	0.0731353	2.3964	2.3964
S100b	0.00606424	0.0162159	2.4976	2.4976	0.00325127	0.0102425	2.76784	2.76784	0.113516	0.302083	0.709037	-1.41036	0.0781699	0.147558	1.77089	1.77089
Tiam2	3.54547e-09	1.0743e-07	2.49599	2.49599	6.09881e-08	1.39529e-06	2.2185	2.2185	0.00292362	0.0297439	0.795993	-1.25629	6.91438e-07	1.22673e-05	1.98679	1.98679
Brca2	1.79608e-05	0.000119816	2.49539	2.49539	4.34503e-07	6.64821e-06	3.34776	3.34776	0.031846	0.138629	0.765139	-1.30695	0.00111827	0.00492159	1.90932	1.90932
Siva1	3.4022e-07	4.32268e-06	2.49524	2.49524	2.01698e-05	0.000147406	2.02926	2.02926	0.924902	0.964517	0.991521	-1.00855	5.70798e-07	1.05522e-05	2.47409	2.47409
Fkbp3	2.13755e-06	1.99807e-05	2.49447	2.49447	2.28578e-08	6.80185e-07	3.44911	3.44911	0.281142	0.515674	0.894894	-1.11745	1.82283e-05	0.000176349	2.23228	2.23228
Sod3	0.013316	0.0314516	2.49434	2.49434	0.0474835	0.0949055	0.481691	-2.07602	0.0414956	0.163751	0.601791	-1.66171	0.256209	0.370721	1.50107	1.50107
8030497I03Rik	2.11731e-07	2.92438e-06	2.49126	2.49126	3.20594e-05	0.000215625	1.93836	1.93836	0.000195143	0.00486145	0.681616	-1.4671	0.000415962	0.00220166	1.69808	1.69808
Apold1	0.00745533	0.0192486	2.48979	2.48979	0.203324	0.305404	1.5169	1.5169	0.00209373	0.024168	0.475393	-2.10352	0.601336	0.703919	1.18363	1.18363
Vasn	1.41452e-05	9.78418e-05	2.4893	2.4893	0.27025	0.382545	1.21201	1.21201	0.0636897	0.212733	0.799662	-1.25053	0.000503393	0.00256331	1.9906	1.9906
Iqgap3	2.08758e-05	0.000135655	2.48691	2.48691	1.3699e-07	2.62006e-06	3.6969	3.6969	0.0877272	0.25736	0.810158	-1.23433	0.000561442	0.00281164	2.01479	2.01479
Mbtps2	2.15494e-08	4.70553e-07	2.48545	2.48545	1.91518e-05	0.00014099	1.82233	1.82233	6.70779e-05	0.00245855	0.693274	-1.44243	6.59421e-05	0.000501147	1.7231	1.7231
Snrpf	1.36386e-07	2.03625e-06	2.48259	2.48259	3.94077e-08	1.02308e-06	2.72304	2.72304	0.0080652	0.056974	0.783762	-1.2759	2.00399e-05	0.000189956	1.94576	1.94576
Vgll4	3.31688e-06	2.8831e-05	2.47984	2.47984	0.00257955	0.0084269	1.67604	1.67604	0.00383498	0.0355173	0.718057	-1.39265	0.000978344	0.00442769	1.78067	1.78067
Gm14005	0.00782989	0.0200358	2.47518	2.47518	0.0359283	0.0755193	2.03309	2.03309	0.110255	0.297372	0.700027	-1.42852	0.0977303	0.175673	1.73269	1.73269
4921509J17Rik /// Hspa4l	0.00229923	0.0071775	2.47513	2.47513	0.269518	0.38176	0.736231	-1.35827	0.742447	0.870282	0.941118	-1.06257	0.00476179	0.0159371	2.32939	2.32939
Gcnt1	6.86343e-05	0.00036944	2.47453	2.47453	3.87154e-07	6.0569e-06	3.82262	3.82262	0.0574273	0.200054	0.772484	-1.29453	0.00255235	0.00963169	1.91153	1.91153
5830415F09Rik	5.7343e-08	1.03093e-06	2.47345	2.47345	6.43222e-06	5.80137e-05	1.98286	1.98286	0.404853	0.634254	1.06975	1.06975	2.48551e-08	8.10007e-07	2.64598	2.64598
Rtkn	5.94035e-07	6.83505e-06	2.47267	2.47267	0.286479	0.400499	1.15987	1.15987	0.0432345	0.168149	0.821976	-1.21658	2.71727e-05	0.000243146	2.03248	2.03248
Mbnl3	3.6769e-05	0.000218467	2.47228	2.47228	9.09571e-05	0.000510486	2.36344	2.36344	0.0852069	0.252959	0.802151	-1.24665	0.00100347	0.00451019	1.98314	1.98314
Vangl2	0.00279922	0.00846633	2.47165	2.47165	0.0518109	0.102089	1.76421	1.76421	0.442429	0.665819	0.864292	-1.15702	0.0116019	0.0325529	2.13622	2.13622
Phgdh	0.000213637	0.000960411	2.47087	2.47087	2.03331e-07	3.6586e-06	4.6549	4.6549	0.240011	0.471628	0.842354	-1.18715	0.00205084	0.00802847	2.08135	2.08135
Klhdc2	4.12776e-06	3.46507e-05	2.4691	2.4691	1.86544e-06	2.14297e-05	2.65559	2.65559	0.34125	0.576292	0.903801	-1.10644	2.84573e-05	0.000252961	2.23158	2.23158
Fndc4	0.0130296	0.0308833	2.46837	2.46837	0.0150232	0.036689	2.46736	2.46736	0.709982	0.850811	0.916469	-1.09114	0.0262295	0.0624723	2.26219	2.26219
Nes	0.00195951	0.00626011	2.46803	2.46803	0.71358	0.792238	0.906317	-1.10337	0.124702	0.320201	0.752487	-1.32893	0.0284057	0.0663015	1.85716	1.85716
Clock	1.98878e-08	4.43931e-07	2.46786	2.46786	0.0213259	0.0491702	1.31413	1.31413	0.000370458	0.00744158	0.732937	-1.36437	1.91756e-05	0.000183701	1.80878	1.80878
Nop58	6.80201e-06	5.25033e-05	2.46745	2.46745	2.38651e-08	6.9623e-07	3.75234	3.75234	0.0409738	0.162216	0.791932	-1.26273	0.000348571	0.00190962	1.95405	1.95405
Nubpl	0.000192438	0.000879214	2.46432	2.46432	8.54065e-05	0.000483888	2.69403	2.69403	0.303604	0.53847	0.862591	-1.1593	0.00144012	0.00601534	2.1257	2.1257
Ucma	0.00170603	0.00558005	2.46251	2.46251	0.343513	0.460994	1.28569	1.28569	0.005769	0.0460623	0.586769	-1.70425	0.170005	0.271179	1.44492	1.44492
Mlf1	0.000664635	0.00251868	2.46065	2.46065	0.00112927	0.00423395	0.418386	-2.39014	0.0819433	0.247232	1.33296	1.33296	3.93352e-05	0.000329816	3.27994	3.27994
2310058N22Rik	2.93219e-07	3.83156e-06	2.45889	2.45889	0.000110864	0.000605818	1.824	1.824	0.295423	0.530546	0.910951	-1.09775	2.28101e-06	3.24394e-05	2.23993	2.23993
Gar1	7.74968e-06	5.87049e-05	2.45806	2.45806	8.88972e-08	1.89513e-06	3.42423	3.42423	0.105369	0.28951	0.833153	-1.20026	0.000177452	0.00110638	2.04794	2.04794
Sfxn2	1.84328e-06	1.77294e-05	2.45733	2.45733	0.00108197	0.00407799	1.72104	1.72104	0.112406	0.300538	0.850664	-1.17555	3.8899e-05	0.000327049	2.09036	2.09036
Gmps	4.03717e-07	4.94875e-06	2.45706	2.45706	1.14417e-05	9.2416e-05	2.08284	2.08284	0.00402637	0.036712	0.752996	-1.32803	0.000105496	0.000729481	1.85016	1.85016
Trps1	0.000136871	0.000660742	2.45452	2.45452	1.51604e-09	8.88779e-08	6.95949	6.95949	0.00196995	0.0233515	0.62273	-1.60583	0.0460862	0.0976109	1.52851	1.52851
Xaf1	3.95229e-06	3.34905e-05	2.45398	2.45398	1.09889e-06	1.38963e-05	2.72258	2.72258	0.00043465	0.00835009	1.52643	1.52643	1.11845e-08	4.20375e-07	3.74583	3.74583
Sars	1.61591e-07	2.33188e-06	2.45294	2.45294	1.43533e-06	1.73283e-05	2.22504	2.22504	0.0110904	0.0696145	0.793467	-1.26029	1.91488e-05	0.000183526	1.94633	1.94633
Ttk	0.000412238	0.00168089	2.45263	2.45263	4.16451e-07	6.41293e-06	4.72193	4.72193	0.335665	0.570612	0.862788	-1.15903	0.0026616	0.00996549	2.1161	2.1161
Lamp3 /// Ppid	0.000106582	0.000535241	2.45138	2.45138	0.15699	0.248271	0.750014	-1.33331	0.00742898	0.0538886	1.47573	1.47573	1.13192e-06	1.8458e-05	3.61757	3.61757
Cited4	0.0161257	0.0369472	2.44919	2.44919	0.000239237	0.00114466	4.6344	4.6344	0.319195	0.554052	0.784774	-1.27425	0.0771087	0.146091	1.92206	1.92206
Rpgr	8.23173e-07	9.00565e-06	2.44844	2.44844	0.113751	0.192144	1.2532	1.2532	0.387556	0.618016	0.921717	-1.08493	4.80932e-06	5.87521e-05	2.25677	2.25677
Cdca7l	3.40077e-05	0.000204539	2.44828	2.44828	4.84753e-09	2.12562e-07	5.04113	5.04113	0.809701	0.90802	0.971073	-1.02979	6.84492e-05	0.000515435	2.37746	2.37746
Smc4	1.49928e-05	0.000102782	2.44612	2.44612	1.68881e-07	3.11937e-06	3.44264	3.44264	0.104595	0.288486	0.826127	-1.21047	0.000345646	0.00189779	2.0208	2.0208
Lgals3	0.0054946	0.0148918	2.44611	2.44611	0.140861	0.227755	1.57728	1.57728	0.669887	0.825046	1.09089	1.09089	0.00324664	0.011705	2.66843	2.66843
Tnfsf10	0.000829653	0.00304403	2.44384	2.44384	0.0016124	0.00570727	0.427269	-2.34044	0.0581741	0.201744	0.726238	-1.37696	0.0243124	0.0588087	1.77481	1.77481
Hells	0.000106804	0.000536234	2.44268	2.44268	1.81535e-08	5.68402e-07	5.18905	5.18905	0.0716069	0.228663	0.77925	-1.28328	0.00323663	0.0116768	1.90346	1.90346
2610318N02Rik	8.97381e-05	0.000463937	2.43524	2.43524	0.00122897	0.00455406	2.03098	2.03098	0.00971098	0.0640883	0.693731	-1.44148	0.0120329	0.0335182	1.6894	1.6894
Lphn1	1.55345e-07	2.25988e-06	2.43149	2.43149	0.712414	0.791519	0.955235	-1.04686	0.0198204	0.101184	0.812885	-1.23019	1.19849e-05	0.000124308	1.97652	1.97652
Prps1 /// Prps1l3	4.00422e-07	4.91394e-06	2.43087	2.43087	2.76065e-06	2.92526e-05	2.22856	2.22856	0.000118108	0.00355875	0.666519	-1.50033	0.00115206	0.0050466	1.62022	1.62022
Orc6	2.53039e-06	2.29855e-05	2.42902	2.42902	8.10661e-07	1.08629e-05	2.66307	2.66307	0.0222323	0.109707	0.784853	-1.27412	0.000206475	0.00125479	1.90643	1.90643
Plaur	0.00800077	0.0203885	2.42687	2.42687	0.901593	0.933527	1.03984	1.03984	0.507846	0.715743	1.15227	1.15227	0.00320209	0.0115832	2.7964	2.7964
Lrrc42	1.66568e-09	5.79602e-08	2.4258	2.4258	1.76394e-05	0.000131725	1.66536	1.66536	0.000732764	0.0121605	0.780207	-1.28171	6.98927e-07	1.23768e-05	1.89263	1.89263
Zfp7	0.00364662	0.0105799	2.42547	2.42547	0.0849078	0.151514	1.6562	1.6562	0.855266	0.930381	0.965752	-1.03546	0.00584887	0.0187522	2.3424	2.3424
2610306M01Rik	8.71556e-09	2.24545e-07	2.42359	2.42359	6.54248e-05	0.000388301	1.65369	1.65369	0.0129411	0.076997	0.828718	-1.20668	7.05654e-07	1.24683e-05	2.00847	2.00847
Mthfd2	2.43458e-06	2.22369e-05	2.42248	2.42248	9.63374e-13	4.2712e-10	7.69174	7.69174	0.0982689	0.276986	0.844244	-1.18449	5.83909e-05	0.000453791	2.04517	2.04517
Lrp6	6.90306e-06	5.31691e-05	2.42241	2.42241	0.0179087	0.0424341	1.49113	1.49113	0.003381	0.0328123	0.708049	-1.41233	0.00221436	0.00855835	1.71519	1.71519
Rad51b	1.77576e-07	2.52706e-06	2.41981	2.41981	2.02023e-06	2.28669e-05	2.16914	2.16914	0.795002	0.900003	0.97843	-1.02205	3.87487e-07	7.78365e-06	2.36761	2.36761
Gmnn	0.00265889	0.00809947	2.41843	2.41843	0.000254679	0.00120572	3.18696	3.18696	0.741251	0.869589	0.941314	-1.06234	0.00548484	0.0178154	2.2765	2.2765
Suv39h2	1.30474e-05	9.15994e-05	2.41677	2.41677	1.06406e-06	1.35755e-05	2.92959	2.92959	0.227328	0.45668	0.872057	-1.14671	0.000141393	0.000916592	2.10756	2.10756
Tpd52l1	0.000132006	0.000640959	2.41661	2.41661	4.90435e-06	4.65288e-05	3.21267	3.21267	0.180889	0.39997	0.832453	-1.20127	0.00172284	0.00696562	2.01171	2.01171
Ctnnal1	2.19257e-09	7.23619e-08	2.41646	2.41646	0.00205557	0.00696841	1.39362	1.39362	0.036849	0.152412	0.866959	-1.15346	7.52586e-08	2.0227e-06	2.09497	2.09497
9130214F15Rik	4.18963e-08	7.97065e-07	2.41565	2.41565	2.32513e-08	6.88099e-07	2.54455	2.54455	0.296073	0.53119	1.08462	1.08462	1.35207e-08	4.90245e-07	2.62006	2.62006
Omd	0.0021916	0.00689438	2.41236	2.41236	0.603956	0.701618	1.14742	1.14742	0.28444	0.518944	0.824327	-1.21311	0.0149947	0.0398935	1.98857	1.98857
Arhgef39	0.000276416	0.00119723	2.41166	2.41166	0.000101971	0.00056336	2.6781	2.6781	0.332739	0.567446	0.869135	-1.15057	0.00183697	0.00732947	2.09606	2.09606
LOC100044729 /// Lsm5	0.000145675	0.000696234	2.40824	2.40824	8.25901e-08	1.77824e-06	4.59251	4.59251	0.623044	0.794793	0.935638	-1.06879	0.000436647	0.00228535	2.25324	2.25324
Gm11839	1.83697e-08	4.17166e-07	2.40667	2.40667	1.51022e-06	1.80499e-05	1.98696	1.98696	0.000423498	0.00817954	0.743179	-1.34557	1.60207e-05	0.000158691	1.78858	1.78858
Cdk6	1.35378e-08	3.20714e-07	2.40393	2.40393	0.00531907	0.0154884	1.38166	1.38166	0.00953242	0.0633562	0.818506	-1.22174	1.41614e-06	2.21389e-05	1.96763	1.96763
Unc80	0.00051092	0.00201032	2.40298	2.40298	0.301721	0.41649	1.26457	1.26457	0.15186	0.361336	0.800893	-1.24861	0.0072416	0.0223409	1.92453	1.92453
Gpr64	0.0175984	0.0396313	2.40075	2.40075	0.00364926	0.011276	3.10867	3.10867	0.109889	0.296751	0.675065	-1.48134	0.181574	0.285071	1.62066	1.62066
Khsrp	1.098e-07	1.7153e-06	2.39965	2.39965	3.76584e-07	5.9216e-06	2.29502	2.29502	0.0119333	0.0728907	0.804194	-1.24348	1.19635e-05	0.000124146	1.92979	1.92979
Nudt21	2.7272e-05	0.000170195	2.39867	2.39867	0.000302721	0.00139579	2.07371	2.07371	0.126711	0.323471	0.832452	-1.20127	0.00052377	0.00264757	1.99677	1.99677
Nup85	1.73332e-07	2.47482e-06	2.398	2.398	4.2867e-07	6.57761e-06	2.33125	2.33125	0.0578465	0.200963	0.849004	-1.17785	5.8721e-06	6.92266e-05	2.03591	2.03591
Ero1l	0.00254266	0.00780414	2.39633	2.39633	0.212018	0.315585	1.40371	1.40371	0.112164	0.3003	0.745135	-1.34204	0.038553	0.0844151	1.78559	1.78559
Dtl	7.58107e-06	5.75894e-05	2.39432	2.39432	1.84279e-08	5.75346e-07	3.69684	3.69684	0.0774047	0.239139	0.823637	-1.21413	0.000228282	0.00135655	1.97205	1.97205
Zfp799	0.00432634	0.0121929	2.39249	2.39249	0.124836	0.206868	1.56734	1.56734	0.0124635	0.0750244	0.597119	-1.67471	0.218763	0.329029	1.4286	1.4286
Vsig4	0.0186706	0.0416729	2.39193	2.39193	0.405054	0.521927	1.34871	1.34871	0.131762	0.331773	0.689637	-1.45004	0.169262	0.270213	1.64956	1.64956
Arhgef26	0.0109427	0.0266183	2.3892	2.3892	0.00306921	0.00974611	0.344591	-2.90199	0.0195624	0.100321	1.72454	1.72454	0.000209505	0.0012682	4.12028	4.12028
Oip5	0.00106098	0.00372308	2.38916	2.38916	2.34334e-05	0.000167125	3.51468	3.51468	0.881731	0.943795	0.976138	-1.02445	0.00168121	0.00682415	2.33215	2.33215
Magef1	0.000183082	0.000840769	2.38875	2.38875	0.00245747	0.00808685	1.97566	1.97566	0.72839	0.86167	1.04861	1.04861	0.000130848	0.000866957	2.50486	2.50486
A030007N12Rik	9.52458e-06	7.00113e-05	2.38784	2.38784	6.82432e-07	9.5408e-06	2.90421	2.90421	8.80835e-06	0.000688258	0.546594	-1.82951	0.104904	0.18563	1.30518	1.30518
LOC100047252 /// Psat1	5.20562e-06	4.20307e-05	2.38536	2.38536	6.19839e-13	3.26156e-10	8.65444	8.65444	0.0144312	0.0819744	0.763959	-1.30897	0.000596276	0.00295318	1.82232	1.82232
Trip13	6.2188e-06	4.88581e-05	2.38448	2.38448	6.662e-09	2.67646e-07	3.89035	3.89035	0.0918514	0.264864	0.834289	-1.19863	0.000160847	0.00101793	1.98935	1.98935
Ppat	6.45645e-10	2.72586e-08	2.38327	2.38327	2.93149e-08	8.16007e-07	2.05551	2.05551	0.00154197	0.0197144	0.807896	-1.23778	1.46714e-07	3.52364e-06	1.92543	1.92543
Samd4	1.01434e-08	2.54611e-07	2.38314	2.38314	0.114329	0.192894	0.845401	-1.18287	0.0462687	0.174908	0.864745	-1.15641	3.3615e-07	6.96876e-06	2.06081	2.06081
Mxd3	3.13063e-05	0.000190899	2.38261	2.38261	2.61566e-06	2.81027e-05	2.90005	2.90005	0.0396088	0.159425	0.776272	-1.28821	0.00161883	0.00661452	1.84955	1.84955
P2rx7	9.93596e-06	7.27004e-05	2.3811	2.3811	0.00513283	0.0150293	1.62889	1.62889	0.269135	0.502625	0.886536	-1.12799	8.98361e-05	0.000640279	2.11093	2.11093
Hirip3	7.99962e-05	0.000422172	2.37926	2.37926	2.18618e-05	0.000158059	2.67617	2.67617	0.302203	0.537283	0.876351	-1.1411	0.000619238	0.00304593	2.08507	2.08507
Dusp7	1.22586e-07	1.87299e-06	2.37843	2.37843	0.125974	0.208385	0.829183	-1.20601	0.205555	0.432944	0.901575	-1.10917	1.34287e-06	2.12398e-05	2.14433	2.14433
Hey2	0.00405248	0.0115447	2.37789	2.37789	0.0850289	0.151667	1.64848	1.64848	0.560077	0.752956	0.895189	-1.11708	0.0122044	0.0338807	2.12866	2.12866
Chek1	1.65503e-05	0.00011172	2.37663	2.37663	5.55464e-07	8.06975e-06	3.06269	3.06269	0.151128	0.360469	0.849026	-1.17782	0.00027033	0.00155233	2.01783	2.01783
Pole	0.000389818	0.00160281	2.37502	2.37502	1.0038e-08	3.61534e-07	6.39481	6.39481	0.159667	0.37231	0.811273	-1.23263	0.00538871	0.017564	1.92679	1.92679
Wdr77	3.91618e-06	3.32498e-05	2.37426	2.37426	3.28325e-06	3.36818e-05	2.4495	2.4495	0.0243465	0.11649	0.787344	-1.27009	0.000300781	0.00169118	1.86936	1.86936
9330156P08Rik	3.95508e-06	3.3501e-05	2.37417	2.37417	0.0641646	0.120972	0.751033	-1.3315	0.0237661	0.114405	0.786357	-1.27169	0.000309533	0.00173226	1.86695	1.86695
Zzz3	2.07619e-05	0.000135118	2.37398	2.37398	1.52353e-06	1.81595e-05	2.90112	2.90112	0.049506	0.182884	0.792793	-1.26136	0.000906607	0.00415886	1.88207	1.88207
Ncaph	0.000148441	0.000706479	2.37397	2.37397	2.98436e-05	0.000203491	2.74815	2.74815	0.246936	0.478451	0.855299	-1.16918	0.00140478	0.00590428	2.03045	2.03045
Rad23b	3.0126e-09	9.37816e-08	2.37065	2.37065	1.81144e-07	3.30906e-06	2.01017	2.01017	0.0001796	0.00464591	0.751367	-1.33091	3.42872e-06	4.5071e-05	1.78123	1.78123
Papd7	1.10269e-10	6.51763e-09	2.37019	2.37019	8.58117e-07	1.13786e-05	1.70181	1.70181	0.000950453	0.0144036	0.815508	-1.22623	2.50314e-08	8.14521e-07	1.93291	1.93291
Lonrf3	0.000166224	0.000775039	2.36699	2.36699	0.203874	0.30606	0.773446	-1.29292	0.216444	0.445101	1.18333	1.18333	2.55791e-05	0.000231163	2.80092	2.80092
Scx	6.65459e-06	5.15868e-05	2.36671	2.36671	0.00363321	0.0112345	1.6368	1.6368	0.00878749	0.0602802	0.745444	-1.34148	0.00109533	0.00484038	1.76425	1.76425
Bcas2	4.11293e-07	5.02819e-06	2.36601	2.36601	8.71812e-07	1.15319e-05	2.31687	2.31687	0.332393	0.56707	0.919132	-1.08798	2.83375e-06	3.85468e-05	2.17467	2.17467
Kctd5	1.08702e-07	1.70736e-06	2.36564	2.36564	0.00557814	0.0160865	1.42745	1.42745	0.00167574	0.0208732	0.756424	-1.32201	4.66947e-05	0.000377667	1.78943	1.78943
Ywhae	1.11056e-10	6.54621e-09	2.36428	2.36428	3.581e-09	1.72063e-07	2.08126	2.08126	0.218581	0.447583	0.934332	-1.07028	8.39574e-10	4.8822e-08	2.20902	2.20902
Cldn2	5.20717e-05	0.000292969	2.363	2.363	4.3034e-05	0.000275576	2.44447	2.44447	0.2734	0.506817	1.14381	1.14381	1.07128e-05	0.000112905	2.70283	2.70283
G2e3	0.000194375	0.000886062	2.36266	2.36266	0.000139401	0.00073148	2.47569	2.47569	0.124744	0.32027	0.807709	-1.23807	0.00352421	0.0124919	1.90835	1.90835
Nme1	1.08222e-08	2.67137e-07	2.36164	2.36164	5.86788e-12	1.52522e-09	3.67856	3.67856	0.00496812	0.0416727	0.808278	-1.2372	1.71666e-06	2.57547e-05	1.90886	1.90886
Alms1	1.47869e-05	0.000101596	2.35791	2.35791	0.00179805	0.00623351	1.76254	1.76254	0.219182	0.448168	0.872157	-1.14658	0.000166425	0.001048	2.05647	2.05647
Alyref /// Alyref2	1.24311e-05	8.80753e-05	2.35717	2.35717	1.60287e-06	1.88963e-05	2.75378	2.75378	0.0250518	0.118342	0.774037	-1.29193	0.000937288	0.00427959	1.82453	1.82453
Slc16a6	0.000619331	0.002372	2.35482	2.35482	3.03592e-07	5.00742e-06	4.82526	4.82526	0.00473925	0.0406378	0.627205	-1.59438	0.0913146	0.166492	1.47695	1.47695
Cep170b	0.000282331	0.00121674	2.35395	2.35395	0.069444	0.129032	1.47721	1.47721	0.966844	0.984601	0.994213	-1.00582	0.000387101	0.0020759	2.34033	2.34033
Bend6	3.15311e-06	2.76976e-05	2.35351	2.35351	0.000762127	0.00302635	1.74434	1.74434	0.00872339	0.0600314	0.757823	-1.31957	0.000518993	0.00262958	1.78355	1.78355
Bri3bp	3.98016e-05	0.000233147	2.3524	2.3524	5.45248e-07	7.9481e-06	3.27142	3.27142	0.0111455	0.0697975	0.724891	-1.37952	0.00520808	0.0170784	1.70523	1.70523
Kng1	0.00644871	0.017081	2.35106	2.35106	0.103532	0.178217	1.64061	1.64061	0.0827493	0.248656	0.699662	-1.42926	0.101808	0.181626	1.64495	1.64495
Gm8350 /// Zfp644	2.88339e-05	0.000177936	2.34858	2.34858	0.0297587	0.0646866	1.4767	1.4767	0.120732	0.313551	0.832956	-1.20054	0.00057866	0.00288115	1.95626	1.95626
Xrcc6bp1	9.61422e-05	0.000491277	2.34827	2.34827	2.02915e-05	0.000148245	2.69211	2.69211	0.00854228	0.0591813	0.697861	-1.43295	0.0139268	0.0376608	1.63876	1.63876
C330006P03Rik /// Homer1	0.000151585	0.000719218	2.34544	2.34544	0.00379258	0.0116521	1.86027	1.86027	0.0624554	0.210467	0.775316	-1.2898	0.00502256	0.0166166	1.81846	1.81846
Iars	1.67987e-07	2.40807e-06	2.34463	2.34463	2.1013e-07	3.73422e-06	2.36395	2.36395	0.0517483	0.187759	0.8491	-1.17772	6.21486e-06	7.2593e-05	1.99082	1.99082
Mtss1l	0.000114696	0.000568968	2.34368	2.34368	0.0856807	0.15264	1.40147	1.40147	0.0475489	0.178156	0.767009	-1.30377	0.00481098	0.0160569	1.79762	1.79762
Lsm4	4.72496e-07	5.65998e-06	2.34171	2.34171	1.05485e-09	6.90551e-08	3.44739	3.44739	0.0452839	0.172684	0.835524	-1.19685	2.05921e-05	0.000194337	1.95655	1.95655
Rap1gap	0.00685332	0.0179565	2.34123	2.34123	0.127125	0.209852	1.59041	1.59041	0.853711	0.929589	1.03754	1.03754	0.005989	0.0190937	2.42912	2.42912
Lyrm4	5.81642e-07	6.71797e-06	2.33827	2.33827	0.000330224	0.00149858	1.71029	1.71029	0.166415	0.381008	0.884527	-1.13055	8.23468e-06	9.13863e-05	2.06826	2.06826
Wdr74	1.68523e-06	1.63919e-05	2.33638	2.33638	1.65766e-06	1.94149e-05	2.38578	2.38578	0.00380813	0.0353344	0.743884	-1.3443	0.0004925	0.0025214	1.73799	1.73799
Aldh18a1	3.72091e-10	1.79586e-08	2.33585	2.33585	1.69818e-13	1.35691e-10	3.56798	3.56798	0.00448899	0.0392087	0.837346	-1.19425	4.07202e-08	1.22183e-06	1.95591	1.95591
Haghl	5.51585e-06	4.41063e-05	2.33516	2.33516	0.112549	0.190547	1.27621	1.27621	0.00179112	0.0218685	0.703402	-1.42166	0.00272759	0.0101753	1.64255	1.64255
C630043F03Rik	0.000160056	0.000752627	2.33338	2.33338	0.0361128	0.0757904	1.53501	1.53501	0.239121	0.470651	0.854813	-1.16985	0.00156211	0.00642656	1.99461	1.99461
Asns	9.95368e-07	1.05679e-05	2.33224	2.33224	1.05412e-09	6.90551e-08	3.64034	3.64034	0.0352436	0.148331	0.820158	-1.21928	5.48594e-05	0.000429908	1.91281	1.91281
Tjp2	8.44711e-06	6.33148e-05	2.33043	2.33043	0.0232247	0.0528166	0.690941	-1.4473	0.131837	0.331872	1.17369	1.17369	9.41935e-07	1.59009e-05	2.7352	2.7352
D17Ertd165e	3.23042e-05	0.000196208	2.3297	2.3297	0.00120734	0.00448702	1.86008	1.86008	0.00737891	0.0537269	0.716693	-1.3953	0.00569582	0.0183542	1.66968	1.66968
1700025G04Rik	9.59123e-06	7.04532e-05	2.32887	2.32887	1.16244e-05	9.35766e-05	2.34708	2.34708	0.0206827	0.104328	0.773499	-1.29283	0.000838933	0.00391079	1.80138	1.80138
Pdk3	8.82746e-09	2.26579e-07	2.32587	2.32587	0.00016973	0.000861184	1.55613	1.55613	0.0879382	0.257804	0.88819	-1.12588	1.77047e-07	4.06774e-06	2.06581	2.06581
Tfdp1	6.21658e-05	0.000340617	2.32251	2.32251	3.9979e-08	1.03294e-06	4.13077	4.13077	0.185459	0.406558	0.850011	-1.17646	0.000812519	0.00380989	1.97416	1.97416
Tnfrsf11b	1.62296e-05	0.000109774	2.32101	2.32101	0.00052166	0.00218955	1.89628	1.89628	0.115447	0.304964	0.839354	-1.19139	0.000341734	0.00188268	1.94815	1.94815
Pdap1	4.94922e-08	9.14165e-07	2.32077	2.32077	5.03175e-07	7.45058e-06	2.11358	2.11358	3.50935e-05	0.00161775	0.687587	-1.45436	0.000264905	0.0015285	1.59573	1.59573
Lrp8	7.97325e-07	8.76733e-06	2.31995	2.31995	4.342e-07	6.64821e-06	2.44827	2.44827	0.00373876	0.0348724	0.755766	-1.32316	0.000228726	0.00135851	1.75334	1.75334
Shmt1	0.000985985	0.00350612	2.31958	2.31958	4.69279e-06	4.49167e-05	3.87878	3.87878	0.359226	0.592322	0.865927	-1.15483	0.00560314	0.0181124	2.00859	2.00859
2210411A11Rik	1.20914e-05	8.60926e-05	2.31945	2.31945	0.307007	0.422193	0.850322	-1.17603	0.450144	0.671459	1.08371	1.08371	4.69711e-06	5.78729e-05	2.5136	2.5136
Mnat1	9.10837e-08	1.48979e-06	2.31751	2.31751	0.0029914	0.00953553	1.45221	1.45221	0.000733524	0.0121638	0.744493	-1.3432	6.73526e-05	0.000508258	1.72537	1.72537
Endod1	0.00024395	0.00107517	2.31589	2.31589	0.195723	0.296276	1.30238	1.30238	0.900461	0.953172	0.983238	-1.01705	0.000386797	0.00207533	2.27707	2.27707
Iqcc	5.36197e-06	4.30675e-05	2.31469	2.31469	8.08417e-06	6.95461e-05	2.30303	2.30303	0.0681308	0.221891	0.828279	-1.20732	0.000179689	0.00111847	1.91721	1.91721
Golt1b	3.35735e-07	4.27577e-06	2.31336	2.31336	0.00235872	0.00780835	1.51444	1.51444	0.000602641	0.0105616	0.722319	-1.38443	0.000319832	0.00177836	1.67099	1.67099
Wdr46	3.20447e-07	4.11262e-06	2.31314	2.31314	2.44182e-08	7.06086e-07	2.72058	2.72058	0.0147377	0.0831303	0.806312	-1.24021	3.23917e-05	0.000280537	1.86512	1.86512
Lrrc59	9.89941e-09	2.49498e-07	2.31048	2.31048	4.46671e-09	1.99927e-07	2.44946	2.44946	0.00051781	0.00949128	0.764944	-1.30729	6.8979e-06	7.86966e-05	1.76739	1.76739
Tada2a	1.62757e-05	0.000110004	2.31024	2.31024	0.000174184	0.00087903	2.0259	2.0259	0.304333	0.539426	0.894165	-1.11836	0.000128082	0.000851013	2.06573	2.06573
Epha7	0.00122643	0.00421861	2.30947	2.30947	0.263635	0.37525	1.30528	1.30528	0.0396466	0.159488	0.71041	-1.40764	0.0441397	0.0943216	1.64067	1.64067
Dgkq	7.55912e-07	8.39323e-06	2.30921	2.30921	0.000517783	0.00217879	1.67306	1.67306	0.00935789	0.0626007	0.783499	-1.27633	0.000112265	0.000767652	1.80926	1.80926
Cinp	2.25511e-06	2.08615e-05	2.30777	2.30777	2.06357e-07	3.6915e-06	2.71304	2.71304	0.663193	0.820721	0.960059	-1.0416	6.48039e-06	7.50445e-05	2.2156	2.2156
Arl15	0.00219714	0.00690675	2.30737	2.30737	0.516138	0.626416	0.848945	-1.17793	0.973835	0.988171	1.00557	1.00557	0.00252223	0.00953303	2.32022	2.32022
C330027C09Rik	1.54287e-05	0.000105269	2.30434	2.30434	2.23326e-09	1.19852e-07	4.39563	4.39563	0.258632	0.491052	0.884744	-1.13027	0.000145543	0.000936181	2.03875	2.03875
Tfap2a	6.71094e-06	5.18931e-05	2.3033	2.3033	1.59402e-10	1.80595e-08	4.95601	4.95601	0.00737342	0.0537269	0.746625	-1.33936	0.00125195	0.00538575	1.7197	1.7197
Cks1b	1.51129e-06	1.49357e-05	2.30141	2.30141	2.54905e-14	3.53084e-11	9.14091	9.14091	0.110266	0.297372	0.861644	-1.16057	3.22869e-05	0.000279967	1.98299	1.98299
Mir1931	9.4471e-08	1.53127e-06	2.30121	2.30121	1.81915e-05	0.000135192	1.82432	1.82432	0.000243306	0.00561426	0.721353	-1.38628	0.000147737	0.000948032	1.65999	1.65999
C77097	0.000496762	0.00196525	2.30102	2.30102	0.629173	0.722779	1.10858	1.10858	0.400632	0.630433	0.885507	-1.1293	0.00258319	0.00973105	2.03757	2.03757
Mdfi	0.000706201	0.00265475	2.2999	2.2999	0.0465149	0.0933327	1.58235	1.58235	0.0042234	0.0376876	0.626947	-1.59503	0.10691	0.188514	1.44191	1.44191
Gm7420	1.5588e-05	0.000106087	2.2988	2.2988	0.239895	0.347698	1.20779	1.20779	0.154225	0.36475	0.856046	-1.16816	0.000249746	0.00145701	1.96788	1.96788
Ngfrap1	4.19134e-06	3.50889e-05	2.29771	2.29771	0.000546694	0.00227735	1.7693	1.7693	0.331317	0.566076	0.909218	-1.09985	2.99059e-05	0.000263273	2.08912	2.08912
Piga	2.50711e-10	1.3002e-08	2.29617	2.29617	1.24115e-05	9.87739e-05	1.55954	1.55954	2.09665e-05	0.00121148	0.749739	-1.3338	6.64139e-07	1.19029e-05	1.72152	1.72152
Bid	3.19888e-06	2.80253e-05	2.29518	2.29518	1.92972e-10	2.03439e-08	4.47431	4.47431	0.39665	0.626589	0.922021	-1.08457	1.84077e-05	0.000177765	2.1162	2.1162
2810025M15Rik	1.14785e-07	1.77772e-06	2.29481	2.29481	0.0185787	0.043724	0.751743	-1.33024	0.0265113	0.122922	0.835226	-1.19728	6.96588e-06	7.93882e-05	1.91669	1.91669
Mphosph6	5.14924e-07	6.07379e-06	2.29461	2.29461	0.000231707	0.00111507	1.71303	1.71303	0.0178129	0.0944217	0.808471	-1.2369	4.65157e-05	0.000376559	1.85512	1.85512
Heatr3	1.82904e-07	2.58414e-06	2.29354	2.29354	7.08061e-08	1.58791e-06	2.45834	2.45834	0.186042	0.407155	0.89905	-1.11229	2.23775e-06	3.19107e-05	2.06201	2.06201
Gm10052 /// Gm5643 /// Gm5803 /// Hnrnpa1	5.59424e-08	1.0142e-06	2.29257	2.29257	6.19335e-10	4.71597e-08	2.97487	2.97487	0.000240276	0.00557388	0.729363	-1.37106	8.29266e-05	0.000599551	1.67212	1.67212
Kif23	0.000352688	0.0014725	2.2909	2.2909	8.47996e-06	7.23396e-05	3.16992	3.16992	0.118315	0.310064	0.801207	-1.24812	0.00642814	0.0202483	1.83549	1.83549
Gm14217 /// Rpl5	3.73727e-09	1.12295e-07	2.2908	2.2908	3.32135e-09	1.63596e-07	2.34879	2.34879	0.0023054	0.0256375	0.807768	-1.23798	8.55668e-07	1.46976e-05	1.85044	1.85044
Slc35e3	4.78318e-05	0.000272563	2.28714	2.28714	0.101482	0.175332	1.33576	1.33576	0.0779868	0.240115	0.809724	-1.23499	0.00139825	0.00587913	1.85195	1.85195
Hnrnpul1	2.55508e-07	3.42966e-06	2.28698	2.28698	1.26498e-05	0.000100296	1.91817	1.91817	0.00774682	0.0553227	0.793184	-1.26074	4.06027e-05	0.000337948	1.814	1.814
Cnksr1	0.000287391	0.00123423	2.28574	2.28574	0.39413	0.511426	0.841899	-1.18779	0.156293	0.367626	0.822167	-1.2163	0.00413797	0.0142471	1.87926	1.87926
9530010C24Rik	2.92172e-07	3.82274e-06	2.28374	2.28374	0.000154408	0.000795225	0.585205	-1.7088	0.933767	0.969242	0.993306	-1.00674	4.82488e-07	9.26086e-06	2.26846	2.26846
Sdc2	0.00230493	0.00719215	2.28137	2.28137	0.499508	0.611531	0.844484	-1.18415	0.0260731	0.121569	0.673641	-1.48447	0.0944669	0.17099	1.53682	1.53682
Rcan3	1.46362e-07	2.15684e-06	2.281	2.281	0.0374951	0.0782018	1.28474	1.28474	0.000842197	0.013311	0.745592	-1.34122	0.000103466	0.000718297	1.70069	1.70069
Dnttip2	6.9222e-08	1.20048e-06	2.28075	2.28075	6.34109e-06	5.73356e-05	1.87916	1.87916	0.00023286	0.00550244	0.727241	-1.37506	0.00010757	0.000741682	1.65865	1.65865
Gm5806 /// Gm9855 /// LOC101056559 /// Tdg	3.19194e-08	6.44784e-07	2.27909	2.27909	6.53224e-09	2.64403e-07	2.5152	2.5152	0.0525198	0.189349	0.866924	-1.1535	1.04712e-06	1.74041e-05	1.9758	1.9758
Bod1	1.48048e-10	8.18969e-09	2.27887	2.27887	3.11783e-08	8.53718e-07	1.87873	1.87873	0.000497167	0.00918311	0.809556	-1.23525	5.1558e-08	1.49706e-06	1.84487	1.84487
Aspm	4.09446e-06	3.44247e-05	2.27825	2.27825	1.05984e-06	1.35376e-05	2.51713	2.51713	0.0503849	0.184839	0.822281	-1.21613	0.000176136	0.00109857	1.87337	1.87337
Rnf168	0.0126346	0.0300693	2.27577	2.27577	0.0756273	0.138048	1.78416	1.78416	0.406486	0.635704	0.837453	-1.1941	0.0495889	0.103206	1.90585	1.90585
Cdca2	3.6473e-05	0.000216948	2.27419	2.27419	1.17886e-07	2.34111e-06	3.46492	3.46492	0.135194	0.337694	0.84185	-1.18786	0.000655779	0.00318859	1.91453	1.91453
Gm21093 /// Gm3893 /// Gm5859 /// Gm7819 /// LOC101055653 /// LOC101056212 /// LOC101056243	1.31997e-06	1.34136e-05	2.2736	2.2736	8.79999e-08	1.88158e-06	2.70694	2.70694	0.693843	0.840691	1.03552	1.03552	9.97591e-07	1.67097e-05	2.35435	2.35435
Cited2	3.11311e-06	2.74141e-05	2.27136	2.27136	0.785168	0.847427	0.962812	-1.03862	0.0032753	0.0321334	0.73788	-1.35523	0.00102373	0.00458121	1.67599	1.67599
Rrp15	1.735e-06	1.68003e-05	2.26535	2.26535	1.15175e-06	1.44371e-05	2.36308	2.36308	0.0175164	0.0935664	0.796761	-1.25508	0.000167841	0.00105476	1.80494	1.80494
Fnip2	5.4963e-08	9.99808e-07	2.26458	2.26458	0.00328704	0.0103359	1.41622	1.41622	0.653221	0.814843	0.96796	-1.0331	1.60299e-07	3.76721e-06	2.19202	2.19202
Ttc8	3.45723e-09	1.05497e-07	2.26429	2.26429	1.39877e-05	0.000109219	1.64539	1.64539	0.000144203	0.00402462	0.757234	-1.3206	4.65094e-06	5.74353e-05	1.7146	1.7146
Nip7	3.41301e-08	6.78014e-07	2.26304	2.26304	3.53811e-10	3.11556e-08	2.92647	2.92647	0.0335426	0.143723	0.854562	-1.17019	1.5832e-06	2.41383e-05	1.93391	1.93391
Erh /// LOC101056061	1.92937e-06	1.8374e-05	2.26266	2.26266	4.28161e-09	1.94268e-07	3.34185	3.34185	0.434311	0.659151	0.931432	-1.07362	9.89619e-06	0.000105746	2.10752	2.10752
Nxpe4	0.0167125	0.0379933	2.26266	2.26266	0.273566	0.386302	1.43799	1.43799	0.0116333	0.0715852	0.549631	-1.8194	0.50748	0.622194	1.24363	1.24363
Slc7a5	8.05412e-05	0.000424321	2.26224	2.26224	1.61881e-10	1.80954e-08	6.65752	6.65752	0.0499012	0.183715	0.78356	-1.27623	0.00332534	0.0119409	1.7726	1.7726
Fpgs	1.57621e-05	0.000107069	2.26086	2.26086	2.40419e-05	0.000170619	2.24467	2.24467	0.485134	0.699831	0.929213	-1.07618	6.99708e-05	0.000523968	2.10082	2.10082
Arg1	0.0115524	0.027841	2.25788	2.25788	0.00145933	0.00525865	2.99736	2.99736	0.156789	0.368633	0.740994	-1.34954	0.103696	0.184156	1.67307	1.67307
Slc7a6	1.02848e-08	2.57173e-07	2.25406	2.25406	2.21445e-08	6.63537e-07	2.21777	2.21777	0.000134115	0.00386817	0.744068	-1.34396	1.75653e-05	0.00017128	1.67717	1.67717
Fam72a	2.16978e-06	2.02294e-05	2.25245	2.25245	0.0263129	0.0584809	1.37038	1.37038	0.0227822	0.111452	0.803833	-1.24404	0.00017301	0.00108314	1.8106	1.8106
Fam162a	1.95725e-06	1.85641e-05	2.2519	2.2519	0.0187046	0.0439914	1.39564	1.39564	4.0467e-05	0.00177753	0.638118	-1.56711	0.0113608	0.0320198	1.43698	1.43698
Eno1	4.39794e-07	5.32442e-06	2.25134	2.25134	3.69995e-13	2.41887e-10	5.76751	5.76751	0.000182329	0.00468118	0.69851	-1.43162	0.000952391	0.00433398	1.57258	1.57258
Ncapd2	0.000150931	0.000716432	2.2502	2.2502	1.21724e-07	2.39824e-06	3.96991	3.96991	0.0366708	0.151937	0.76018	-1.31548	0.00755837	0.0231461	1.71055	1.71055
Etv5	0.000688892	0.00259696	2.2491	2.2491	0.117197	0.196747	0.708477	-1.41148	0.943141	0.973463	1.01035	1.01035	0.000763427	0.003623	2.27237	2.27237
Pipox	0.00162889	0.00536842	2.24637	2.24637	0.0349388	0.0738699	1.68243	1.68243	0.169311	0.384861	0.800882	-1.24862	0.0186983	0.0475087	1.79908	1.79908
Ank	0.000351527	0.0014686	2.24629	2.24629	5.49353e-07	7.99712e-06	3.87617	3.87617	0.0131667	0.0775943	0.698939	-1.43074	0.0321168	0.0730893	1.57002	1.57002
Nop56	1.83497e-05	0.000122147	2.24494	2.24494	2.55739e-09	1.3231e-07	4.23135	4.23135	0.165268	0.379308	0.861822	-1.16033	0.000274525	0.00156973	1.93474	1.93474
Wdr43	2.68322e-07	3.57332e-06	2.24255	2.24255	3.4939e-10	3.08924e-08	3.32657	3.32657	0.00351926	0.0336489	0.776599	-1.28767	7.47921e-05	0.00055278	1.74156	1.74156
Smc1a	2.61092e-08	5.49007e-07	2.2412	2.2412	3.17902e-06	3.28625e-05	1.84447	1.84447	0.000183297	0.00468538	0.740071	-1.35122	4.18712e-05	0.000346236	1.65865	1.65865
Nob1	5.9804e-06	4.73646e-05	2.24117	2.24117	1.16882e-05	9.40196e-05	2.19662	2.19662	0.0164071	0.0896121	0.781187	-1.2801	0.00062304	0.00305975	1.75078	1.75078
Ankrd37	0.00094091	0.00337196	2.24103	2.24103	0.117218	0.196753	1.42545	1.42545	0.410882	0.639827	0.884276	-1.13087	0.00458587	0.0154515	1.98169	1.98169
Smn1	1.03643e-05	7.53872e-05	2.23986	2.23986	0.00653058	0.0183571	1.55253	1.55253	0.000742555	0.012257	0.680077	-1.47042	0.00882703	0.0261981	1.52328	1.52328
Trmt1	3.31653e-05	0.000200366	2.23922	2.23922	9.73571e-07	1.26301e-05	2.88808	2.88808	0.104863	0.288891	0.832934	-1.20057	0.000754915	0.0035913	1.86513	1.86513
Bub1	0.00121658	0.00418938	2.23858	2.23858	6.70139e-06	5.999e-05	3.65184	3.65184	0.625065	0.796383	0.928034	-1.07755	0.00337012	0.0120595	2.07748	2.07748
Gpr89	2.68347e-05	0.000167952	2.23847	2.23847	0.000200159	0.00098838	2.00786	2.00786	0.213581	0.442335	0.872694	-1.14588	0.000308773	0.00172891	1.9535	1.9535
9130007G19Rik	0.00529298	0.0144541	2.23721	2.23721	0.0932358	0.163542	1.59778	1.59778	0.851539	0.928571	1.03474	1.03474	0.00462606	0.0155529	2.31493	2.31493
Ccdc112	0.00036405	0.00151097	2.23697	2.23697	0.17131	0.266482	1.32144	1.32144	0.111946	0.299865	0.802554	-1.24602	0.00694295	0.0215801	1.79529	1.79529
Ctsl	4.65891e-05	0.000266962	2.23678	2.23678	8.39296e-05	0.000477757	2.19228	2.19228	0.422255	0.649488	0.913222	-1.09502	0.000244531	0.00143201	2.04268	2.04268
Casp12	0.000175656	0.000811129	2.231	2.231	0.000446025	0.00192566	2.1225	2.1225	0.173589	0.390236	0.840236	-1.19014	0.00235499	0.00901143	1.87456	1.87456
Zfand2a	0.000288218	0.00123692	2.22974	2.22974	0.225911	0.331933	1.2703	1.2703	0.353703	0.587133	0.884526	-1.13055	0.00178163	0.00716005	1.97227	1.97227
Mthfd1l	0.000947643	0.00339102	2.22859	2.22859	5.58491e-07	8.09541e-06	4.3996	4.3996	0.144011	0.350262	0.801933	-1.24699	0.0132953	0.0362483	1.78718	1.78718
Gm19569	5.79545e-06	4.61201e-05	2.22843	2.22843	0.00252147	0.00825967	1.60813	1.60813	0.0736828	0.232301	0.837707	-1.19374	0.000181725	0.00112847	1.86677	1.86677
Tmed1	2.23156e-07	3.05286e-06	2.22595	2.22595	4.1086e-05	0.000265307	1.76957	1.76957	0.0862144	0.254865	0.872362	-1.14631	5.49951e-06	6.56231e-05	1.94184	1.94184
Ccnf	0.000877528	0.00318235	2.22568	2.22568	6.55191e-05	0.000388754	2.83589	2.83589	0.110353	0.297372	0.786644	-1.27122	0.0155476	0.0410481	1.75082	1.75082
Ept1	2.95437e-09	9.21063e-08	2.22552	2.22552	1.45506e-05	0.000112694	1.6191	1.6191	6.22121e-06	0.000573574	0.707778	-1.41287	3.13623e-05	0.000273931	1.57518	1.57518
Pop4	1.20523e-08	2.91103e-07	2.22529	2.22529	1.25481e-06	1.54781e-05	1.85544	1.85544	0.0479737	0.179067	0.87457	-1.14342	3.94044e-07	7.886e-06	1.94617	1.94617
Asf1b	0.00136132	0.00461344	2.22499	2.22499	1.32031e-07	2.55466e-06	5.37615	5.37615	0.382372	0.613559	0.873766	-1.14447	0.00704932	0.0218509	1.94412	1.94412
Snx16	1.39523e-06	1.40134e-05	2.22297	2.22297	0.00572559	0.0164384	1.47139	1.47139	0.0229997	0.11216	0.812038	-1.23147	0.0001088	0.00074789	1.80514	1.80514
Hmgcll1	0.000467774	0.00186988	2.22263	2.22263	4.65222e-05	0.00029416	0.366612	-2.72768	0.627101	0.797705	1.06888	1.06888	0.000258369	0.00149734	2.37573	2.37573
Acp6	1.10458e-09	4.15444e-08	2.22242	2.22242	2.06263e-10	2.12915e-08	2.44183	2.44183	1.53484e-05	0.00100038	0.736143	-1.35843	5.08827e-06	6.13608e-05	1.63602	1.63602
Cnpy4	1.60892e-07	2.3249e-06	2.22119	2.22119	0.0032464	0.0102335	1.4374	1.4374	0.00912194	0.0615576	0.808938	-1.23619	2.19421e-05	0.000204838	1.79681	1.79681
Mlkl	0.000182746	0.000839737	2.21976	2.21976	0.000396407	0.00174532	2.13659	2.13659	0.12429	0.31956	0.821021	-1.218	0.00333653	0.0119711	1.82247	1.82247
Aldh1a3	0.00612386	0.016353	2.2197	2.2197	0.000101925	0.00056325	3.55027	3.55027	0.109922	0.296804	0.738491	-1.35411	0.080601	0.151024	1.63923	1.63923
Col25a1	0.000933143	0.00335303	2.21958	2.21958	0.00627381	0.017786	1.90922	1.90922	0.00761342	0.0548276	0.654416	-1.52808	0.0958932	0.173044	1.45253	1.45253
Dhfr	3.15339e-07	4.0543e-06	2.21727	2.21727	5.03958e-09	2.1876e-07	2.82194	2.82194	0.329779	0.564635	0.92579	-1.08016	2.17975e-06	3.12464e-05	2.05273	2.05273
Kif20b	1.27669e-05	8.99522e-05	2.21674	2.21674	9.8039e-08	2.03676e-06	3.07506	3.07506	0.0560247	0.19711	0.818697	-1.22145	0.000506289	0.00257467	1.81484	1.81484
Aig1	4.09011e-07	5.00511e-06	2.21666	2.21666	0.933274	0.955266	1.00993	1.00993	0.603146	0.782034	0.959369	-1.04235	1.348e-06	2.12897e-05	2.1266	2.1266
Runx1	1.80211e-06	1.73644e-05	2.21514	2.21514	5.18039e-05	0.000320602	1.8897	1.8897	0.102879	0.285504	0.863285	-1.15837	4.11788e-05	0.000341426	1.91229	1.91229
Sertad3	0.000865365	0.00314723	2.21472	2.21472	0.00741318	0.0204569	1.86752	1.86752	0.0928834	0.266791	0.777697	-1.28585	0.017654	0.0453498	1.72238	1.72238
Ruvbl1	6.13664e-06	4.83535e-05	2.21408	2.21408	3.2768e-05	0.000219614	2.05008	2.05008	0.059706	0.204783	0.829932	-1.20492	0.000230361	0.00136571	1.83753	1.83753
Ide	4.28728e-10	2.00203e-08	2.21382	2.21382	1.14096e-09	7.32594e-08	2.16487	2.16487	0.00025378	0.00577536	0.794706	-1.25833	2.72252e-07	5.84447e-06	1.75933	1.75933
Rgs11	0.00136376	0.00462026	2.2135	2.2135	0.865804	0.9069	1.0389	1.0389	0.913835	0.958905	1.01661	1.01661	0.00139753	0.00587803	2.25027	2.25027
Ranbp1	7.05996e-06	5.41842e-05	2.21335	2.21335	3.15685e-08	8.5852e-07	3.15105	3.15105	0.0802626	0.244333	0.840403	-1.18991	0.000205881	0.00125188	1.8601	1.8601
Eme1	2.22421e-05	0.000143153	2.21233	2.21233	7.19123e-07	9.88806e-06	2.8089	2.8089	0.213089	0.441842	0.875988	-1.14157	0.00025707	0.00149087	1.93797	1.93797
Pdia6	2.1193e-07	2.92526e-06	2.21108	2.21108	0.00163623	0.00577365	1.48947	1.48947	0.00495302	0.0415946	0.791336	-1.26369	4.56162e-05	0.000370668	1.7497	1.7497
Cwc22	6.90038e-10	2.87947e-08	2.21069	2.21069	1.13574e-08	3.97965e-07	2.00793	2.00793	0.00332246	0.0324485	0.83667	-1.19521	9.89012e-08	2.52508e-06	1.84961	1.84961
Fam188b	4.68034e-05	0.000267977	2.2106	2.2106	0.00215617	0.00725696	0.570611	-1.75251	0.217392	0.44638	0.870325	-1.149	0.000523926	0.00264773	1.92394	1.92394
Zcchc14	9.50185e-09	2.4032e-07	2.21042	2.21042	0.777904	0.841977	1.02693	1.02693	0.0232427	0.112784	0.858442	-1.1649	5.15905e-07	9.72064e-06	1.89752	1.89752
Spast	1.34688e-06	1.36189e-05	2.20816	2.20816	4.3401e-07	6.64821e-06	2.39216	2.39216	0.00233375	0.02578	0.748792	-1.33548	0.000549076	0.00275739	1.65346	1.65346
Prim1	0.000718042	0.00269222	2.20805	2.20805	1.00421e-06	1.29404e-05	3.93367	3.93367	0.493821	0.706207	0.907181	-1.10232	0.00282119	0.0104452	2.0031	2.0031
H2afx	0.00248338	0.00765267	2.20712	2.20712	7.18036e-06	6.33366e-05	3.9557	3.9557	0.344309	0.579195	0.856127	-1.16805	0.0137768	0.0373159	1.88957	1.88957
Reg1	8.02892e-05	0.000423304	2.20255	2.20255	0.135461	0.220679	1.29891	1.29891	0.000136036	0.00388721	0.594065	-1.68332	0.125368	0.213405	1.30846	1.30846
B430203I24Rik	0.0110764	0.0268835	2.20233	2.20233	0.150591	0.240389	0.647299	-1.54488	0.466828	0.684428	0.864231	-1.1571	0.0380907	0.083649	1.90332	1.90332
Lin37	1.50487e-07	2.20531e-06	2.2023	2.2023	1.03008e-05	8.47561e-05	1.84231	1.84231	0.00151376	0.0194856	0.767915	-1.30223	7.15204e-05	0.000533904	1.69118	1.69118
Cyp26a1	8.52698e-05	0.000443915	2.20224	2.20224	0.100621	0.174124	1.33717	1.33717	0.00651058	0.0496674	0.709887	-1.40867	0.014949	0.0398303	1.56334	1.56334
Dlg1	0.00028674	0.00123205	2.20178	2.20178	0.0060259	0.0171757	1.77215	1.77215	0.209713	0.437558	0.848257	-1.17889	0.00311118	0.0113055	1.86768	1.86768
Ehbp1	0.000476463	0.00189915	2.20089	2.20089	0.568562	0.671088	1.12171	1.12171	0.0305171	0.134996	0.734499	-1.36147	0.0238707	0.0579874	1.61655	1.61655
Gm10166 /// Gm10294 /// Gm10362 /// LOC101056140 /// Rpl17	3.05673e-09	9.43656e-08	2.20008	2.20008	1.49878e-10	1.74414e-08	2.57715	2.57715	0.0279399	0.127087	0.871498	-1.14745	1.31167e-07	3.22302e-06	1.91737	1.91737
Ifrd1	3.71741e-08	7.25131e-07	2.20007	2.20007	5.777e-06	5.31031e-05	1.79599	1.79599	0.186425	0.407533	1.09621	1.09621	8.0562e-09	3.18323e-07	2.41174	2.41174
Zfp937	0.00101534	0.00358508	2.19911	2.19911	0.00176182	0.00613058	2.13498	2.13498	0.433479	0.658768	0.891137	-1.12216	0.00461785	0.0155373	1.95971	1.95971
Cenpn	9.34213e-05	0.000479303	2.19754	2.19754	3.25791e-07	5.29662e-06	3.34949	3.34949	0.235339	0.466483	0.869132	-1.15057	0.000945394	0.00430839	1.90996	1.90996
Arf2	9.08705e-06	6.72304e-05	2.19736	2.19736	0.379314	0.496741	1.13597	1.13597	0.0236793	0.114158	0.792701	-1.26151	0.00071716	0.00344205	1.74185	1.74185
1110006O24Rik	1.28493e-06	1.31022e-05	2.19442	2.19442	8.36854e-05	0.00047687	1.8058	1.8058	0.00220211	0.0248865	0.749669	-1.33392	0.000544297	0.00273658	1.64509	1.64509
Bub1b	0.0010956	0.00382394	2.1933	2.1933	8.96044e-08	1.90456e-06	5.21031	5.21031	0.408686	0.637781	0.884913	-1.13005	0.00532468	0.0173973	1.94088	1.94088
Pxdn	2.06037e-05	0.000134372	2.19183	2.19183	0.832383	0.881712	0.968262	-1.03278	0.0510981	0.186309	0.811354	-1.23251	0.000876814	0.0040472	1.77835	1.77835
9430037O13Rik	3.88155e-05	0.0002283	2.18996	2.18996	1.01811e-05	8.41241e-05	2.43147	2.43147	0.334504	0.56958	0.900245	-1.11081	0.000271337	0.00155604	1.9715	1.9715
Fubp3	6.29485e-05	0.00034381	2.18887	2.18887	0.00343856	0.0107264	1.70895	1.70895	0.131269	0.330977	0.84082	-1.18932	0.00114693	0.00503027	1.84044	1.84044
Cmss1 /// Pgap2	8.92939e-05	0.000461862	2.18565	2.18565	0.000786502	0.00310883	1.92078	1.92078	0.0506153	0.185269	0.790677	-1.26474	0.00362355	0.0127903	1.72815	1.72815
Rif1	1.6058e-06	1.57328e-05	2.18558	2.18558	3.36309e-06	3.43214e-05	2.1409	2.1409	0.0797019	0.243278	0.856579	-1.16743	4.58182e-05	0.000371749	1.87212	1.87212
Srp54b	1.36667e-07	2.03904e-06	2.18381	2.18381	1.43313e-06	1.73115e-05	1.99217	1.99217	0.00485239	0.0411415	0.798577	-1.25223	2.87606e-05	0.000255132	1.74394	1.74394
Adamtsl2	0.000165595	0.000772608	2.18309	2.18309	0.0445386	0.0901639	0.685132	-1.45957	0.000617893	0.0107503	1.60856	1.60856	3.42343e-07	7.04704e-06	3.51163	3.51163
Zfp334	8.88191e-10	3.516e-08	2.18293	2.18293	1.20745e-06	1.49969e-05	1.68958	1.68958	0.869035	0.937338	0.990987	-1.0091	1.70633e-09	8.9134e-08	2.16325	2.16325
Cmss1	5.60725e-06	4.47377e-05	2.18279	2.18279	4.35778e-05	0.00027815	1.98344	1.98344	0.1124	0.300538	0.859337	-1.16369	0.000120725	0.000814463	1.87575	1.87575
Vmp1	0.000521622	0.00204646	2.1817	2.1817	0.0413949	0.0848266	1.53421	1.53421	0.193609	0.417258	0.83622	-1.19586	0.00588701	0.0188353	1.82438	1.82438
Lin9	1.14934e-05	8.23236e-05	2.18108	2.18108	2.02051e-07	3.63861e-06	2.84392	2.84392	0.248465	0.480322	0.89189	-1.12121	0.000113333	0.00077326	1.94528	1.94528
Cyp7b1	0.000585286	0.00225885	2.18063	2.18063	0.0473983	0.0947878	1.52131	1.52131	0.291119	0.526259	0.864239	-1.15709	0.0043359	0.0147683	1.88459	1.88459
Uchl5	4.72129e-05	0.000269748	2.18036	2.18036	2.9779e-06	3.11115e-05	2.66182	2.66182	0.0401109	0.160543	0.791137	-1.264	0.00237965	0.0090897	1.72497	1.72497
Socs2	2.44003e-06	2.22773e-05	2.17898	2.17898	0.765862	0.83315	1.03942	1.03942	0.279534	0.513685	0.908645	-1.10054	2.09741e-05	0.000197251	1.97992	1.97992
Apex2	3.0516e-08	6.23423e-07	2.1787	2.1787	1.05463e-05	8.65115e-05	1.72889	1.72889	4.92079e-05	0.00199704	0.720457	-1.38801	0.000121366	0.000817468	1.56966	1.56966
Dut	1.90711e-06	1.82214e-05	2.17827	2.17827	1.68935e-08	5.39143e-07	2.89987	2.89987	0.0214531	0.106864	0.810679	-1.23353	0.000158616	0.0010044	1.76588	1.76588
Cx3cl1	1.54391e-07	2.24904e-06	2.17766	2.17766	0.00642363	0.018125	1.38003	1.38003	0.00174686	0.0214953	0.773774	-1.29237	6.66758e-05	0.000505079	1.68502	1.68502
2610507I01Rik	1.92192e-06	1.83385e-05	2.17758	2.17758	0.00417404	0.0126016	1.49355	1.49355	0.453203	0.674016	0.937164	-1.06705	9.34274e-06	0.000101388	2.04075	2.04075
Tex30	1.02495e-05	7.45778e-05	2.17732	2.17732	2.02935e-09	1.10558e-07	3.84141	3.84141	0.274312	0.507908	0.898466	-1.11301	9.07474e-05	0.00064592	1.95625	1.95625
Hapln1	0.00596209	0.0159883	2.17591	2.17591	0.456281	0.572348	1.22023	1.22023	0.00987195	0.0648531	0.607662	-1.64565	0.298652	0.417247	1.32221	1.32221
Stk38l	2.33669e-06	2.14975e-05	2.17541	2.17541	0.0414831	0.084983	1.31742	1.31742	1.88647e-05	0.00114322	0.630076	-1.58711	0.0213652	0.053048	1.37068	1.37068
Fam101a	8.43446e-05	0.000440113	2.17394	2.17394	0.161268	0.253715	0.785362	-1.2733	0.00136064	0.0181536	0.663701	-1.5067	0.0384154	0.0841738	1.44285	1.44285
1110001A16Rik	0.00226703	0.00709234	2.17385	2.17385	0.00372834	0.0114793	2.11072	2.11072	0.104551	0.288475	0.768174	-1.30179	0.0369305	0.0816492	1.6699	1.6699
Mxi1	3.69303e-07	4.6134e-06	2.17096	2.17096	0.00465544	0.0138348	1.42467	1.42467	0.00117878	0.0165566	0.754441	-1.32549	0.000224482	0.00134115	1.63786	1.63786
Pdik1l	4.44251e-06	3.67777e-05	2.17064	2.17064	4.27109e-05	0.000274188	1.95419	1.95419	0.0168299	0.0911368	0.793564	-1.26014	0.000452921	0.00235454	1.72254	1.72254
Gm15210 /// Impdh2	0.000109093	0.000545691	2.16887	2.16887	7.88154e-07	1.06406e-05	3.12342	3.12342	0.152941	0.362868	0.844066	-1.18474	0.00168743	0.00684685	1.83067	1.83067
Gsap	0.00999989	0.0246557	2.168	2.168	0.0638246	0.120447	0.577329	-1.73211	0.93665	0.970376	1.0154	1.0154	0.0102411	0.0294942	2.20139	2.20139
Gnb1l	7.13161e-05	0.000381225	2.16697	2.16697	5.36359e-05	0.000329295	2.24864	2.24864	0.0103828	0.066978	0.7346	-1.36128	0.00935467	0.0274545	1.59186	1.59186
Rnaseh2a	0.000951523	0.00340321	2.16693	2.16693	3.60994e-05	0.000237877	2.90505	2.90505	0.411564	0.640329	0.888849	-1.12505	0.00462533	0.0155528	1.92607	1.92607
Fosl1	0.00663902	0.017512	2.16643	2.16643	0.034919	0.0738355	1.81213	1.81213	0.300744	0.535904	0.827551	-1.20838	0.0380116	0.0835223	1.79283	1.79283
P4ha2	0.00790588	0.0201896	2.16597	2.16597	0.433396	0.549972	0.805063	-1.24214	0.663308	0.820721	0.922323	-1.08422	0.0181105	0.0462935	1.99772	1.99772
Pik3ip1	3.18177e-06	2.79152e-05	2.16543	2.16543	0.220308	0.324965	1.17739	1.17739	0.00020845	0.00508722	0.680893	-1.46866	0.00645371	0.0203081	1.47443	1.47443
Racgap1	8.96616e-05	0.000463653	2.1645	2.1645	5.46412e-08	1.2997e-06	3.72854	3.72854	0.065273	0.215971	0.804318	-1.24329	0.00296182	0.0108671	1.74095	1.74095
Reep4	4.02953e-08	7.72962e-07	2.16358	2.16358	1.69696e-05	0.000127785	1.70275	1.70275	0.0371436	0.153184	0.863513	-1.15806	1.75332e-06	2.6087e-05	1.86828	1.86828
LOC100505064 /// Morf4l2	2.53997e-09	8.13017e-08	2.16306	2.16306	3.78242e-08	9.92723e-07	1.97133	1.97133	0.0293707	0.131738	0.876419	-1.14101	1.03471e-07	2.62006e-06	1.89575	1.89575
Zfp239	0.00351096	0.0102386	2.16063	2.16063	3.98121e-06	3.94536e-05	4.29155	4.29155	0.63535	0.803058	0.924448	-1.08173	0.00899135	0.026609	1.99739	1.99739
Gm9706	0.00179073	0.00581475	2.15959	2.15959	0.000360767	0.00161076	2.54149	2.54149	0.823795	0.916069	0.966673	-1.03448	0.00315078	0.0114224	2.08762	2.08762
Pi4k2b	0.000154606	0.000731124	2.15787	2.15787	0.000206261	0.00101363	0.464364	-2.15348	0.000469658	0.00878345	1.61346	1.61346	2.72193e-07	5.84447e-06	3.48163	3.48163
4921530L18Rik	0.00064287	0.00245127	2.15679	2.15679	0.00968529	0.025488	1.75494	1.75494	0.168552	0.383966	0.826069	-1.21055	0.00812778	0.0244798	1.78165	1.78165
Ubtd2	1.12482e-05	8.07548e-05	2.15662	2.15662	5.4503e-06	5.06394e-05	2.29053	2.29053	0.0607344	0.207029	0.829028	-1.20623	0.000417121	0.00220655	1.7879	1.7879
Ubxn7	0.0110467	0.02682	2.15546	2.15546	0.19324	0.293526	1.46402	1.46402	0.333304	0.568075	0.827375	-1.20864	0.0536329	0.109905	1.78338	1.78338
Espl1	0.00653555	0.0172749	2.154	2.154	1.15314e-05	9.29662e-05	4.31603	4.31603	0.09204	0.265145	0.732498	-1.36519	0.0958737	0.173043	1.5778	1.5778
Coprs	2.73454e-07	3.6171e-06	2.15241	2.15241	6.9932e-07	9.68987e-06	2.09497	2.09497	0.429636	0.655106	0.942316	-1.06122	1.39037e-06	2.17834e-05	2.02825	2.02825
Frk	6.52928e-06	5.07351e-05	2.15215	2.15215	0.000900453	0.00349144	1.67389	1.67389	0.0340143	0.144996	0.814255	-1.22812	0.000388275	0.00208167	1.7524	1.7524
Diap3	0.00457651	0.0127827	2.15131	2.15131	0.00010888	0.000596338	3.1994	3.1994	0.342579	0.577436	0.849516	-1.17714	0.0240509	0.058307	1.82757	1.82757
B9d1	9.87229e-07	1.05074e-05	2.15129	2.15129	0.468191	0.583185	1.09161	1.09161	0.0371082	0.153132	0.837536	-1.19398	5.22065e-05	0.000413626	1.80179	1.80179
Traf4	2.41463e-05	0.000153622	2.15028	2.15028	4.31639e-06	4.20035e-05	2.43249	2.43249	0.00581775	0.0462632	0.737157	-1.35656	0.00509754	0.0168105	1.58509	1.58509
Matn4	0.0136159	0.0320618	2.14896	2.14896	0.000480646	0.00204687	0.304011	-3.28935	0.0162098	0.0886914	1.66958	1.66958	0.000229677	0.00136277	3.58785	3.58785
Vamp7	3.67883e-06	3.15318e-05	2.14734	2.14734	0.026153	0.0581674	1.36043	1.36043	0.0630056	0.211397	0.843194	-1.18597	0.000131018	0.000867051	1.81062	1.81062
Srm	1.2165e-05	8.64736e-05	2.14715	2.14715	3.63752e-09	1.74004e-07	3.65702	3.65702	0.00469166	0.0403959	0.742545	-1.34672	0.00307243	0.011191	1.59435	1.59435
Chchd4	0.000893473	0.00323202	2.14656	2.14656	0.00324561	0.0102325	1.96113	1.96113	0.121101	0.314245	0.800502	-1.24922	0.0146248	0.0391311	1.71833	1.71833
Gm10033	2.73291e-07	3.6171e-06	2.14339	2.14339	0.000102604	0.000566131	1.66607	1.66607	0.0512031	0.186494	0.859699	-1.1632	1.04827e-05	0.000110751	1.84267	1.84267
Troap	1.10392e-09	4.15444e-08	2.1425	2.1425	1.55778e-10	1.78764e-08	2.37317	2.37317	0.00156123	0.0199066	0.82506	-1.21203	2.70493e-07	5.82978e-06	1.7677	1.7677
BC094435	1.04766e-12	1.29898e-10	2.14133	2.14133	1.44594e-14	3.46607e-11	2.59929	2.59929	0.608815	0.786177	0.980636	-1.01975	2.88507e-12	3.89015e-10	2.09986	2.09986
Mcm2	0.000797541	0.00294676	2.13981	2.13981	1.56256e-06	1.85059e-05	3.6387	3.6387	0.0436148	0.169018	0.747928	-1.33703	0.0288878	0.067216	1.60043	1.60043
Gm19966	0.00671126	0.0176658	2.13954	2.13954	0.428684	0.545373	0.810151	-1.23434	0.00157539	0.0200096	0.531954	-1.87986	0.625188	0.723672	1.13814	1.13814
Gm6607	2.60113e-06	2.35587e-05	2.13938	2.13938	7.52432e-07	1.0261e-05	2.32791	2.32791	0.16975	0.38549	0.886699	-1.12778	3.74749e-05	0.000317426	1.89698	1.89698
Rnaseh2c	2.06622e-08	4.55794e-07	2.13893	2.13893	1.41576e-08	4.75757e-07	2.21465	2.21465	0.0106154	0.0678771	0.839557	-1.1911	2.09652e-06	3.0295e-05	1.79575	1.79575
Lrr1	0.00111861	0.00389303	2.1378	2.1378	1.15849e-06	1.44804e-05	3.91259	3.91259	0.819575	0.914104	1.03303	1.03303	0.00094134	0.00429354	2.20842	2.20842
Abhd14a	0.00107376	0.00375938	2.13779	2.13779	0.00130599	0.00478928	2.14063	2.14063	0.533555	0.733646	0.915174	-1.09269	0.00373307	0.0131083	1.95645	1.95645
Cenpc1	1.37799e-05	9.57974e-05	2.13529	2.13529	2.21938e-05	0.000159869	2.11487	2.11487	0.00241148	0.0263726	0.722772	-1.38356	0.00540585	0.0176045	1.54333	1.54333
Opa1	0.0108732	0.0264764	2.13052	2.13052	0.00495902	0.0145936	2.38265	2.38265	0.29803	0.533231	0.818264	-1.2221	0.0586923	0.117701	1.74333	1.74333
Cdk2ap1	2.87908e-08	5.94386e-07	2.13037	2.13037	1.80914e-09	1.01907e-07	2.46693	2.46693	0.0145154	0.0823009	0.844911	-1.18356	2.42161e-06	3.39731e-05	1.79997	1.79997
Epha2	0.000629581	0.00240698	2.1302	2.1302	0.227678	0.333758	0.784595	-1.27454	0.228158	0.457716	1.17748	1.17748	9.86954e-05	0.000692666	2.50827	2.50827
1700047I17Rik2 /// Fam177a	2.2078e-06	2.05218e-05	2.13016	2.13016	0.00505191	0.0148107	1.46745	1.46745	0.767225	0.884848	1.0253	1.0253	1.92428e-06	2.82027e-05	2.18405	2.18405
Micall2	0.00190178	0.00610096	2.1291	2.1291	0.00807826	0.0219276	1.89606	1.89606	0.12497	0.32072	0.7891	-1.26727	0.0276352	0.0649561	1.68007	1.68007
Pttg1	0.000102776	0.000519151	2.12807	2.12807	9.03402e-08	1.91078e-06	3.53952	3.53952	0.237513	0.468797	0.873724	-1.14453	0.00102689	0.00458961	1.85934	1.85934
P4ha1	0.00040236	0.00164497	2.12794	2.12794	0.0713744	0.131733	0.702316	-1.42386	0.00199	0.0234811	0.644378	-1.55188	0.104779	0.185516	1.3712	1.3712
Cadm1	4.68159e-05	0.000267977	2.12723	2.12723	6.05309e-05	0.000363962	0.469268	-2.13098	0.00747468	0.0540592	1.35749	1.35749	5.37772e-07	1.00189e-05	2.8877	2.8877
Atp7a	1.36148e-08	3.21363e-07	2.12622	2.12622	0.0475636	0.0950215	1.20821	1.20821	0.193917	0.417688	1.08494	1.08494	3.25849e-09	1.49691e-07	2.30682	2.30682
Sh3tc2	3.54533e-07	4.45728e-06	2.1261	2.1261	5.60002e-05	0.00034191	0.582764	-1.71596	0.0181186	0.0953634	0.828584	-1.20688	3.09262e-05	0.00027045	1.76166	1.76166
Cenpl	0.000997506	0.00353892	2.12596	2.12596	6.78879e-06	6.05713e-05	3.27146	3.27146	0.0880191	0.257925	0.781883	-1.27896	0.0208571	0.0520198	1.66225	1.66225
Snrpa1	4.4392e-06	3.67644e-05	2.12572	2.12572	3.32804e-06	3.40586e-05	2.19776	2.19776	0.0286775	0.129724	0.815683	-1.22597	0.00030077	0.00169118	1.73392	1.73392
Yrdc	7.37084e-08	1.25611e-06	2.12518	2.12518	3.62759e-06	3.65197e-05	1.82587	1.82587	0.000321899	0.00674237	0.753087	-1.32787	9.27833e-05	0.000657159	1.60045	1.60045
Whsc1	1.14751e-08	2.79418e-07	2.12373	2.12373	3.18001e-08	8.60797e-07	2.06967	2.06967	0.00650899	0.0496674	0.83505	-1.19753	1.52819e-06	2.34991e-05	1.77342	1.77342
Tubb2a-ps2 /// Tubb2b	0.00311083	0.00925187	2.122	2.122	5.35538e-05	0.000328884	3.16725	3.16725	0.00226993	0.0254265	0.582944	-1.71543	0.371134	0.491521	1.23701	1.23701
2610021A01Rik	0.0021793	0.00686068	2.12106	2.12106	0.000673647	0.00272465	2.40171	2.40171	0.450541	0.671872	0.890961	-1.12238	0.00900372	0.0266242	1.88978	1.88978
Mllt11	2.22276e-07	3.04276e-06	2.12104	2.12104	1.70786e-08	5.41771e-07	2.44826	2.44826	0.0115227	0.0711274	0.82162	-1.21711	2.62438e-05	0.000236205	1.74269	1.74269
Ogfr	1.78038e-06	1.7178e-05	2.12104	2.12104	1.62859e-06	1.91368e-05	2.16883	2.16883	0.0549413	0.194663	0.847618	-1.17978	6.98775e-05	0.000523632	1.79783	1.79783
Acot1	0.00701767	0.0183216	2.12076	2.12076	0.00848066	0.0228246	2.11345	2.11345	0.528868	0.730648	0.893987	-1.11858	0.0217902	0.0538985	1.89593	1.89593
Smarcc1	1.85977e-05	0.000123227	2.12068	2.12068	5.28678e-07	7.73792e-06	2.6742	2.6742	0.181807	0.401267	0.875515	-1.14218	0.000253091	0.00147334	1.85669	1.85669
Hmga1 /// Hmga1-rs1	0.0131883	0.031208	2.11922	2.11922	0.00152765	0.00545836	2.79803	2.79803	0.400477	0.630373	0.84765	-1.17973	0.0522726	0.107649	1.79636	1.79636
Actn1	1.64297e-06	1.60438e-05	2.11775	2.11775	6.4271e-05	0.000382928	1.79731	1.79731	0.218851	0.44779	0.902501	-1.10803	1.81934e-05	0.000176168	1.91127	1.91127
Emp1	1.11247e-06	1.15832e-05	2.11715	2.11715	0.820702	0.873128	1.02725	1.02725	0.777122	0.889801	0.97761	-1.0229	2.49802e-06	3.48366e-05	2.06975	2.06975
Morc2a	4.59033e-07	5.52686e-06	2.11658	2.11658	7.44216e-06	6.49994e-05	1.88995	1.88995	0.0403229	0.160859	0.850233	-1.17615	2.19213e-05	0.00020482	1.79958	1.79958
Eif2s1	6.86782e-09	1.83374e-07	2.11576	2.11576	6.25182e-10	4.71597e-08	2.39462	2.39462	0.00419822	0.0375507	0.831031	-1.20333	1.15284e-06	1.87567e-05	1.75826	1.75826
Uck2	1.37124e-09	4.93877e-08	2.11434	2.11434	2.57604e-10	2.5034e-08	2.30953	2.30953	0.00542839	0.0441708	0.849082	-1.17774	1.5866e-07	3.73682e-06	1.79525	1.79525
Cyp26b1	0.00181851	0.00588106	2.11228	2.11228	0.00507009	0.0148597	1.95986	1.95986	0.000473972	0.00883792	0.551119	-1.81449	0.491142	0.606172	1.16412	1.16412
Gli3	5.557e-07	6.46988e-06	2.112	2.112	4.77885e-05	0.00030023	1.74671	1.74671	0.0104292	0.0670842	0.810454	-1.23388	7.49631e-05	0.000553475	1.71168	1.71168
Plp2	1.60144e-07	2.31564e-06	2.11163	2.11163	3.78681e-06	3.78575e-05	1.86551	1.86551	0.616288	0.790946	0.965197	-1.03606	5.09629e-07	9.65297e-06	2.03814	2.03814
Fxn	1.20344e-05	8.57718e-05	2.11121	2.11121	3.70022e-05	0.000242626	2.01754	2.01754	0.0110985	0.0696433	0.773685	-1.29251	0.00166214	0.00676076	1.63341	1.63341
Cdk4 /// LOC640611	0.00017175	0.000796369	2.10929	2.10929	6.12086e-06	5.56709e-05	2.70412	2.70412	0.112082	0.300156	0.826876	-1.20937	0.00345093	0.0122937	1.74413	1.74413
Aimp1	3.20086e-08	6.45808e-07	2.10919	2.10919	2.11839e-08	6.41883e-07	2.18628	2.18628	0.0106997	0.0681534	0.838775	-1.19222	3.37334e-06	4.45388e-05	1.76914	1.76914
Kctd1	0.0161238	0.0369472	2.10877	2.10877	0.0108277	0.027969	2.26003	2.26003	0.27694	0.510614	0.801881	-1.24707	0.0872393	0.160616	1.69099	1.69099
Mpp6	7.07836e-06	5.43061e-05	2.10793	2.10793	9.06687e-09	3.35521e-07	3.17904	3.17904	0.000308202	0.00658515	0.684976	-1.4599	0.0107356	0.0305958	1.44388	1.44388
Cask	4.52092e-08	8.49602e-07	2.10729	2.10729	0.0629196	0.119125	1.20558	1.20558	0.0198551	0.101289	0.850917	-1.1752	3.16017e-06	4.23111e-05	1.79313	1.79313
Polr1b	1.38258e-05	9.60638e-05	2.10709	2.10709	1.15234e-06	1.44371e-05	2.4769	2.4769	0.36518	0.597664	0.917149	-1.09034	8.79996e-05	0.000629686	1.93251	1.93251
Prdx4	9.8648e-07	1.05046e-05	2.1069	2.1069	5.84399e-07	8.38285e-06	2.20101	2.20101	0.0118031	0.0723001	0.80804	-1.23756	0.000125234	0.000837765	1.70246	1.70246
Cacybp	8.08731e-08	1.34834e-06	2.10491	2.10491	5.6849e-09	2.37226e-07	2.4273	2.4273	0.0721954	0.229794	0.881981	-1.13381	2.18782e-06	3.1323e-05	1.85649	1.85649
Rbbp7	1.5698e-08	3.63377e-07	2.10397	2.10397	3.6744e-09	1.74792e-07	2.28289	2.28289	0.0125847	0.0755642	0.84881	-1.17812	1.37623e-06	2.16248e-05	1.78587	1.78587
Ltbp3	1.47281e-06	1.46359e-05	2.10317	2.10317	6.5443e-06	5.88769e-05	1.98745	1.98745	0.00568286	0.0456581	0.78392	-1.27564	0.000322925	0.00179193	1.64872	1.64872
Anp32e	4.0932e-06	3.44247e-05	2.10139	2.10139	3.35101e-05	0.000223667	1.91692	1.91692	0.0298779	0.133262	0.820492	-1.21878	0.000268209	0.00154302	1.72417	1.72417
Zfp367	8.40589e-06	6.31217e-05	2.10087	2.10087	0.000190569	0.000950376	1.80643	1.80643	0.323747	0.558538	0.913327	-1.0949	6.17339e-05	0.000474473	1.91878	1.91878
Ift122	3.80511e-06	3.24216e-05	2.10037	2.10037	0.162535	0.255206	0.833724	-1.19944	0.00237186	0.0260676	0.748142	-1.33665	0.001563	0.006429	1.57137	1.57137
Thap6	2.01785e-09	6.78087e-08	2.0985	2.0985	1.21085e-08	4.19982e-07	1.98836	1.98836	0.000171366	0.00449496	0.785677	-1.27279	2.19852e-06	3.14529e-05	1.64874	1.64874
Dscc1	0.000959105	0.00342862	2.09785	2.09785	6.08643e-07	8.66724e-06	3.91189	3.91189	0.3216	0.556258	0.872099	-1.14666	0.00617525	0.0195961	1.82954	1.82954
Map4k5	2.85231e-07	3.74306e-06	2.09723	2.09723	0.0128529	0.0322691	1.33163	1.33163	0.00283458	0.029274	0.78728	-1.2702	9.28903e-05	0.000657701	1.65111	1.65111
Fam60a	2.82782e-05	0.000175309	2.09333	2.09333	0.0179595	0.0425265	1.44833	1.44833	0.0806883	0.244968	0.836069	-1.19607	0.000814079	0.00381637	1.75017	1.75017
Shmt2	2.72684e-07	3.61134e-06	2.09308	2.09308	8.34234e-09	3.16305e-07	2.52793	2.52793	0.0120573	0.0734812	0.823623	-1.21415	3.16046e-05	0.00027549	1.72391	1.72391
Scoc	0.000183252	0.000840986	2.09192	2.09192	0.019332	0.0452106	1.53261	1.53261	0.00302628	0.0304094	0.684351	-1.46124	0.0456027	0.0967958	1.43161	1.43161
Gm2808 /// Tulp4	6.38335e-09	1.73673e-07	2.09135	2.09135	0.384508	0.501808	1.078	1.078	7.41473e-05	0.00263101	0.759635	-1.31642	1.48645e-05	0.000148822	1.58866	1.58866
Suv39h1	2.60747e-06	2.36062e-05	2.09086	2.09086	5.33623e-07	7.79971e-06	2.31134	2.31134	0.182794	0.402573	0.893119	-1.11967	3.492e-05	0.000298717	1.86739	1.86739
Nop14	1.71337e-08	3.92402e-07	2.09081	2.09081	4.77693e-08	1.17646e-06	2.03724	2.03724	0.0185197	0.0966335	0.858163	-1.16528	1.15468e-06	1.87725e-05	1.79426	1.79426
Mroh3	0.00257696	0.00789146	2.08944	2.08944	0.00361207	0.0111787	2.06052	2.06052	0.992445	0.996742	1.00144	1.00144	0.00306088	0.0111641	2.09245	2.09245
Barx2	0.00092916	0.00334095	2.08933	2.08933	0.000532216	0.00222736	2.22299	2.22299	0.000446337	0.00849142	0.578068	-1.7299	0.351728	0.471462	1.20777	1.20777
Apoa2	1.95498e-06	1.85637e-05	2.0886	2.0886	0.00275442	0.00890245	1.49298	1.49298	0.838488	0.922701	0.983525	-1.01675	3.84112e-06	4.93558e-05	2.05419	2.05419
Ncl	1.34728e-05	9.41566e-05	2.0881	2.0881	3.16762e-08	8.5852e-07	3.04867	3.04867	0.0863066	0.255031	0.847551	-1.17987	0.000368988	0.00200568	1.76977	1.76977
Tmem231	2.37337e-06	2.17981e-05	2.08733	2.08733	0.0140979	0.0348754	1.37912	1.37912	0.884566	0.945083	0.988095	-1.01205	4.2279e-06	5.32474e-05	2.06248	2.06248
Camkk1	2.26419e-08	4.88965e-07	2.08684	2.08684	0.0559271	0.108339	0.833077	-1.20037	0.280281	0.514663	0.934613	-1.06996	1.72218e-07	3.97812e-06	1.95039	1.95039
Smarca5	1.86632e-07	2.63163e-06	2.08644	2.08644	3.49235e-07	5.59347e-06	2.06306	2.06306	0.00687591	0.0514358	0.814161	-1.22826	3.15222e-05	0.000275105	1.6987	1.6987
Spag7	3.66354e-06	3.14388e-05	2.08547	2.08547	5.81987e-05	0.000352691	1.84298	1.84298	0.322237	0.556987	0.918592	-1.08862	2.69651e-05	0.000241689	1.9157	1.9157
Ssr2	3.72392e-08	7.25744e-07	2.08383	2.08383	1.45529e-05	0.000112694	1.66508	1.66508	6.03271e-06	0.00056099	0.693146	-1.4427	0.00064223	0.00313435	1.4444	1.4444
2610305D13Rik /// LOC101056584	0.00539248	0.0146779	2.08245	2.08245	0.00107378	0.00405135	2.49363	2.49363	0.16335	0.377016	1.26778	1.26778	0.000602635	0.00297751	2.64008	2.64008
Atrx	4.88948e-08	9.05512e-07	2.08232	2.08232	1.99626e-06	2.26313e-05	1.81404	1.81404	0.0084363	0.0587178	0.832206	-1.20163	6.3442e-06	7.3824e-05	1.73292	1.73292
Kcnn4	0.000252138	0.00110651	2.08199	2.08199	8.67575e-11	1.22334e-08	6.99056	6.99056	0.085247	0.252974	0.810135	-1.23436	0.00623544	0.0197422	1.68669	1.68669
Mest	0.0216439	0.0472187	2.08072	2.08072	0.0299836	0.0650705	0.494525	-2.02214	0.158303	0.370335	0.741385	-1.34883	0.167823	0.268475	1.54261	1.54261
B930093H17Rik	6.85512e-05	0.000369085	2.08054	2.08054	0.338079	0.455229	1.16349	1.16349	0.000454957	0.00860034	0.652915	-1.53159	0.0598939	0.119599	1.35842	1.35842
2810408M09Rik /// Trp53rk	9.48071e-05	0.00048549	2.08036	2.08036	0.0013336	0.00487646	1.78707	1.78707	0.0135852	0.07869	0.750812	-1.33189	0.0100753	0.0291296	1.56196	1.56196
Phf16	7.28142e-06	5.57252e-05	2.08013	2.08013	0.080499	0.145062	1.2688	1.2688	0.504172	0.713036	1.06138	1.06138	3.33184e-06	4.4153e-05	2.20782	2.20782
Nde1	4.45389e-07	5.38008e-06	2.07987	2.07987	0.00397999	0.0121137	1.41259	1.41259	0.726108	0.859777	0.974521	-1.02614	1.11842e-06	1.83072e-05	2.02688	2.02688
Nap1l1	3.27104e-07	4.1881e-06	2.07964	2.07964	1.30815e-07	2.53568e-06	2.20945	2.20945	0.0400225	0.16036	0.856106	-1.16808	1.54321e-05	0.000153779	1.7804	1.7804
Dr1	1.11046e-06	1.15735e-05	2.07956	2.07956	3.44675e-06	3.50425e-05	2.00271	2.00271	0.0244936	0.117013	0.830478	-1.20413	8.17423e-05	0.000593574	1.72703	1.72703
Slc6a9	3.50905e-06	3.02092e-05	2.07753	2.07753	0.416424	0.533456	1.10759	1.10759	0.842481	0.924383	0.983407	-1.01687	6.79464e-06	7.7761e-05	2.04306	2.04306
Zswim7	5.53653e-05	0.000309441	2.07624	2.07624	3.21764e-07	5.243e-06	2.92885	2.92885	0.0233284	0.113022	0.780039	-1.28199	0.00417891	0.0143638	1.61955	1.61955
Sh3bgrl2	6.03592e-10	2.6201e-08	2.07438	2.07438	2.67879e-06	2.861e-05	1.57674	1.57674	0.304649	0.539836	0.94913	-1.0536	3.70705e-09	1.6627e-07	1.96885	1.96885
Fam46b	2.93824e-05	0.000180855	2.07297	2.07297	0.0795963	0.143796	1.30194	1.30194	0.595813	0.777762	1.05355	1.05355	1.6148e-05	0.000159806	2.18398	2.18398
Mastl	2.02792e-05	0.000132496	2.07269	2.07269	3.99732e-06	3.95588e-05	2.31514	2.31514	0.0534866	0.191789	0.825469	-1.21143	0.000831416	0.00388162	1.71094	1.71094
Bpnt1	0.00106766	0.00374044	2.07214	2.07214	0.00186699	0.00643425	2.01436	2.01436	0.199362	0.424794	0.83729	-1.19433	0.0110407	0.031308	1.73498	1.73498
Ctnnb1	5.59052e-06	4.46207e-05	2.07205	2.07205	0.874372	0.913851	0.979883	-1.02053	0.115382	0.304907	0.869161	-1.15053	0.000117498	0.000796389	1.80095	1.80095
Nbea	4.76115e-05	0.000271451	2.0716	2.0716	0.854394	0.898235	0.972665	-1.0281	0.0753612	0.235254	0.829011	-1.20626	0.00143333	0.00599394	1.71738	1.71738
Brca1	0.000183164	0.00084093	2.071	2.071	1.39538e-06	1.69314e-05	2.94459	2.94459	0.0449657	0.172064	0.787125	-1.27045	0.00773153	0.0235793	1.63013	1.63013
Snhg12	0.00192442	0.00616443	2.07085	2.07085	7.05313e-06	6.25418e-05	3.41486	3.41486	0.0316345	0.138042	0.720099	-1.3887	0.0731934	0.140362	1.49122	1.49122
AW209491	2.00799e-06	1.89586e-05	2.0701	2.0701	0.110373	0.187584	1.21706	1.21706	0.0261928	0.121971	0.827353	-1.20867	0.000143392	0.000925776	1.7127	1.7127
Faxc	6.20129e-05	0.000339992	2.06936	2.06936	2.98814e-05	0.000203557	2.20178	2.20178	0.191731	0.414437	0.870951	-1.14817	0.000784013	0.00370521	1.80231	1.80231
Tdp1	0.000231154	0.00102781	2.06916	2.06916	0.000329662	0.00149634	2.05429	2.05429	0.660581	0.81968	0.95006	-1.05257	0.000625798	0.0030698	1.96582	1.96582
Arl6ip6	2.47579e-06	2.25751e-05	2.06811	2.06811	4.7619e-06	4.54565e-05	2.03587	2.03587	0.0937815	0.268495	0.868299	-1.15168	6.19312e-05	0.000475651	1.79574	1.79574
Brip1	0.000267718	0.00116494	2.06696	2.06696	1.71194e-05	0.000128643	2.54659	2.54659	0.0914328	0.264152	0.814369	-1.22794	0.00621542	0.0196985	1.68327	1.68327
Poc1a	0.000580634	0.0022429	2.06654	2.06654	0.00295477	0.00943969	1.85774	1.85774	0.0277671	0.126595	0.744434	-1.3433	0.0300993	0.0694133	1.5384	1.5384
Phtf2	5.51872e-05	0.000308608	2.06641	2.06641	1.71353e-06	1.99718e-05	2.60741	2.60741	7.54722e-06	0.000628522	0.558147	-1.79164	0.353339	0.473034	1.15336	1.15336
Rrm1	4.23285e-05	0.000245839	2.0664	2.0664	5.13406e-06	4.82835e-05	2.3871	2.3871	0.042558	0.166271	0.807827	-1.23789	0.00204548	0.00801401	1.6693	1.6693
Irx1	0.00830492	0.0210516	2.06604	2.06604	0.766302	0.833426	1.08042	1.08042	0.481466	0.696704	0.883311	-1.1321	0.0283936	0.0662804	1.82496	1.82496
Tipin	0.000300059	0.0012796	2.06597	2.06597	1.33141e-05	0.000104793	2.61724	2.61724	0.270488	0.504147	0.875512	-1.14219	0.00249745	0.00945589	1.80878	1.80878
Dach2	0.0170787	0.0386749	2.06596	2.06596	0.0831695	0.148976	1.68744	1.68744	0.138427	0.342087	0.741607	-1.34842	0.153222	0.250273	1.53213	1.53213
Irx2	0.0040124	0.0114441	2.06551	2.06551	0.0435922	0.0885638	1.64217	1.64217	0.0568627	0.19889	0.730528	-1.36887	0.0897873	0.164327	1.50891	1.50891
Sptbn2	0.0108417	0.0264085	2.06421	2.06421	0.00125385	0.00463193	2.67411	2.67411	0.970344	0.986206	1.0068	1.0068	0.0118357	0.0330755	2.07826	2.07826
Tle1	8.30738e-05	0.000435114	2.0624	2.0624	0.674285	0.760727	0.935986	-1.06839	0.860736	0.9334	1.01876	1.01876	8.10325e-05	0.00058961	2.10109	2.10109
LOC100046628 /// Npm1	5.81189e-07	6.71797e-06	2.06108	2.06108	2.53524e-11	4.97229e-09	3.64075	3.64075	0.126984	0.323938	0.890699	-1.12271	1.05953e-05	0.000111831	1.8358	1.8358
Eif2a	2.04786e-07	2.84302e-06	2.06028	2.06028	7.93218e-08	1.72857e-06	2.18891	2.18891	0.00410717	0.037067	0.804014	-1.24376	5.01371e-05	0.000399726	1.65649	1.65649
Eif3a	1.43531e-10	8.02213e-09	2.05651	2.05651	9.4503e-10	6.41135e-08	1.95168	1.95168	2.48481e-06	0.000398896	0.753571	-1.32701	1.30705e-06	2.07953e-05	1.54973	1.54973
Eif2s2	1.27809e-10	7.39236e-09	2.05558	2.05558	1.6196e-12	6.23949e-10	2.50199	2.50199	0.0387981	0.157257	0.905503	-1.10436	3.27173e-09	1.4975e-07	1.86133	1.86133
Lrrc16a	0.000335453	0.00140881	2.0548	2.0548	0.0422718	0.086312	0.686119	-1.45747	0.0750319	0.234668	0.802329	-1.24637	0.00898279	0.0265909	1.64863	1.64863
Klhdc9 /// Pfdn2	7.7228e-07	8.5347e-06	2.05465	2.05465	4.19542e-05	0.000270185	1.74092	1.74092	0.222899	0.45251	0.911326	-1.0973	8.25768e-06	9.14845e-05	1.87246	1.87246
Fam83d	1.12073e-05	8.0488e-05	2.05424	2.05424	3.37136e-06	3.4357e-05	2.23127	2.23127	0.0843375	0.251277	0.851614	-1.17424	0.000313395	0.00175024	1.74942	1.74942
Ctnnbip1	2.01263e-05	0.000131617	2.05381	2.05381	2.04087e-06	2.30643e-05	2.38075	2.38075	0.00196958	0.0233515	0.722765	-1.38358	0.00877711	0.0261219	1.48442	1.48442
Ivns1abp	5.20044e-05	0.000292706	2.0528	2.0528	1.39557e-05	0.000109047	2.26008	2.26008	0.0209033	0.105194	0.780107	-1.28188	0.00427096	0.0146025	1.60141	1.60141
Noc4l	2.87893e-05	0.000177711	2.05272	2.05272	2.45227e-08	7.06086e-07	3.22443	3.22443	0.0839551	0.250534	0.841506	-1.18835	0.000800387	0.00376629	1.72737	1.72737
Epdr1	0.000262975	0.00114707	2.05139	2.05139	0.238645	0.346165	1.22955	1.22955	0.0114834	0.0709864	0.728806	-1.37211	0.02746	0.0646324	1.49507	1.49507
Brwd3 /// Gm10452	0.00199687	0.00636719	2.05116	2.05116	0.0276568	0.0609217	1.64212	1.64212	0.0139592	0.0802439	0.684914	-1.46004	0.120723	0.207313	1.40487	1.40487
Nim1	0.0001055	0.000530799	2.05093	2.05093	0.351317	0.46893	1.16151	1.16151	0.0136633	0.0790061	0.753266	-1.32755	0.0110484	0.0313227	1.5449	1.5449
Stk30	1.18852e-07	1.8276e-06	2.05071	2.05071	0.3486	0.466168	0.91084	-1.09789	0.833678	0.920475	0.986122	-1.01407	2.40501e-07	5.26037e-06	2.02225	2.02225
Ddx39	1.06018e-05	7.68583e-05	2.04821	2.04821	1.15587e-10	1.50221e-08	4.24351	4.24351	0.106765	0.29197	0.862226	-1.15979	0.000240104	0.00141222	1.76602	1.76602
Bhlhe40	1.07731e-05	7.78111e-05	2.04796	2.04796	0.000635619	0.00259664	1.67869	1.67869	0.00536629	0.0438532	0.762046	-1.31226	0.00249062	0.00943175	1.56064	1.56064
Slc25a5	2.47342e-05	0.000156761	2.04681	2.04681	4.28625e-09	1.94268e-07	3.56394	3.56394	0.0960808	0.272743	0.849452	-1.17723	0.000612217	0.00301965	1.73867	1.73867
Plxdc2	0.0010538	0.00370212	2.04592	2.04592	1.36245e-05	0.00010673	0.341097	-2.93172	0.934904	0.969699	0.989171	-1.01095	0.00149324	0.00620358	2.02376	2.02376
9630017O17	3.31819e-08	6.63453e-07	2.04523	2.04523	2.28682e-05	0.000163798	1.61118	1.61118	0.50989	0.717103	0.960113	-1.04154	1.32588e-07	3.24314e-06	1.96365	1.96365
Ckap2	0.00872169	0.0219422	2.04404	2.04404	3.42812e-05	0.000227774	3.6991	3.6991	0.279675	0.513841	0.826512	-1.2099	0.0514853	0.106452	1.68942	1.68942
Gm14680 /// Sms	3.40283e-11	2.44709e-09	2.044	2.044	6.78203e-05	0.000399988	1.3528	1.3528	0.00996472	0.0652044	0.88869	-1.12525	1.71074e-09	8.91483e-08	1.81648	1.81648
Orc1	8.0623e-07	8.85622e-06	2.04371	2.04371	4.44504e-08	1.11899e-06	2.39558	2.39558	0.22273	0.452343	0.911688	-1.09687	8.63627e-06	9.48671e-05	1.86323	1.86323
Mtmr2	2.36172e-06	2.17093e-05	2.04328	2.04328	0.0206417	0.0478381	1.33901	1.33901	0.0449383	0.172064	0.845408	-1.18286	0.000110268	0.000755455	1.7274	1.7274
Irx5	0.0170671	0.0386609	2.04267	2.04267	0.538699	0.645589	1.19416	1.19416	0.861637	0.934025	1.03436	1.03436	0.0149314	0.0397987	2.11286	2.11286
Chac1	0.00682313	0.0178948	2.04244	2.04244	0.360259	0.477967	1.25808	1.25808	0.544317	0.741779	0.902988	-1.10743	0.0204939	0.0512443	1.8443	1.8443
Chtf18	0.00259375	0.00793353	2.04213	2.04213	0.000703789	0.00282853	2.32996	2.32996	0.116753	0.307324	0.788414	-1.26837	0.038011	0.0835223	1.61004	1.61004
Pdlim7	4.9363e-05	0.000279957	2.04154	2.04154	0.00363904	0.0112477	1.60824	1.60824	0.0473124	0.177531	0.812714	-1.23045	0.00217869	0.00843711	1.65919	1.65919
Tlx3	6.11324e-05	0.000336018	2.0414	2.0414	0.00235407	0.00779533	1.66602	1.66602	0.44821	0.670388	0.925252	-1.08079	0.000295756	0.00167076	1.88881	1.88881
Ftsj3	3.10201e-06	2.73377e-05	2.04008	2.04008	7.05432e-10	5.14155e-08	3.31689	3.31689	0.00210261	0.0242576	0.75664	-1.32163	0.00138235	0.00583273	1.5436	1.5436
Nme5	0.000483707	0.00192395	2.03922	2.03922	0.00159297	0.00564685	0.525893	-1.90153	0.00671962	0.0507547	1.4343	1.4343	4.30174e-06	5.38942e-05	2.92485	2.92485
Gas2l3	0.00286229	0.00862928	2.03885	2.03885	4.89936e-07	7.29965e-06	4.51764	4.51764	0.0165207	0.0899929	0.68322	-1.46366	0.142906	0.236903	1.39298	1.39298
Mib1	6.38254e-09	1.73673e-07	2.03859	2.03859	0.000206306	0.00101363	1.43342	1.43342	0.112826	0.301064	0.91311	-1.09516	1.02728e-07	2.60784e-06	1.86146	1.86146
Tes3-ps	0.000944947	0.00338418	2.03747	2.03747	3.82512e-05	0.000249239	2.65453	2.65453	0.378337	0.609897	0.89013	-1.12343	0.00507406	0.0167513	1.81361	1.81361
Pydc4	0.00835557	0.0211651	2.03592	2.03592	0.0216843	0.0498579	1.86123	1.86123	0.175067	0.392404	0.788247	-1.26864	0.073493	0.140849	1.60481	1.60481
Bbs7	7.39111e-10	3.03148e-08	2.03561	2.03561	0.184498	0.282696	1.10446	1.10446	0.00734962	0.0536403	0.865922	-1.15484	6.52937e-08	1.79445e-06	1.76268	1.76268
Mark3	1.71171e-08	3.92402e-07	2.03438	2.03438	0.0002321	0.00111671	1.45555	1.45555	0.0460861	0.174649	0.884691	-1.13034	5.92652e-07	1.09001e-05	1.7998	1.7998
Eif2b3	1.83597e-07	2.59222e-06	2.03308	2.03308	1.20045e-05	9.61969e-05	1.73257	1.73257	0.00219627	0.0248596	0.7945	-1.25865	6.8802e-05	0.000517417	1.61528	1.61528
Oasl2	0.00225801	0.00706926	2.03248	2.03248	0.0412682	0.084583	1.57916	1.57916	0.0800753	0.243887	1.29809	1.29809	0.000129132	0.000856408	2.63834	2.63834
Ercc6l2	7.07448e-11	4.4758e-09	2.03243	2.03243	1.00724e-07	2.07746e-06	1.62907	1.62907	0.0026416	0.0279089	0.86435	-1.15694	8.33731e-09	3.27035e-07	1.75673	1.75673
B4galt7	3.21901e-06	2.81504e-05	2.0324	2.0324	1.26159e-05	0.000100064	1.93201	1.93201	0.781023	0.891901	0.977675	-1.02283	7.11129e-06	8.07893e-05	1.98703	1.98703
Stard13	0.000951444	0.00340321	2.03208	2.03208	5.49574e-08	1.30435e-06	0.220745	-4.5301	0.408122	0.637384	1.11499	1.11499	0.00028814	0.00163459	2.26575	2.26575
Spata7	7.22129e-07	8.06451e-06	2.03196	2.03196	0.0600535	0.114644	1.23759	1.23759	0.0372962	0.153496	0.851613	-1.17424	3.75159e-05	0.000317648	1.73045	1.73045
Fgfrl1	0.0018103	0.00585979	2.03068	2.03068	0.000184863	0.000924275	2.49532	2.49532	0.000102929	0.00327521	0.522538	-1.91374	0.775594	0.842956	1.06111	1.06111
Tmem101	7.95287e-05	0.000420322	2.03047	2.03047	0.0139622	0.0345754	1.49647	1.49647	0.00861194	0.0594922	0.745762	-1.34091	0.0116991	0.0327574	1.51425	1.51425
Praf2	0.000173322	0.000802587	2.02963	2.02963	0.171331	0.266496	1.25701	1.25701	0.00169193	0.0210384	0.67835	-1.47416	0.0605135	0.120624	1.3768	1.3768
B4galt6	5.83639e-05	0.000323604	2.0292	2.0292	6.27318e-07	8.88967e-06	2.7245	2.7245	0.00139068	0.0184297	0.6967	-1.43534	0.0279038	0.0654089	1.41374	1.41374
Cenpt	1.34481e-06	1.36083e-05	2.02913	2.02913	8.7129e-05	0.000492719	1.70216	1.70216	0.0164185	0.0896516	0.822423	-1.21592	0.00013532	0.000888163	1.6688	1.6688
Kif18a	9.79367e-05	0.000498322	2.02879	2.02879	9.96923e-06	8.26898e-05	2.37912	2.37912	0.493736	0.706207	0.930334	-1.07488	0.000412696	0.00218828	1.88746	1.88746
Tcp1	5.37221e-07	6.28142e-06	2.02865	2.02865	1.50863e-08	4.96902e-07	2.45068	2.45068	0.00548273	0.0444397	0.804085	-1.24365	0.000114954	0.000782586	1.63121	1.63121
Hsph1	0.021718	0.0473469	2.02791	2.02791	0.13528	0.220493	1.57604	1.57604	0.599577	0.780089	0.899893	-1.11124	0.0522648	0.107643	1.8249	1.8249
Snx24	0.0120018	0.0287314	2.02771	2.02771	0.136317	0.221786	0.663993	-1.50604	0.599585	0.780089	0.909184	-1.09989	0.0304688	0.0701755	1.84356	1.84356
AI835735	5.72701e-05	0.000318112	2.02745	2.02745	0.0189641	0.044492	1.44964	1.44964	0.00403407	0.0367336	0.728461	-1.37276	0.0142871	0.0384277	1.47692	1.47692
Rsl1d1	4.23359e-05	0.000245839	2.02738	2.02738	8.00974e-07	1.07866e-05	2.61198	2.61198	0.0246307	0.117228	0.792362	-1.26205	0.00311534	0.0113168	1.60642	1.60642
Wdr48	2.74003e-06	2.46203e-05	2.02489	2.02489	0.000129428	0.000688095	1.71198	1.71198	0.245794	0.477406	0.910224	-1.09863	2.70955e-05	0.000242555	1.8431	1.8431
Trem2	7.20277e-08	1.2372e-06	2.02478	2.02478	5.02755e-06	4.74888e-05	1.73321	1.73321	0.37298	0.604695	1.05866	1.05866	2.83494e-08	9.00752e-07	2.14355	2.14355
Gtpbp10	5.22556e-05	0.000293737	2.02271	2.02271	3.60132e-05	0.000237526	2.10199	2.10199	0.0615472	0.208807	0.824602	-1.21271	0.00185808	0.00739736	1.66793	1.66793
Cyp39a1	0.00579209	0.0155828	2.02088	2.02088	0.107749	0.184052	0.672868	-1.48618	0.0615562	0.208807	0.730747	-1.36846	0.113201	0.197152	1.47675	1.47675
Ldlrad4	2.59438e-08	5.46059e-07	2.02026	2.02026	0.205088	0.307545	1.12072	1.12072	0.0131142	0.0774971	0.853499	-1.17165	2.32166e-06	3.28874e-05	1.72429	1.72429
Etv4	5.66844e-05	0.000315508	2.02024	2.02024	3.65628e-06	3.67228e-05	2.42022	2.42022	0.0089462	0.0608082	0.754597	-1.32521	0.00839668	0.0251632	1.52446	1.52446
Vps72	9.00202e-05	0.000465061	2.02011	2.02011	0.0108679	0.028056	1.52372	1.52372	0.0101649	0.0660628	0.750565	-1.33233	0.0117041	0.0327673	1.51622	1.51622
Cmya5	0.00161073	0.00531655	2.01947	2.01947	2.26549e-06	2.50388e-05	0.284501	-3.51492	0.0400238	0.16036	0.744226	-1.34368	0.0547417	0.111509	1.50294	1.50294
Pls3	0.0136804	0.032182	2.01901	2.01901	0.503156	0.614845	0.832586	-1.20108	0.943277	0.973557	1.01315	1.01315	0.0140844	0.0379916	2.04556	2.04556
Aarsd1	5.2767e-06	4.24775e-05	2.01739	2.01739	4.94867e-05	0.000309009	1.83457	1.83457	0.0293444	0.131726	0.826107	-1.2105	0.000351904	0.00192494	1.66658	1.66658
Armc2	5.85811e-05	0.000324558	2.01736	2.01736	0.00917322	0.0243603	1.51639	1.51639	0.0439875	0.169795	0.810361	-1.23402	0.00271826	0.0101425	1.63479	1.63479
Camk2n2	3.71883e-05	0.000220291	2.0167	2.0167	0.00495778	0.014592	1.54993	1.54993	0.253077	0.485079	0.894534	-1.1179	0.000355898	0.00194383	1.80401	1.80401
Pi4k2a	3.115e-08	6.32959e-07	2.01658	2.01658	3.92646e-05	0.000254919	1.56294	1.56294	0.000141659	0.0040002	0.763053	-1.31052	6.09015e-05	0.000469682	1.53876	1.53876
Dbr1	0.000127019	0.000621245	2.01572	2.01572	5.41807e-05	0.000332202	2.16173	2.16173	0.131372	0.331139	0.848225	-1.17893	0.00224863	0.00866749	1.70978	1.70978
Zfp948	0.000111538	0.000556631	2.01556	2.01556	0.616867	0.712702	1.0814	1.0814	0.00412117	0.0371327	0.717949	-1.39286	0.0251583	0.0604429	1.44707	1.44707
Dbf4	2.24371e-08	4.86491e-07	2.01357	2.01357	2.29305e-11	4.58059e-09	2.81003	2.81003	0.0401715	0.160543	0.881189	-1.13483	8.79744e-07	1.50396e-05	1.77434	1.77434
Emp2	0.00308157	0.0091775	2.01332	2.01332	9.83376e-08	2.03994e-06	0.192024	-5.20768	0.000950716	0.0144036	1.73887	1.73887	6.81689e-06	7.78959e-05	3.5009	3.5009
Macrod2	0.000114036	0.000566868	2.01139	2.01139	0.000431476	0.00187448	1.88325	1.88325	0.668805	0.824032	0.955966	-1.04606	0.000308332	0.00172688	1.92282	1.92282
Haus1	3.81147e-05	0.000225161	2.01128	2.01128	8.60849e-07	1.14008e-05	2.55225	2.55225	0.0510036	0.186153	0.822528	-1.21576	0.00159912	0.00655009	1.65433	1.65433
Ppie	3.54423e-09	1.0743e-07	2.00946	2.00946	6.837e-08	1.54081e-06	1.82915	1.82915	0.449658	0.671018	0.960573	-1.04105	1.56426e-08	5.49631e-07	1.93023	1.93023
Lonrf1	0.00014325	0.000686771	2.00906	2.00906	0.791513	0.852398	0.958887	-1.04288	0.155402	0.366369	0.856021	-1.1682	0.00215616	0.00836515	1.7198	1.7198
Myo10	4.8742e-08	9.04956e-07	2.00853	2.00853	0.000221153	0.00107531	0.674837	-1.48184	0.356019	0.589195	0.944511	-1.05875	2.96184e-07	6.25844e-06	1.89708	1.89708
Timmdc1	6.99775e-05	0.000375546	2.00838	2.00838	8.96462e-05	0.00050431	2.01184	2.01184	0.0104564	0.0671785	0.757772	-1.31966	0.00915136	0.0269752	1.5219	1.5219
3000002C10Rik	6.22357e-07	7.10276e-06	2.00693	2.00693	2.21016e-10	2.23859e-08	3.06302	3.06302	9.3903e-05	0.00307882	0.716284	-1.39609	0.00212521	0.00825669	1.43753	1.43753
BC010981	0.00576079	0.015516	2.00609	2.00609	0.0264531	0.0587683	1.74228	1.74228	0.0628789	0.211169	0.734555	-1.36137	0.111256	0.194493	1.47358	1.47358
9430029E18Rik	0.000120553	0.000593565	2.00587	2.00587	4.34993e-05	0.000277814	2.17213	2.17213	0.49517	0.706606	0.930445	-1.07475	0.000503418	0.00256331	1.86635	1.86635
F2rl1	0.000149784	0.0007113	2.00575	2.00575	0.00329396	0.0103531	1.67448	1.67448	0.209574	0.4374	1.14664	1.14664	2.2383e-05	0.000207785	2.29986	2.29986
Pdcd11	3.06106e-06	2.70431e-05	2.00529	2.00529	6.78574e-06	6.05691e-05	1.96122	1.96122	0.00441417	0.0387591	0.780576	-1.28111	0.000817683	0.00383077	1.56528	1.56528
Nxt2	0.00188478	0.00605454	2.00407	2.00407	0.222409	0.327593	1.28953	1.28953	0.0300105	0.133577	0.728918	-1.3719	0.0743877	0.14216	1.4608	1.4608
Rdh10	0.000950667	0.00340128	2.00404	2.00404	0.00545898	0.0158083	1.779	1.779	0.226055	0.455404	1.17061	1.17061	0.000146614	0.000941102	2.34594	2.34594
Ptbp2	2.19095e-06	2.04003e-05	2.00366	2.00366	0.000668895	0.00270898	1.56313	1.56313	0.00279234	0.0289708	0.773757	-1.2924	0.000800038	0.0037661	1.55034	1.55034
Hsp90ab1	3.11322e-06	2.74141e-05	2.00353	2.00353	5.62663e-06	5.20759e-05	1.97888	1.97888	0.0478037	0.178707	0.84869	-1.17829	0.000139115	0.000905631	1.70037	1.70037
0610010B08Rik /// Gm14308 /// Gm14430 /// Gm14434 /// Gm4724	0.000285954	0.00122966	2.0027	2.0027	0.000415286	0.00181658	1.98559	1.98559	0.633463	0.802032	1.05571	1.05571	0.000162086	0.00102547	2.11428	2.11428
Eps8	0.000271441	0.00117772	2.00205	2.00205	0.0121288	0.0307518	1.56939	1.56939	0.0868814	0.255958	0.81908	-1.22088	0.00656881	0.0206072	1.63984	1.63984
D16Ertd6e	2.99669e-05	0.0001841	2.0009	2.0009	7.68649e-05	0.000443866	1.93061	1.93061	0.0412862	0.163104	0.818904	-1.22114	0.00150148	0.00623179	1.63855	1.63855
Sclt1	7.74176e-09	2.03684e-07	2.00065	2.00065	2.89607e-06	3.03595e-05	1.63928	1.63928	0.0039818	0.0364151	0.840616	-1.1896	1.36608e-06	2.15122e-05	1.68178	1.68178
Ass1	3.87791e-07	4.79439e-06	2.0002	2.0002	0.000364299	0.00162317	1.52642	1.52642	0.00827898	0.0579905	0.820921	-1.21814	6.0492e-05	0.000467259	1.64201	1.64201
Tbx1	0.000107946	0.000540708	0.499927	-2.00029	3.71714e-06	3.7282e-05	0.399026	-2.5061	0.000756101	0.0124236	1.48915	1.48915	0.064879	0.127675	0.744464	-1.34325
1810015C11Rik	2.11657e-05	0.000137249	0.499855	-2.00058	0.000148066	0.000768434	0.546004	-1.83149	0.00722521	0.0531458	1.30359	1.30359	0.00388082	0.0135214	0.651608	-1.53467
Marveld1	0.000405931	0.00165831	0.499796	-2.00082	9.44113e-07	1.2322e-05	0.320756	-3.11764	0.00259176	0.0275713	1.47899	1.47899	0.0919361	0.167413	0.739195	-1.35282
Srebf1	7.23148e-05	0.000386101	0.499692	-2.00123	0.404606	0.521631	1.13314	1.13314	0.161798	0.375158	1.15428	1.15428	0.00107594	0.00477229	0.576783	-1.73375
Arl4a	0.0227642	0.0493087	0.499586	-2.00166	0.7982	0.856991	1.07818	1.07818	0.906438	0.955698	1.02359	1.02359	0.0305542	0.0703211	0.51137	-1.95553
Fam212a	8.27612e-06	6.22339e-05	0.499422	-2.00231	0.00498912	0.0146662	0.679222	-1.47227	0.992724	0.99689	0.999226	-1.00077	1.12144e-05	0.000117275	0.499035	-2.00387
Ctnnd2	1.24392e-05	8.81035e-05	0.499109	-2.00357	3.02649e-07	4.99645e-06	0.401	-2.49377	0.0070818	0.0523947	1.29179	1.29179	0.00236164	0.00903207	0.644744	-1.551
Gm10374	1.57916e-07	2.28804e-06	0.499063	-2.00376	3.18627e-07	5.19582e-06	0.505944	-1.9765	0.624614	0.796078	0.968379	-1.03265	1.09805e-07	2.761e-06	0.483282	-2.06919
Gm16489	3.78675e-05	0.000223823	0.498604	-2.0056	0.909223	0.938724	1.01628	1.01628	0.135834	0.338746	0.864155	-1.1572	3.96694e-06	5.04318e-05	0.430871	-2.32088
Fam53b	1.89435e-06	1.81515e-05	0.498578	-2.00571	2.04987e-07	3.67919e-06	0.439864	-2.27343	0.296329	0.53135	1.0846	1.0846	1.52205e-05	0.000151881	0.540755	-1.84927
Gm6377	0.000932762	0.00335222	0.4985	-2.00602	0.0585494	0.112369	1.45302	1.45302	0.914319	0.959086	1.01386	1.01386	0.00138514	0.00583819	0.505411	-1.97859
Lrrc39	1.51448e-09	5.34753e-08	0.498173	-2.00733	0.0324429	0.069423	0.845023	-1.1834	0.18917	0.4114	1.06981	1.06981	1.46825e-08	5.19279e-07	0.532951	-1.87635
3110027N22Rik	1.44222e-08	3.37834e-07	0.498162	-2.00738	0.0090882	0.0241524	0.787747	-1.26944	0.198465	0.423509	1.07763	1.07763	1.49505e-07	3.57586e-06	0.536834	-1.86277
Ppcs	7.48172e-06	5.70154e-05	0.497816	-2.00877	0.108283	0.184809	1.23074	1.23074	0.413582	0.641726	0.932623	-1.07224	2.67003e-06	3.67347e-05	0.464275	-2.1539
Nuak2	0.00705208	0.0183901	0.497714	-2.00919	0.440416	0.556818	1.2087	1.2087	0.288727	0.523532	1.19336	1.19336	0.0416304	0.0899075	0.593954	-1.68363
Tmem150c	1.25307e-09	4.59756e-08	0.497163	-2.01141	0.973764	0.983013	1.00244	1.00244	0.942396	0.973066	0.99639	-1.00362	1.75536e-09	9.06946e-08	0.495369	-2.0187
Mcoln1	1.33797e-08	3.17902e-07	0.496815	-2.01282	2.42019e-07	4.19047e-06	0.54673	-1.82906	0.266574	0.499614	1.06638	1.06638	1.04876e-07	2.64941e-06	0.529792	-1.88753
Psen2	1.12116e-07	1.74264e-06	0.496313	-2.01486	0.114404	0.193005	0.855832	-1.16845	0.0142926	0.0814815	1.18475	1.18475	1.07358e-05	0.000113093	0.588006	-1.70066
Crtam	1.67334e-06	1.62909e-05	0.49627	-2.01503	0.0843129	0.150614	1.2251	1.2251	0.617789	0.791836	1.03912	1.03912	5.34498e-06	6.40426e-05	0.515685	-1.93917
Pip4k2a	2.50817e-06	2.28221e-05	0.496262	-2.01506	0.537677	0.644686	0.930202	-1.07504	0.831896	0.919668	1.01688	1.01688	4.98417e-06	6.03753e-05	0.504639	-1.98162
Rere	7.96943e-11	4.94059e-09	0.496264	-2.01506	1.08435e-06	1.37529e-05	0.658258	-1.51916	0.140784	0.34546	1.06778	1.06778	8.25009e-10	4.81047e-08	0.529899	-1.88715
Dleu2	4.46111e-05	0.000257406	0.496191	-2.01535	2.76707e-05	0.000191582	0.474782	-2.10623	0.154865	0.365461	1.15229	1.15229	0.00070167	0.00337973	0.571759	-1.74899
Anxa7	2.83392e-05	0.000175586	0.496123	-2.01563	6.99079e-05	0.000410952	0.513164	-1.94869	0.0384987	0.156475	1.22647	1.22647	0.00150333	0.00623827	0.60848	-1.64344
Siae	1.04737e-10	6.20769e-09	0.496034	-2.01599	1.04177e-08	3.73342e-07	0.570501	-1.75285	0.00824038	0.0577708	1.13442	1.13442	6.75115e-09	2.73263e-07	0.562709	-1.77712
Hephl1	1.82751e-07	2.58366e-06	0.495726	-2.01724	0.435491	0.552112	0.925253	-1.08079	0.250026	0.482344	1.08099	1.08099	1.67061e-06	2.52748e-05	0.535875	-1.86611
Pdk2	9.88279e-06	7.24223e-05	0.49566	-2.01751	0.00333419	0.0104643	0.658606	-1.51836	0.56021	0.75302	0.950431	-1.05215	5.15349e-06	6.20172e-05	0.471091	-2.12273
Egfl7	0.00680044	0.0178461	0.495584	-2.01782	6.17609e-06	5.61259e-05	0.244711	-4.08645	5.28445e-06	0.000529871	2.61063	2.61063	0.297533	0.416006	1.29379	1.29379
Casp1	0.00601034	0.0160917	0.495444	-2.01839	0.0307575	0.0664161	1.72758	1.72758	0.935892	0.970065	0.987061	-1.01311	0.00622249	0.0197128	0.489033	-2.04485
A530020G20Rik	6.13463e-08	1.08527e-06	0.495346	-2.01879	0.00018458	0.00092307	0.66485	-1.5041	0.146994	0.354399	1.09732	1.09732	8.91606e-07	1.51819e-05	0.543555	-1.83974
Zfp709	5.4362e-10	2.40329e-08	0.495234	-2.01925	3.53126e-05	0.000233548	0.696873	-1.43498	0.937096	0.970427	1.00381	1.00381	9.34621e-10	5.34841e-08	0.497119	-2.01159
Nap1l3	1.92612e-07	2.70265e-06	0.494915	-2.02055	4.33478e-12	1.22269e-09	0.277894	-3.5985	0.000757352	0.0124346	1.29367	1.29367	0.000150145	0.000959773	0.640255	-1.56188
Prg2	0.00013203	0.000640959	0.494789	-2.02106	0.840321	0.888027	1.03255	1.03255	0.738216	0.86768	0.964785	-1.0365	9.72373e-05	0.000683544	0.477365	-2.09483
Pglyrp2	5.28895e-07	6.20804e-06	0.494487	-2.0223	0.38061	0.498197	0.910449	-1.09836	0.964914	0.984105	1.00315	1.00315	8.15644e-07	1.41226e-05	0.496045	-2.01594
Hoxc4	9.88403e-05	0.000502564	0.494206	-2.02345	0.52561	0.63452	0.905768	-1.10403	0.0329565	0.14203	0.790639	-1.2648	3.04771e-06	4.11459e-05	0.390738	-2.55926
Slfn5	9.46344e-06	6.96094e-05	0.494192	-2.02351	1.86701e-05	0.000138273	0.503635	-1.98556	0.0471048	0.177045	1.19796	1.19796	0.000433425	0.00227235	0.592022	-1.68913
Taf9b	0.00014025	0.000673737	0.49407	-2.02401	0.000116036	0.000629443	0.480125	-2.08279	0.00206832	0.024042	1.44857	1.44857	0.0457147	0.0969955	0.715695	-1.39724
L3mbtl3	9.08738e-10	3.57051e-08	0.493939	-2.02454	6.99298e-07	9.68987e-06	0.611659	-1.6349	0.487284	0.70164	1.03529	1.03529	3.56399e-09	1.60521e-07	0.511369	-1.95554
Cd244 /// LOC677008	2.50013e-06	2.27874e-05	0.493849	-2.02491	0.000644001	0.00262194	0.631711	-1.583	0.0500902	0.184191	1.17621	1.17621	0.000106947	0.000737853	0.58087	-1.72156
Rxrg	6.03038e-08	1.07343e-06	0.493847	-2.02492	0.0437918	0.088852	0.821645	-1.21707	0.418156	0.646158	0.950103	-1.05252	2.69907e-08	8.62662e-07	0.469206	-2.13126
Acvr1c	6.56248e-13	8.84851e-11	0.49364	-2.02577	0.255685	0.366059	1.06084	1.06084	0.1305	0.329672	0.947841	-1.05503	2.31909e-13	4.46715e-11	0.467892	-2.13725
Rdh12	3.01789e-10	1.51414e-08	0.493532	-2.02621	0.881723	0.919097	0.989698	-1.01041	0.0375593	0.154314	1.10785	1.10785	8.5378e-09	3.33686e-07	0.546762	-1.82895
Abhd4	2.84063e-06	2.53343e-05	0.492999	-2.0284	0.000335081	0.00151552	0.609328	-1.64115	0.046966	0.176739	1.1813	1.1813	0.000128522	0.00085341	0.582379	-1.71709
Ebi3	3.309e-07	4.22917e-06	0.492938	-2.02865	0.0240045	0.0542604	1.28061	1.28061	0.834924	0.920837	1.01465	1.01465	6.64277e-07	1.19029e-05	0.50016	-1.99936
Tmem176b	0.00485945	0.013477	0.492907	-2.02878	0.166813	0.260704	0.717658	-1.39342	0.000430534	0.00830057	1.90317	1.90317	0.785736	0.850167	0.938086	-1.066
Abat	3.37398e-05	0.000203381	0.49257	-2.03017	0.00130243	0.0047795	0.596274	-1.67708	0.0137714	0.0794608	1.28917	1.28917	0.00384039	0.0134066	0.635004	-1.57479
9030607L02Rik	4.19184e-07	5.1118e-06	0.49243	-2.03075	5.92404e-05	0.000357297	0.600423	-1.66549	0.210778	0.438778	0.913666	-1.09449	8.62317e-08	2.24681e-06	0.449917	-2.22263
Lonp2	3.36781e-10	1.64755e-08	0.491692	-2.03379	2.9493e-07	4.9058e-06	0.609057	-1.64188	0.00542604	0.0441708	1.15491	1.15491	3.24125e-08	9.98953e-07	0.567859	-1.761
Rhbdl3	1.99357e-07	2.78377e-06	0.491257	-2.03559	0.105371	0.180735	0.845334	-1.18296	0.912542	0.958603	1.00749	1.00749	3.44481e-07	7.0712e-06	0.494937	-2.02046
Rcbtb2	2.17121e-06	2.0234e-05	0.491199	-2.03583	0.0125882	0.0316855	0.730166	-1.36955	0.0717163	0.228945	1.15939	1.15939	6.84296e-05	0.000515435	0.56949	-1.75596
Lyz1	0.000485156	0.00192829	0.491142	-2.03607	0.0169954	0.0405686	0.630459	-1.58614	5.37141e-06	0.000531572	2.03614	2.03614	0.999837	0.999883	1.00004	1.00004
Pdhx	7.03074e-07	7.87955e-06	0.491024	-2.03656	0.485843	0.59864	1.07946	1.07946	0.0135253	0.0785166	0.823113	-1.2149	1.8657e-08	6.40385e-07	0.404169	-2.47421
Ifngr1	2.68571e-05	0.000168012	0.490936	-2.03693	0.000172521	0.000873289	0.535908	-1.86599	0.00111657	0.0160166	1.41895	1.41895	0.0162557	0.0424218	0.696616	-1.43551
Adora1	3.32107e-06	2.88346e-05	0.49065	-2.03811	0.917045	0.944201	0.987464	-1.01269	0.715164	0.853466	0.970602	-1.03029	2.56053e-06	3.55476e-05	0.476226	-2.09985
Gpr68	7.5885e-06	5.76256e-05	0.48998	-2.0409	0.687665	0.771406	1.05316	1.05316	0.566245	0.756981	0.951314	-1.05118	4.05185e-06	5.13298e-05	0.466125	-2.14535
Pard6g	0.000248611	0.00109326	0.489799	-2.04165	1.25173e-05	9.94348e-05	0.392904	-2.54515	0.0089907	0.060994	1.38367	1.38367	0.0305548	0.0703211	0.677719	-1.47554
Slc22a23	0.00323507	0.00955942	0.489666	-2.04221	1.29316e-05	0.000102156	0.292935	-3.41373	0.00278217	0.0289126	1.6522	1.6522	0.350532	0.470218	0.809029	-1.23605
Sigmar1	1.87049e-07	2.6338e-06	0.489654	-2.04226	0.00348098	0.010837	0.72271	-1.38368	0.99358	0.997204	1.00055	1.00055	2.76437e-07	5.9224e-06	0.489922	-2.04114
Tnik	2.05544e-06	1.93136e-05	0.489652	-2.04227	4.96585e-07	7.37832e-06	0.448515	-2.22958	2.56947e-05	0.00136069	1.50814	1.50814	0.0157443	0.0414482	0.738462	-1.35417
Ms4a4d	0.00819086	0.0208016	0.489354	-2.04351	0.0146828	0.0360289	0.513251	-1.94836	0.0175952	0.0937282	1.54636	1.54636	0.281534	0.398556	0.756718	-1.3215
Psme2	7.02163e-07	7.87342e-06	0.489269	-2.04386	0.114569	0.193193	0.837011	-1.19473	0.0182972	0.0959511	1.20414	1.20414	6.32105e-05	0.000483926	0.589147	-1.69737
Cd248	0.00209211	0.00661906	0.489117	-2.0445	0.666561	0.75458	0.911953	-1.09655	0.0939754	0.268711	0.779802	-1.28238	0.00013778	0.000899151	0.381414	-2.62182
Il2rb	8.48443e-09	2.19213e-07	0.489058	-2.04475	0.0486344	0.0967928	0.840516	-1.18975	0.0138754	0.0798685	1.16165	1.16165	6.5298e-07	1.17689e-05	0.568114	-1.76021
Mtss1	1.71264e-06	1.6621e-05	0.488996	-2.04501	0.000376474	0.00167327	0.619465	-1.6143	0.194289	0.418239	0.901464	-1.10931	2.99444e-07	6.31496e-06	0.440813	-2.26854
Treml2	2.32422e-09	7.58589e-08	0.488794	-2.04585	0.695903	0.7783	0.96969	-1.03126	0.259786	0.491874	1.06245	1.06245	1.74123e-08	6.0687e-07	0.519318	-1.9256
Mtif2	1.28158e-05	9.02377e-05	0.488131	-2.04863	0.299511	0.414351	0.868464	-1.15146	0.00202986	0.0237614	1.36565	1.36565	0.0056513	0.0182407	0.666618	-1.50011
Pmvk	4.63553e-07	5.57452e-06	0.487674	-2.05055	0.734696	0.809434	1.03707	1.03707	0.60626	0.784725	1.0381	1.0381	1.51761e-06	2.33696e-05	0.506253	-1.9753
Mvp	7.44829e-05	0.000396372	0.487575	-2.05097	0.00147297	0.00529896	0.576004	-1.7361	0.0629031	0.211217	1.22306	1.22306	0.00256076	0.00966004	0.596331	-1.67692
4833412E19Rik	3.51055e-07	4.42904e-06	0.48726	-2.05229	0.00355929	0.0110375	0.712501	-1.40351	0.00846878	0.0588613	1.22469	1.22469	5.35149e-05	0.000422132	0.596742	-1.67577
Fzd4	1.42247e-07	2.10194e-06	0.487236	-2.0524	2.39472e-07	4.15971e-06	0.490226	-2.03988	0.285119	0.519391	1.0756	1.0756	1.12729e-06	1.83964e-05	0.524072	-1.90814
Atf5	0.000135461	0.000655331	0.48695	-2.0536	0.000200601	0.000989432	0.491071	-2.03636	0.720621	0.856253	0.961436	-1.04011	9.58026e-05	0.000675219	0.468171	-2.13597
D030002E05Rik	4.34435e-06	3.61315e-05	0.486543	-2.05532	0.0247911	0.0556665	0.743357	-1.34525	0.181011	0.400115	0.891502	-1.1217	6.71953e-07	1.20205e-05	0.433754	-2.30546
Pex16	6.32352e-10	2.6855e-08	0.486136	-2.05704	0.922478	0.948144	0.992835	-1.00722	0.738058	0.867587	1.01682	1.01682	1.51861e-09	8.10954e-08	0.494313	-2.02301
Rogdi	1.47387e-10	8.18969e-09	0.485997	-2.05762	5.22174e-05	0.000322605	0.714793	-1.39901	0.00167433	0.0208732	1.17651	1.17651	2.5275e-08	8.18742e-07	0.571783	-1.74892
Rhog	2.53637e-05	0.000160093	0.48566	-2.05906	0.000958812	0.0036761	0.586682	-1.7045	0.472473	0.688818	1.07186	1.07186	0.00011608	0.000788509	0.520558	-1.92102
B230216N24Rik	3.88876e-07	4.8023e-06	0.485154	-2.0612	2.13617e-06	2.39158e-05	0.515425	-1.94015	0.00957421	0.0634965	1.22316	1.22316	5.46133e-05	0.000428914	0.593419	-1.68515
Mgst1	0.000919486	0.00330947	0.485014	-2.0618	0.312095	0.427366	0.817628	-1.22305	0.0153626	0.0857301	1.41045	1.41045	0.0636077	0.125597	0.684088	-1.4618
Tmem53	0.000115268	0.000570943	0.484981	-2.06194	0.115944	0.1951	1.29822	1.29822	0.436764	0.661106	0.918284	-1.08899	3.98862e-05	0.000333013	0.44535	-2.24542
AW555355	1.52745e-06	1.50747e-05	0.484931	-2.06215	0.0015777	0.00560469	0.661087	-1.51266	0.140168	0.344534	1.12639	1.12639	2.61543e-05	0.000235498	0.546222	-1.83076
Lyz2	0.00249069	0.00767084	0.484839	-2.06254	0.00666093	0.0186627	0.521537	-1.91741	6.4516e-06	0.000582372	2.35045	2.35045	0.555268	0.66455	1.13959	1.13959
Arhgap29	1.61466e-05	0.000109337	0.484729	-2.06301	2.60337e-05	0.000182118	0.489351	-2.04352	3.28112e-06	0.000441581	1.75123	1.75123	0.24221	0.355472	0.848872	-1.17803
Irs2	0.00145778	0.00488813	0.483703	-2.06739	0.0280602	0.0616101	0.617436	-1.6196	0.0569162	0.198981	1.32044	1.32044	0.0397663	0.0866017	0.638701	-1.56568
Hist2h2aa2	4.77946e-07	5.70626e-06	0.48364	-2.06765	0.000119965	0.000646221	0.608388	-1.64369	0.413728	0.641726	1.06222	1.06222	2.56384e-06	3.55585e-05	0.513734	-1.94653
Cflar	1.87032e-09	6.35438e-08	0.483581	-2.0679	1.17743e-07	2.34111e-06	0.555522	-1.80011	0.00388531	0.0357464	1.1839	1.1839	2.78824e-07	5.96169e-06	0.572514	-1.74668
Rab39	3.26712e-11	2.35735e-09	0.483209	-2.0695	0.86219	0.904226	1.01117	1.01117	0.14247	0.347926	0.937277	-1.06692	9.43418e-12	1.09426e-09	0.452901	-2.20799
Bcl2l15	0.0175727	0.0395816	0.483053	-2.07017	0.000940969	0.0036225	3.01618	3.01618	0.0554065	0.195701	1.48597	1.48597	0.266454	0.382162	0.717802	-1.39314
Ak3	0.00990405	0.024439	0.482943	-2.07064	0.0448796	0.0906902	0.570001	-1.75438	0.184692	0.405511	1.27672	1.27672	0.0810273	0.151614	0.616583	-1.62184
Tmem26	5.91075e-05	0.000326887	0.482887	-2.07088	0.250137	0.359548	1.1963	1.1963	0.0730803	0.231254	1.21213	1.21213	0.00181195	0.00725655	0.585323	-1.70846
G6pd2 /// G6pdx	0.000130489	0.000635193	0.482446	-2.07277	0.19644	0.297111	1.2416	1.2416	0.034903	0.147329	0.782024	-1.27873	4.13048e-06	5.22033e-05	0.377284	-2.65052
Pkdcc	1.07396e-06	1.12515e-05	0.482399	-2.07297	0.0506284	0.100137	0.79095	-1.2643	0.936224	0.970256	1.00622	1.00622	1.73823e-06	2.5982e-05	0.4854	-2.06016
Jarid2	4.02311e-08	7.7291e-07	0.481896	-2.07514	0.000868491	0.00338699	0.700541	-1.42747	0.300991	0.536129	0.935773	-1.06863	1.32155e-08	4.82423e-07	0.450946	-2.21756
Pkn1 /// Ptger1	1.3508e-09	4.87326e-08	0.48186	-2.07529	1.08771e-07	2.20547e-06	0.558078	-1.79186	0.0968903	0.274319	1.09405	1.09405	2.2145e-08	7.32756e-07	0.527178	-1.89689
D19Ertd409e	3.43079e-06	2.96657e-05	0.4818	-2.07555	5.76686e-07	8.28323e-06	0.431255	-2.31881	0.300588	0.535852	1.09189	1.09189	2.73073e-05	0.000244046	0.526075	-1.90087
Hoxd4	3.11298e-07	4.02231e-06	0.481569	-2.07655	0.981652	0.988349	0.997554	-1.00245	0.127132	0.324134	0.893694	-1.11895	4.24605e-08	1.267e-06	0.430375	-2.32355
Tfpi	0.0032994	0.00971891	0.481301	-2.0777	0.000758978	0.0030166	0.412419	-2.42472	0.0131475	0.0775833	1.5124	1.5124	0.177578	0.280316	0.727919	-1.37378
Mien1	6.18683e-09	1.69599e-07	0.48115	-2.07835	0.00636692	0.0179908	0.777481	-1.28621	0.0650597	0.215606	1.11576	1.11576	1.52832e-07	3.64735e-06	0.536848	-1.86272
Ntf3	2.16304e-11	1.66069e-09	0.480979	-2.07909	1.11601e-11	2.59135e-09	0.461028	-2.16907	0.00217113	0.0247021	1.15616	1.15616	2.3778e-09	1.16588e-07	0.556089	-1.79827
Nfkbia	2.45805e-05	0.000155879	0.480957	-2.07919	0.0820264	0.147249	0.771774	-1.29572	0.0040657	0.0368389	1.35862	1.35862	0.00658905	0.0206607	0.653438	-1.53037
Lpar3	0.0106395	0.0260098	0.480887	-2.07949	1.53787e-05	0.000117444	0.230175	-4.34452	1.0639e-05	0.000778055	2.76698	2.76698	0.300239	0.419083	1.33061	1.33061
Tmem55b	2.9634e-08	6.08881e-07	0.480787	-2.07992	2.69163e-05	0.000187622	0.619444	-1.61435	0.0571459	0.19946	1.13181	1.13181	9.05624e-07	1.536e-05	0.544161	-1.83769
Mtmr9	6.05951e-08	1.07418e-06	0.480723	-2.0802	1.70685e-07	3.15e-06	0.49429	-2.0231	0.561389	0.75376	1.03873	1.03873	2.16469e-07	4.83447e-06	0.49934	-2.00265
Sepw1	1.84825e-06	1.77693e-05	0.480696	-2.08031	2.74365e-06	2.91297e-05	0.481905	-2.0751	0.886398	0.946035	0.988532	-1.0116	2.07093e-06	3.00383e-05	0.475184	-2.10445
Klhl29	0.00158321	0.00524005	0.480645	-2.08054	0.148505	0.237819	0.731186	-1.36764	0.089426	0.260537	1.2845	1.2845	0.0306755	0.0705312	0.61739	-1.61972
Ndel1	3.78876e-07	4.71126e-06	0.480605	-2.08071	5.58886e-07	8.09541e-06	0.481057	-2.07876	0.0620679	0.209864	1.15185	1.15185	1.26272e-05	0.00013001	0.553587	-1.8064
2210016F16Rik	4.12948e-08	7.87704e-07	0.480347	-2.08183	0.000108784	0.000595962	0.646524	-1.54673	0.00143703	0.0187894	1.25667	1.25667	1.77077e-05	0.000172394	0.603639	-1.65662
Ckb	0.013028	0.030883	0.480296	-2.08205	0.000430791	0.00187263	0.318076	-3.14391	0.0703368	0.226114	1.42881	1.42881	0.19013	0.295523	0.686251	-1.45719
Klhl2	0.000698303	0.00262872	0.480151	-2.08268	0.157568	0.249001	0.755508	-1.32361	0.640525	0.806361	1.06314	1.06314	0.00191003	0.00756849	0.510467	-1.95899
Hadha	1.14996e-06	1.19218e-05	0.479388	-2.08599	0.131583	0.215571	0.835175	-1.19735	0.0474885	0.178022	0.849912	-1.17659	6.6874e-08	1.83321e-06	0.407437	-2.45437
9130023H24Rik	8.33237e-07	9.08688e-06	0.479151	-2.08702	1.74284e-06	2.0226e-05	0.488011	-2.04913	0.0337631	0.14441	1.18746	1.18746	4.71466e-05	0.000380524	0.568975	-1.75755
LOC100505026	0.000117972	0.000582543	0.478597	-2.08944	0.0777375	0.141028	1.3512	1.3512	0.491198	0.703999	0.925994	-1.07992	4.75601e-05	0.000383574	0.443178	-2.25643
Wdfy2	2.15967e-11	1.66069e-09	0.478431	-2.09016	0.0526134	0.103302	0.879539	-1.13696	0.0480139	0.179151	1.09247	1.09247	4.13139e-10	2.71334e-08	0.522672	-1.91325
Csf1r	0.000398299	0.00163208	0.478127	-2.0915	0.140737	0.227605	0.757	-1.321	0.369384	0.601622	1.11923	1.11923	0.00230603	0.00884923	0.535134	-1.86869
1810033B17Rik	0.00424613	0.0120107	0.477823	-2.09282	0.229161	0.335385	0.745035	-1.34222	1.53297e-05	0.00100038	2.40042	2.40042	0.570493	0.677781	1.14697	1.14697
Vasp	5.58706e-07	6.49435e-06	0.477811	-2.09288	0.00121076	0.0044974	0.665287	-1.50311	0.171358	0.387628	1.11086	1.11086	7.68136e-06	8.64464e-05	0.53078	-1.88402
Msc	5.37767e-07	6.28142e-06	0.477693	-2.09339	0.185366	0.283724	1.16238	1.16238	0.223057	0.452637	0.911148	-1.09752	1.14738e-07	2.86501e-06	0.435249	-2.29753
Fbf1	2.69595e-07	3.5827e-06	0.477488	-2.09429	0.000133246	0.000705436	0.616644	-1.62168	0.000147102	0.00406347	1.38144	1.38144	0.00065278	0.00317902	0.659621	-1.51602
Rab32	0.00147683	0.00494125	0.477346	-2.09491	0.0260097	0.0579025	1.64718	1.64718	0.100832	0.28149	1.27342	1.27342	0.026349	0.0626671	0.607863	-1.64511
Slc35d3	2.3582e-10	1.23193e-08	0.47718	-2.09565	2.7775e-07	4.65594e-06	0.600999	-1.6639	0.165322	0.379351	1.07121	1.07121	2.3066e-09	1.13355e-07	0.511158	-1.95634
Spaca1	7.6659e-07	8.48124e-06	0.476936	-2.09672	0.92233	0.948127	1.0112	1.0112	0.965344	0.984225	0.99666	-1.00335	1.02374e-06	1.70813e-05	0.475343	-2.10374
Pnldc1	2.51346e-05	0.000158946	0.476915	-2.09681	0.126126	0.208577	1.25747	1.25747	0.820092	0.914174	0.977861	-1.02264	2.3094e-05	0.000212737	0.466357	-2.14428
Prr16	2.85948e-11	2.12726e-09	0.476762	-2.09748	0.184232	0.282349	0.916111	-1.09157	0.207496	0.435037	0.945571	-1.05756	1.05992e-11	1.20351e-09	0.450813	-2.21822
Ovgp1	0.000122777	0.000603369	0.47673	-2.09762	0.506408	0.618084	0.894938	-1.1174	0.00183479	0.0222256	1.47742	1.47742	0.0439607	0.0940219	0.704331	-1.41979
Lifr	1.64353e-07	2.36383e-06	0.476361	-2.09925	6.83012e-09	2.71869e-07	0.401432	-2.49108	0.00130358	0.0176988	1.28866	1.28866	8.72308e-05	0.000625637	0.613865	-1.62902
Arhgap6	0.00046257	0.0018544	0.476242	-2.09977	3.77188e-05	0.000246515	0.387999	-2.57732	0.00218667	0.0248291	1.54155	1.54155	0.110464	0.193564	0.734148	-1.36212
Clic6	0.0027845	0.00842773	0.476205	-2.09993	9.17511e-05	0.000514541	0.342276	-2.92162	2.24875e-06	0.00039172	2.59922	2.59922	0.356684	0.476285	1.23776	1.23776
C130051F05Rik	3.44772e-05	0.000206959	0.476084	-2.10047	1.51765e-05	0.000116346	0.445267	-2.24584	0.00312945	0.0312279	0.718948	-1.39092	2.33045e-07	5.11987e-06	0.342279	-2.92159
Ptpn18	2.92874e-07	3.82938e-06	0.476018	-2.10076	0.764726	0.832318	0.968234	-1.03281	0.00585727	0.0464235	1.2439	1.2439	5.73942e-05	0.000448043	0.59212	-1.68885
Pyroxd2	1.22615e-11	1.03737e-09	0.475708	-2.10213	0.000183081	0.000917061	0.760438	-1.31503	0.0767531	0.237776	1.07991	1.07991	1.67918e-10	1.28009e-08	0.51372	-1.94659
Tmem106a	1.10633e-07	1.72332e-06	0.475516	-2.10298	0.0201235	0.046803	0.777888	-1.28553	0.00746548	0.054029	1.22011	1.22011	1.68694e-05	0.000165804	0.580181	-1.7236
Il10rb	1.91264e-09	6.45747e-08	0.475499	-2.10305	1.46266e-05	0.000113102	0.645859	-1.54833	0.000135855	0.00388718	1.2792	1.2792	2.39382e-06	3.36883e-05	0.608257	-1.64404
5033418A18Rik	0.00352557	0.0102743	0.475497	-2.10306	0.507451	0.619181	0.854179	-1.17071	0.797381	0.901351	0.959838	-1.04184	0.00276878	0.0102936	0.4564	-2.19106
Plekha2	0.00118457	0.00409417	0.475427	-2.10337	0.000702206	0.00282374	0.447266	-2.23581	0.380627	0.612031	1.13202	1.13202	0.00622504	0.019715	0.538191	-1.85808
Lama3	0.000349603	0.00146169	0.475377	-2.10359	2.13908e-05	0.000155081	0.380848	-2.62572	4.56552e-06	0.00050144	2.07218	2.07218	0.934687	0.956727	0.985067	-1.01516
Malt1	0.000560505	0.00217723	0.475113	-2.10476	0.3626	0.480187	1.19342	1.19342	0.605649	0.784233	1.06949	1.06949	0.00167954	0.00681866	0.508129	-1.968
Col14a1	1.46643e-06	1.45926e-05	0.474994	-2.10529	0.00104543	0.00395965	0.6412	-1.55958	0.250331	0.482545	0.910068	-1.09882	3.29211e-07	6.84898e-06	0.432277	-2.31333
Lepr	0.00164959	0.00542696	0.474808	-2.10612	0.000835358	0.00327673	0.439755	-2.27399	7.93884e-07	0.000322871	2.62516	2.62516	0.313797	0.432594	1.24645	1.24645
Anpep	1.27134e-06	1.30051e-05	0.474786	-2.10621	1.81449e-05	0.000134939	0.53134	-1.88204	0.044098	0.169936	1.18376	1.18376	5.91005e-05	0.000458646	0.562035	-1.77925
Zfp608	1.92989e-06	1.8374e-05	0.474658	-2.10678	4.23925e-08	1.0783e-06	0.380116	-2.63078	2.49831e-05	0.00133743	1.53401	1.53401	0.0151084	0.0401365	0.728131	-1.37338
Ppara	1.39578e-07	2.07504e-06	0.474154	-2.10902	2.41915e-05	0.000171454	0.583216	-1.71463	0.339373	0.574516	1.06968	1.06968	9.17598e-07	1.55143e-05	0.507192	-1.97164
Prelid2	1.57096e-06	1.54476e-05	0.474018	-2.10963	1.30453e-05	0.000102828	0.517497	-1.93238	0.943986	0.974089	0.994298	-1.00573	1.98501e-06	2.89551e-05	0.471315	-2.12172
Fam110c	2.16025e-05	0.000139704	0.473855	-2.11035	0.107032	0.183059	0.785541	-1.27301	0.0210958	0.105714	1.27151	1.27151	0.00183416	0.00732266	0.602511	-1.65972
Tnpo3	0.000164196	0.000767908	0.473669	-2.11118	0.000105809	0.000581586	0.451661	-2.21405	0.0851976	0.252959	0.813526	-1.22922	1.05709e-05	0.000111629	0.385342	-2.59509
Kitl	0.00142142	0.00478777	0.473447	-2.11217	2.2487e-05	0.000161388	0.326915	-3.0589	0.0001227	0.00365626	1.92782	1.92782	0.66938	0.759464	0.912721	-1.09563
Ap1g2	8.45625e-06	6.33455e-05	0.473366	-2.11253	0.66883	0.756255	1.05997	1.05997	0.436245	0.660691	1.07444	1.07444	4.32681e-05	0.0003552	0.508604	-1.96617
Unc13b	3.61377e-05	0.000215216	0.472506	-2.11638	6.68034e-05	0.000395395	0.481865	-2.07527	3.2288e-05	0.00155487	1.68534	1.68534	0.143515	0.237691	0.796332	-1.25576
Aldh3b2	8.9336e-09	2.28628e-07	0.472474	-2.11652	0.989124	0.993268	1.00121	1.00121	0.897874	0.951786	0.992355	-1.0077	1.12811e-08	4.22533e-07	0.468862	-2.13282
Abcc3	0.00151554	0.00505041	0.472446	-2.11664	0.0017427	0.0060759	0.469869	-2.12825	0.000141852	0.00400042	1.9245	1.9245	0.659627	0.751266	0.909225	-1.09984
Cyp2d22	0.00037961	0.00156621	0.472366	-2.117	1.03627e-07	2.12717e-06	0.246124	-4.06299	0.000548113	0.00983776	1.64735	1.64735	0.18742	0.292153	0.778152	-1.2851
Scp2	3.972e-08	7.65791e-07	0.472036	-2.11848	0.949676	0.96652	0.993918	-1.00612	3.27831e-05	0.00156129	1.39307	1.39307	0.000216161	0.0012996	0.657579	-1.52073
Arap1	5.53161e-06	4.4216e-05	0.471868	-2.11924	0.000506836	0.0021415	0.589049	-1.69765	0.00673428	0.0507636	1.30065	1.30065	0.00110137	0.00485841	0.613733	-1.62937
Rpl39l	0.000154959	0.000732169	0.471833	-2.11939	0.0167214	0.0400698	1.55142	1.55142	0.302225	0.537283	0.885955	-1.12873	3.42171e-05	0.000293635	0.418023	-2.39221
1810026B05Rik /// Chd2	0.00139685	0.00471679	0.471783	-2.11962	0.00135007	0.00492601	0.462156	-2.16377	0.244439	0.47625	0.843235	-1.18591	0.000233193	0.00138022	0.397824	-2.51368
Aicda	0.0116288	0.0279782	0.471684	-2.12006	0.905456	0.935999	1.03427	1.03427	0.164449	0.378152	0.762135	-1.3121	0.00134694	0.00571348	0.359487	-2.78174
Irak3	1.31472e-07	1.98209e-06	0.471616	-2.12037	0.00104015	0.00394101	0.680089	-1.4704	0.978091	0.990027	1.00193	1.00193	2.01047e-07	4.51811e-06	0.472524	-2.11629
Zfp36l1	1.40837e-06	1.41215e-05	0.471592	-2.12048	0.00234994	0.00778405	0.664975	-1.50382	0.00199667	0.0235389	1.32375	1.32375	0.000640206	0.00312767	0.62427	-1.60187
Dll1	0.00336344	0.00987786	0.471021	-2.12305	0.00022625	0.00109442	0.357455	-2.79756	0.0234642	0.113476	1.47046	1.47046	0.132739	0.223221	0.692619	-1.4438
Mxd1	3.72931e-07	4.65333e-06	0.47076	-2.12423	0.0147436	0.0361452	0.748573	-1.33588	0.00134019	0.0179809	1.31019	1.31019	0.000207777	0.00126022	0.616784	-1.62131
Grem1	0.0106428	0.026015	0.470745	-2.12429	0.904684	0.93556	0.966974	-1.03415	0.133611	0.334943	0.747672	-1.33748	0.00100743	0.00452315	0.351963	-2.84121
Clec4b1	1.3663e-05	9.51779e-05	0.47046	-2.12558	0.958252	0.972497	0.992599	-1.00746	0.399962	0.629867	1.08454	1.08454	7.78251e-05	0.000571866	0.510233	-1.95989
Stambpl1	1.18971e-07	1.82812e-06	0.470445	-2.12565	0.012544	0.0315965	0.757642	-1.31988	0.511544	0.718166	0.954974	-1.04715	6.49698e-08	1.79011e-06	0.449263	-2.22587
Dolk	3.0037e-08	6.15987e-07	0.470367	-2.126	0.00117264	0.00437162	0.704668	-1.41911	0.594026	0.776322	0.966139	-1.03505	2.06887e-08	6.95232e-07	0.45444	-2.20051
Vwa5a	6.05814e-07	6.94097e-06	0.469918	-2.12803	1.43673e-05	0.000111577	0.536951	-1.86237	0.00030701	0.00658392	1.3837	1.3837	0.000942194	0.00429563	0.650226	-1.53793
Ccl24	8.1267e-05	0.000427605	0.469879	-2.12821	0.874604	0.914049	1.02616	1.02616	0.253482	0.485206	1.13633	1.13633	0.000763137	0.00362298	0.533938	-1.87288
Klk1b27	7.5936e-09	2.00765e-07	0.469733	-2.12887	0.090518	0.159545	1.1674	1.1674	0.366862	0.599052	0.947087	-1.05587	3.2832e-09	1.4975e-07	0.444878	-2.24781
Dok2	1.28123e-09	4.67006e-08	0.469662	-2.12919	0.0659813	0.123749	0.857715	-1.16589	0.223481	0.453013	1.06936	1.06936	1.06874e-08	4.0522e-07	0.50224	-1.99108
Scly	1.41354e-08	3.32198e-07	0.469659	-2.1292	0.000839665	0.00329074	0.705933	-1.41656	0.117429	0.308464	1.10462	1.10462	2.3086e-07	5.08742e-06	0.518793	-1.92755
Eya2	0.00179805	0.00583074	0.469622	-2.12937	5.4466e-06	5.06314e-05	0.275667	-3.62756	0.279212	0.513444	1.17799	1.17799	0.0127698	0.0351085	0.55321	-1.80763
9030425P06Rik	3.00451e-05	0.000184355	0.469612	-2.12942	0.000779171	0.00308493	0.561005	-1.78252	0.167988	0.383186	1.1542	1.1542	0.00043988	0.00229837	0.542025	-1.84493
Grina	5.53442e-06	4.4222e-05	0.468412	-2.13487	0.785284	0.847467	1.03712	1.03712	0.416897	0.644869	1.07648	1.07648	2.99985e-05	0.000263835	0.504236	-1.9832
Tacc1	1.45328e-06	1.44817e-05	0.468368	-2.13508	3.02022e-07	4.99296e-06	0.423755	-2.35986	3.39945e-05	0.00159434	1.51776	1.51776	0.00954217	0.0278419	0.710869	-1.40673
Mdk	5.72973e-07	6.6423e-06	0.468347	-2.13517	0.00519803	0.0151958	0.704121	-1.42021	0.391797	0.621836	0.935329	-1.06914	2.152e-07	4.8176e-06	0.438059	-2.2828
4632418H02Rik	7.47395e-11	4.71471e-09	0.467879	-2.13731	1.55958e-09	9.09364e-08	0.515168	-1.94111	0.00355666	0.033874	1.16279	1.16279	7.49366e-09	2.99941e-07	0.544044	-1.83809
Ndnf	0.0014634	0.00490621	0.467828	-2.13754	1.44767e-05	0.000112284	0.30781	-3.24876	1.21537e-06	0.000322871	2.57141	2.57141	0.399389	0.51903	1.20297	1.20297
Thsd7a	9.41368e-12	8.32339e-10	0.467766	-2.13782	0.165812	0.259483	0.914947	-1.09296	0.147007	0.354399	1.06486	1.06486	8.32498e-11	7.1271e-09	0.498105	-2.00761
Snx30	2.16968e-06	2.02294e-05	0.467089	-2.14092	0.0171865	0.0409433	0.7265	-1.37646	0.595721	0.777689	1.04616	1.04616	7.30214e-06	8.26528e-05	0.488651	-2.04645
Prkg1	4.49916e-05	0.000259185	0.466893	-2.14182	3.31e-08	8.90399e-07	0.282928	-3.53447	4.82617e-06	0.00050144	1.86134	1.86134	0.375974	0.496156	0.869048	-1.15068
Xcl1	1.01208e-07	1.61635e-06	0.466846	-2.14204	0.172951	0.268411	1.15512	1.15512	0.427236	0.653377	1.05746	1.05746	5.09222e-07	9.65297e-06	0.49367	-2.02564
Uck1	3.14023e-05	0.000191431	0.466772	-2.14238	0.601604	0.699828	1.0833	1.0833	0.554455	0.749216	0.940706	-1.06303	1.55475e-05	0.000154715	0.439095	-2.27741
Tppp3	0.0227857	0.0493453	0.466723	-2.1426	3.33692e-06	3.40944e-05	0.143181	-6.98418	4.8289e-06	0.00050144	3.58647	3.58647	0.120622	0.207222	1.67389	1.67389
Esam	0.0129806	0.0307906	0.466517	-2.14354	0.000385428	0.00170603	0.30024	-3.33067	9.97131e-06	0.000740678	3.00257	3.00257	0.256762	0.371361	1.40075	1.40075
H2-D1	2.01711e-05	0.00013183	0.466256	-2.14474	0.175689	0.271707	0.815171	-1.22674	0.000598627	0.0105169	1.47989	1.47989	0.0184279	0.0469323	0.69001	-1.44926
Fbxl4	1.2753e-07	1.92892e-06	0.466005	-2.1459	0.000231126	0.00111252	0.635047	-1.57469	0.514465	0.720813	0.954546	-1.04762	6.99292e-08	1.90727e-06	0.444823	-2.24809
Tor3a	0.00231431	0.00721517	0.465959	-2.14611	0.000822039	0.00323389	0.415636	-2.40595	0.0333096	0.14318	1.41674	1.41674	0.0818385	0.152759	0.660143	-1.51482
Folr1	6.76395e-09	1.81184e-07	0.465841	-2.14666	0.994532	0.99633	0.999391	-1.00061	0.0641132	0.213916	1.1223	1.1223	1.70073e-07	3.95152e-06	0.522815	-1.91272
Dhrs7	4.56304e-10	2.099e-08	0.465834	-2.14669	0.0035957	0.0111344	0.781369	-1.27981	0.0344074	0.145979	1.12228	1.12228	1.42127e-08	5.11038e-07	0.522796	-1.91279
Slco2b1	1.83895e-08	4.17168e-07	0.465812	-2.14679	0.659705	0.748722	0.959324	-1.0424	0.417383	0.645492	1.0532	1.0532	9.16107e-08	2.35287e-06	0.490592	-2.03835
Smap2	3.56796e-06	3.06796e-05	0.465378	-2.14879	0.566387	0.669511	0.927523	-1.07814	0.125161	0.320919	0.870434	-1.14885	4.0279e-07	8.00902e-06	0.405081	-2.46864
Sprr2f	0.000103187	0.000520862	0.465363	-2.14886	0.182365	0.280104	1.25861	1.25861	0.805968	0.906048	1.02842	1.02842	0.000204924	0.00124852	0.478588	-2.08948
Acer2	0.00540308	0.0146986	0.465274	-2.14927	0.00166614	0.00585904	0.403446	-2.47865	3.67045e-07	0.000322871	3.34764	3.34764	0.0956152	0.172706	1.55757	1.55757
Rarres2	0.00409905	0.0116555	0.465033	-2.15038	1.21706e-05	9.72477e-05	0.255772	-3.90974	0.0426122	0.166452	1.42731	1.42731	0.109063	0.191685	0.663747	-1.5066
Pgd	6.78623e-11	4.31276e-09	0.46485	-2.15123	1.27395e-05	0.000100934	1.46548	1.46548	0.0506865	0.185341	0.90835	-1.1009	1.02503e-11	1.17628e-09	0.422246	-2.36829
Cyp4f16 /// Gm9705	0.00189078	0.00606929	0.464683	-2.152	0.00290515	0.00930168	0.474808	-2.10612	0.00545971	0.0443145	1.58781	1.58781	0.187107	0.291854	0.737827	-1.35533
Gfi1	1.11317e-09	4.16938e-08	0.464658	-2.15212	0.026635	0.0590994	0.827318	-1.20873	0.674543	0.827792	1.02322	1.02322	3.01102e-09	1.42144e-07	0.475445	-2.10329
Ctdspl	0.000806879	0.00297363	0.464428	-2.15319	5.49038e-06	5.0946e-05	0.30231	-3.30787	0.00453008	0.039464	1.54019	1.54019	0.113543	0.197562	0.715307	-1.398
Ly96	0.000117269	0.000579651	0.464165	-2.15441	0.80605	0.862832	0.958727	-1.04305	0.335516	0.570494	1.11912	1.11912	0.000796652	0.00375425	0.519455	-1.92509
Slfn10-ps	0.000123368	0.000605859	0.46402	-2.15508	0.04172	0.0853711	1.44449	1.44449	0.982713	0.992558	0.997485	-1.00252	0.00015487	0.000984142	0.462853	-2.16051
Kcnj10	7.24699e-08	1.24381e-06	0.463842	-2.15591	0.296007	0.410773	1.11448	1.11448	0.238441	0.469999	0.920616	-1.08623	1.85805e-08	6.39322e-07	0.42702	-2.34181
Hs3st6	3.90522e-07	4.80896e-06	0.463734	-2.15641	0.179342	0.276386	0.855904	-1.16836	0.691881	0.839707	1.03086	1.03086	1.05549e-06	1.7476e-05	0.478047	-2.09185
AI464131	4.56599e-06	3.76337e-05	0.46369	-2.15661	1.05201e-05	8.63622e-05	0.476633	-2.09805	0.0116531	0.0716419	1.27665	1.27665	0.00061173	0.00301863	0.591972	-1.68927
Cnrip1	3.25419e-06	2.84004e-05	0.463571	-2.15716	1.38114e-05	0.000108054	0.491825	-2.03324	0.0274477	0.12551	1.22758	1.22758	0.000226903	0.00135152	0.569073	-1.75724
Gm19773	0.000599938	0.0023092	0.462253	-2.16332	0.5372	0.64433	0.882942	-1.13258	0.209163	0.436706	0.841033	-1.18901	8.59853e-05	0.000617937	0.38877	-2.57221
Itgax	0.0115607	0.0278579	0.462116	-2.16396	0.589019	0.688642	0.854047	-1.1709	0.000110979	0.00341748	2.46689	2.46689	0.653358	0.746309	1.13999	1.13999
Dennd4b	1.7798e-06	1.7178e-05	0.462047	-2.16428	0.0135951	0.0338215	0.716919	-1.39486	0.0114787	0.070978	1.25938	1.25938	0.00023618	0.00139302	0.581894	-1.71853
Znfx1	4.57013e-06	3.76464e-05	0.462018	-2.16442	0.000415135	0.00181629	0.578388	-1.72894	4.73761e-05	0.00195803	1.56388	1.56388	0.0224739	0.0552916	0.722543	-1.384
Sla	2.88666e-05	0.000178087	0.461888	-2.16503	0.998972	0.999436	1.0002	1.0002	0.00132531	0.0178315	1.45486	1.45486	0.0155995	0.0411573	0.67198	-1.48814
E130311K13Rik	5.18256e-07	6.10414e-06	0.461546	-2.16663	0.0011069	0.00416127	0.651284	-1.53543	0.729685	0.862404	1.02751	1.02751	1.29115e-06	2.06127e-05	0.474242	-2.10863
AI447881	0.000157698	0.000743809	0.46107	-2.16887	0.391339	0.508562	0.857711	-1.16589	0.512426	0.719046	1.082	1.082	0.000624091	0.00306351	0.498878	-2.0045
Lhx8	5.3344e-08	9.76581e-07	0.461003	-2.16918	0.135478	0.220688	1.16794	1.16794	0.00191107	0.0228798	0.788972	-1.26747	6.58625e-10	3.98016e-08	0.363719	-2.74938
Max	1.07732e-05	7.78111e-05	0.460834	-2.16998	1.47509e-05	0.000113778	0.460837	-2.16996	0.639202	0.805864	1.04643	1.04643	3.24253e-05	0.000280715	0.482233	-2.07369
Tyrobp	0.0007583	0.0028211	0.460611	-2.17103	0.173574	0.269228	1.33271	1.33271	0.0012871	0.0175302	1.6576	1.6576	0.200033	0.306936	0.763507	-1.30975
Uvrag	3.27807e-07	4.1946e-06	0.460468	-2.1717	6.11736e-05	0.000367008	0.577836	-1.73059	0.103532	0.286714	1.13675	1.13675	7.01777e-06	7.98531e-05	0.523436	-1.91045
Rasip1	0.00180744	0.00585438	0.46045	-2.17179	8.51889e-07	1.13169e-05	0.223239	-4.47951	2.13592e-06	0.00038917	2.58944	2.58944	0.442537	0.560272	1.19231	1.19231
Qpct	0.000672285	0.00254365	0.460273	-2.17263	0.526071	0.6349	0.877952	-1.13901	0.122457	0.316698	1.24431	1.24431	0.0112299	0.0317277	0.572721	-1.74605
Plcb4	1.21648e-05	8.64736e-05	0.460116	-2.17336	2.16152e-06	2.40996e-05	0.407609	-2.45333	8.89402e-06	0.000688828	1.72997	1.72997	0.124886	0.212835	0.795988	-1.2563
Limd2 /// LOC632329	7.93838e-08	1.33486e-06	0.459827	-2.17473	0.0183631	0.043292	0.7698	-1.29904	0.00730789	0.0534624	1.22688	1.22688	1.19277e-05	0.000124009	0.564153	-1.77257
Serinc3	0.000562423	0.0021835	0.459664	-2.1755	0.198437	0.299523	0.76846	-1.3013	0.00359664	0.0341222	1.54455	1.54455	0.0984492	0.17676	0.709976	-1.4085
Stk4	4.6381e-06	3.81336e-05	0.459575	-2.17592	0.000866146	0.0033809	0.599198	-1.6689	0.00379057	0.0352187	1.33729	1.33729	0.00138101	0.00582938	0.614584	-1.62712
Tgfb1i1	0.000220217	0.000985675	0.45912	-2.17808	6.43244e-07	9.04061e-06	0.290872	-3.43794	0.00497307	0.0416818	1.46413	1.46413	0.0396044	0.0863079	0.67221	-1.48763
Dennd4a	1.17355e-07	1.81233e-06	0.459047	-2.17842	0.000677506	0.0027382	0.660342	-1.51437	0.597676	0.778608	0.96257	-1.03888	7.77764e-08	2.06899e-06	0.441866	-2.26313
Il17ra	7.51191e-06	5.71445e-05	0.459006	-2.17862	0.0171213	0.040815	0.700068	-1.42843	0.70952	0.850392	1.03591	1.03591	1.92794e-05	0.000184286	0.475489	-2.1031
Fdx1	1.52847e-05	0.000104385	0.458987	-2.17871	8.73147e-05	0.000493589	0.499572	-2.00172	0.00216904	0.0246939	1.40518	1.40518	0.00638719	0.020137	0.644961	-1.55048
C130015C19	8.53062e-06	6.37036e-05	0.458801	-2.17959	4.60474e-05	0.000291841	0.495957	-2.0163	0.257068	0.489496	1.11604	1.11604	8.10774e-05	0.000589738	0.512038	-1.95298
Plcxd2	3.10358e-05	0.000189571	0.458401	-2.1815	0.0272029	0.0601678	0.694451	-1.43999	0.459204	0.678254	0.924542	-1.08162	1.19474e-05	0.00012404	0.423811	-2.35954
Laptm5	5.39889e-06	4.33088e-05	0.458236	-2.18228	0.815274	0.869352	0.968413	-1.03262	0.00729597	0.053404	1.30933	1.30933	0.00101547	0.00455366	0.599983	-1.66672
Bace2	6.08683e-10	2.62656e-08	0.458101	-2.18292	3.46354e-10	3.075e-08	0.439093	-2.27742	0.00525361	0.0431532	1.17833	1.17833	6.46356e-08	1.78326e-06	0.539796	-1.85255
Nap1l5	4.60543e-08	8.61272e-07	0.458048	-2.18318	0.000391329	0.00172684	0.65976	-1.5157	0.756205	0.877589	0.978976	-1.02148	4.33058e-08	1.28689e-06	0.448418	-2.23006
Ehd3	4.39665e-07	5.32442e-06	0.457525	-2.18567	7.41005e-05	0.000429743	0.574425	-1.74087	0.00315244	0.0314264	1.29177	1.29177	0.000137175	0.000897285	0.591016	-1.692
Lpar1	0.000436696	0.00176462	0.456966	-2.18835	0.014838	0.0363271	0.597677	-1.67314	0.905409	0.955407	0.984295	-1.01596	0.000451392	0.00234715	0.449789	-2.22326
Plekhg2	8.55336e-06	6.38292e-05	0.45669	-2.18967	0.000670582	0.00271479	0.574718	-1.73998	0.799548	0.902876	1.02471	1.02471	1.7965e-05	0.000174192	0.467977	-2.13686
Ttc25	1.62923e-07	2.34953e-06	0.45661	-2.19005	0.000121028	0.000650813	0.605744	-1.65086	0.00106692	0.0154793	1.31508	1.31508	9.90582e-05	0.000694986	0.60048	-1.66534
Ccdc88b	1.10524e-08	2.71268e-07	0.456574	-2.19022	0.0148042	0.0362651	0.78304	-1.27707	0.00520693	0.0429741	1.2131	1.2131	1.70308e-06	2.56101e-05	0.553868	-1.80548
Zswim8	1.06664e-06	1.11968e-05	0.456323	-2.19143	4.84896e-06	4.6064e-05	0.48441	-2.06437	0.0109662	0.0691768	1.25633	1.25633	0.000143456	0.000925793	0.573294	-1.74431
Cyp2j9	6.4636e-07	7.33925e-06	0.456303	-2.19153	1.11382e-06	1.40359e-05	0.460578	-2.17119	0.0712442	0.228011	1.16301	1.16301	1.96593e-05	0.000187089	0.530684	-1.88436
Nfkbid	2.32168e-07	3.15416e-06	0.456193	-2.19206	0.193395	0.293639	1.16049	1.16049	0.610473	0.787324	0.962057	-1.03944	1.54604e-07	3.66552e-06	0.438884	-2.27851
Fam107b	1.29434e-05	9.10173e-05	0.456134	-2.19234	0.611449	0.707883	0.927786	-1.07783	0.780419	0.891494	1.02806	1.02806	2.81944e-05	0.00025101	0.468934	-2.13249
Tep1	3.02137e-05	0.000185126	0.456058	-2.1927	0.0111394	0.0286301	0.651425	-1.5351	0.0121277	0.0737644	1.32984	1.32984	0.00378682	0.0132539	0.606483	-1.64885
Inpp5d	6.10667e-06	4.81526e-05	0.456031	-2.19284	0.136069	0.221468	0.808205	-1.23731	0.0136996	0.0791312	1.28157	1.28157	0.000727552	0.0034834	0.584433	-1.71106
Itga4	5.80421e-11	3.77168e-09	0.455998	-2.19299	7.14669e-05	0.000417839	0.712111	-1.40428	0.00561368	0.0452408	1.15586	1.15586	4.33e-09	1.90255e-07	0.527068	-1.89729
Rinl	3.98702e-12	3.96387e-10	0.455644	-2.19469	0.0135976	0.0338236	0.848234	-1.17892	0.00886629	0.0604938	1.12607	1.12607	1.64825e-10	1.26546e-08	0.513087	-1.94899
Asah2	2.56106e-12	2.74887e-10	0.455642	-2.1947	3.72566e-12	1.14782e-09	0.45388	-2.20322	0.0114151	0.0708283	1.1182	1.1182	8.81685e-11	7.45655e-09	0.5095	-1.96271
Tex15	0.000767616	0.00284986	0.455504	-2.19537	1.85043e-06	2.128e-05	0.268499	-3.72441	6.74816e-06	0.000591808	2.24944	2.24944	0.907778	0.936919	1.02463	1.02463
Irak4	4.43126e-08	8.34934e-07	0.455415	-2.1958	1.86038e-05	0.000137971	0.581774	-1.71888	0.53823	0.737871	1.04339	1.04339	1.66344e-07	3.87968e-06	0.475174	-2.10449
Celf2	3.92252e-09	1.16723e-07	0.455338	-2.19617	8.5356e-05	0.000483834	0.658161	-1.51939	0.000534777	0.00967714	1.26917	1.26917	2.31375e-06	3.28208e-05	0.577901	-1.7304
Slc2a3	8.87335e-05	0.000459465	0.454887	-2.19835	0.0113061	0.0289895	0.626076	-1.59725	0.0920891	0.265216	1.22327	1.22327	0.00219306	0.00848664	0.556449	-1.79711
AI448005	2.13177e-08	4.66438e-07	0.454161	-2.20186	0.0122183	0.0309353	1.30186	1.30186	0.341883	0.576955	1.06552	1.06552	1.32169e-07	3.23656e-06	0.483918	-2.06647
Iscu	2.98428e-07	3.88551e-06	0.453674	-2.20422	0.000444727	0.00192083	0.627976	-1.59242	0.000335328	0.00695612	1.38038	1.38038	0.000418625	0.00221087	0.626244	-1.59682
Zfp870	1.10777e-09	4.15637e-08	0.453503	-2.20506	3.09535e-10	2.81769e-08	0.420772	-2.37658	0.0401476	0.160543	1.12869	1.12869	3.37107e-08	1.036e-06	0.511865	-1.95364
Lpin1	1.31613e-06	1.33809e-05	0.453057	-2.20723	0.574829	0.676708	1.07382	1.07382	0.789458	0.896503	0.977463	-1.02306	1.21757e-06	1.96876e-05	0.442846	-2.25812
Rab19	1.10918e-07	1.72652e-06	0.452958	-2.20771	4.97421e-05	0.000309976	0.586772	-1.70424	0.00142971	0.0187505	1.2992	1.2992	5.32115e-05	0.0004202	0.588484	-1.69928
Nrip1	6.16921e-08	1.08915e-06	0.452601	-2.20945	0.0017657	0.00613913	0.693249	-1.44248	0.707852	0.849249	1.02686	1.02686	1.60677e-07	3.76787e-06	0.464757	-2.15166
Mylip	1.16488e-06	1.20591e-05	0.452108	-2.21186	0.0955292	0.166878	0.805424	-1.24158	0.226508	0.455848	0.900962	-1.10992	2.40659e-07	5.26037e-06	0.407332	-2.455
Procr	0.0052875	0.0144414	0.452076	-2.21202	0.047923	0.0956332	0.576268	-1.7353	0.181326	0.40073	1.27782	1.27782	0.0488356	0.102032	0.577673	-1.73108
Esyt1	9.16619e-08	1.49585e-06	0.452008	-2.21235	0.000153718	0.000792997	0.618597	-1.61656	0.12401	0.319091	1.12116	1.12116	1.57903e-06	2.41376e-05	0.506773	-1.97327
2010004M13Rik	5.81647e-09	1.61499e-07	0.451933	-2.21272	0.00102195	0.00388026	0.711046	-1.40638	0.875428	0.940421	1.00974	1.00974	1.10055e-08	4.1549e-07	0.456337	-2.19136
Cyba	2.48603e-05	0.000157375	0.451638	-2.21416	0.345346	0.462735	0.861421	-1.16087	0.0105342	0.0675579	1.33734	1.33734	0.00347634	0.0123682	0.603995	-1.65564
Prkcq	1.00665e-06	1.06615e-05	0.451344	-2.21561	3.61515e-05	0.000238075	0.532313	-1.87859	0.000523534	0.00957179	1.39882	1.39882	0.00111906	0.00492404	0.63135	-1.58391
LOC101056392 /// Pex13	9.2979e-10	3.60779e-08	0.451097	-2.21682	0.25436	0.36462	0.908237	-1.10103	0.112648	0.300838	0.912508	-1.09588	1.81572e-10	1.37447e-08	0.411629	-2.42937
Rftn1	9.96976e-06	7.28864e-05	0.450362	-2.22044	0.484476	0.597297	1.1086	1.1086	0.21994	0.449037	1.13128	1.13128	0.00011188	0.000765521	0.509483	-1.96277
Nlrc3	7.16756e-06	5.49318e-05	0.450337	-2.22056	0.519756	0.629814	1.09704	1.09704	0.206693	0.43407	1.13214	1.13214	8.57033e-05	0.000616672	0.509843	-1.96139
Inpp4b	5.42788e-09	1.52475e-07	0.450186	-2.2213	1.9001e-07	3.45056e-06	0.514361	-1.94416	0.0228193	0.111583	1.16113	1.16113	2.83163e-07	6.04248e-06	0.522723	-1.91306
Dennd2a	1.98511e-06	1.87919e-05	0.44997	-2.22237	1.94081e-06	2.21189e-05	0.441046	-2.26734	0.0114347	0.070848	1.2718	1.2718	0.000265105	0.00152859	0.57227	-1.74743
D8Ertd51e	1.99278e-08	4.44135e-07	0.449881	-2.22281	0.0015382	0.00548969	0.703799	-1.42086	0.496785	0.707855	1.04657	1.04657	8.1447e-08	2.1506e-06	0.470832	-2.1239
Ppp2r1b	4.24791e-11	2.92794e-09	0.449666	-2.22387	0.342134	0.459488	0.933945	-1.07073	0.151057	0.360378	0.931885	-1.07309	1.25022e-11	1.39753e-09	0.419037	-2.38642
Rras	0.000436798	0.0017647	0.449661	-2.2239	0.000145901	0.000759813	0.404219	-2.47391	0.00487634	0.0412234	1.52013	1.52013	0.069001	0.133869	0.683544	-1.46296
Dnase2a	4.40268e-06	3.6504e-05	0.449657	-2.22392	0.0398992	0.0823081	0.741794	-1.34808	0.00112674	0.0160902	1.41036	1.41036	0.00297413	0.0109048	0.634177	-1.57685
Acsm5	1.75838e-11	1.4155e-09	0.449626	-2.22407	0.10587	0.181446	0.892748	-1.12014	0.522478	0.726472	0.970918	-1.02995	1.35499e-11	1.48389e-09	0.43655	-2.29069
Gprc5b	2.99694e-05	0.0001841	0.449523	-2.22458	0.187041	0.285578	0.806622	-1.23974	0.253488	0.485206	0.882685	-1.13291	5.82689e-06	6.87688e-05	0.396787	-2.52024
Endog	2.91259e-09	9.10669e-08	0.449515	-2.22462	6.26089e-08	1.42934e-06	0.502549	-1.98986	0.00809382	0.0571201	1.18751	1.18751	2.85949e-07	6.0899e-06	0.533805	-1.87334
2610008E11Rik	2.70201e-07	3.58727e-06	0.449506	-2.22466	1.97108e-07	3.55885e-06	0.434107	-2.30358	0.00234489	0.0258501	1.30134	1.30134	9.99476e-05	0.00069986	0.584959	-1.70952
6030458C11Rik	6.12588e-09	1.68571e-07	0.448548	-2.22942	7.93904e-09	3.04741e-07	0.44536	-2.24538	0.931659	0.968098	0.994646	-1.00538	8.2561e-09	3.25031e-07	0.446146	-2.24142
Rab42	1.26848e-07	1.92238e-06	0.447471	-2.23478	0.0478296	0.0954733	0.795059	-1.25777	0.179483	0.39837	1.10784	1.10784	1.58363e-06	2.41383e-05	0.495726	-2.01725
Abhd15	5.25132e-09	1.48482e-07	0.447422	-2.23503	0.370602	0.487879	0.919959	-1.087	0.440959	0.664787	1.04948	1.04948	2.38982e-08	7.85946e-07	0.46956	-2.12965
Rnf122	4.96414e-09	1.41483e-07	0.447208	-2.23609	0.112427	0.190399	0.860361	-1.1623	0.0830492	0.248986	0.894645	-1.11776	6.9209e-10	4.11327e-08	0.400093	-2.49942
Tusc1	0.0230611	0.0498668	0.446986	-2.23721	0.406421	0.523252	0.75107	-1.33143	0.10762	0.293287	1.46532	1.46532	0.223806	0.334585	0.654978	-1.52677
Abce1	2.29134e-09	7.53559e-08	0.446769	-2.23829	4.82501e-05	0.000302601	0.646541	-1.54669	0.127087	0.324125	1.09784	1.09784	3.14821e-08	9.7726e-07	0.49048	-2.03882
Klhl14	6.76585e-10	2.83982e-08	0.446287	-2.24071	0.000689674	0.00278373	0.725101	-1.37912	0.225558	0.454985	0.933435	-1.07131	2.20588e-10	1.61272e-08	0.41658	-2.4005
Trim68	7.39845e-08	1.25978e-06	0.445849	-2.24291	4.60699e-06	4.4292e-05	0.530138	-1.8863	0.0901706	0.261858	0.8805	-1.13572	8.69393e-09	3.39173e-07	0.39257	-2.54731
Xkrx	1.09948e-05	7.91728e-05	0.445805	-2.24314	0.176773	0.273129	0.813646	-1.22904	0.52941	0.730929	0.938275	-1.06579	5.28909e-06	6.34632e-05	0.418287	-2.3907
Arhgap4	1.43622e-08	3.36794e-07	0.445415	-2.2451	0.00471319	0.0139808	0.737826	-1.35533	0.982935	0.99269	0.998584	-1.00142	2.09688e-08	7.01366e-07	0.444785	-2.24828
Sec14l4	0.000489373	0.0019425	0.445289	-2.24573	2.62682e-06	2.81896e-05	0.283055	-3.53289	8.20686e-07	0.000322871	2.50712	2.50712	0.594864	0.698617	1.11639	1.11639
Rgs10	0.0115445	0.0278249	0.445288	-2.24574	0.512597	0.623346	0.818186	-1.22222	0.368448	0.600733	1.20516	1.20516	0.050577	0.104817	0.536642	-1.86344
Spon1	0.0166112	0.0378187	0.445257	-2.2459	8.82623e-05	0.000498203	0.218608	-4.57439	0.300555	0.535845	1.2572	1.2572	0.0833711	0.155043	0.559776	-1.78643
LOC100504968 /// Ndufs5	7.46738e-10	3.05502e-08	0.445107	-2.24665	3.39745e-06	3.45738e-05	0.604949	-1.65303	0.715775	0.85362	1.02078	1.02078	1.8675e-09	9.5248e-08	0.454356	-2.20092
Ptk2b	4.17726e-06	3.50253e-05	0.444977	-2.24731	0.848983	0.894509	0.973697	-1.02701	0.516423	0.722177	1.06343	1.06343	1.71435e-05	0.00016781	0.473202	-2.11326
E130112N10Rik	3.15312e-08	6.38137e-07	0.444774	-2.24833	5.05631e-07	7.48182e-06	0.495919	-2.01646	0.378999	0.610463	1.06352	1.06352	1.77002e-07	4.06774e-06	0.473024	-2.11406
Clmp	0.00108865	0.00380474	0.44433	-2.25058	0.000345039	0.0015534	0.393246	-2.54294	0.362179	0.595099	0.869875	-1.14959	0.000284324	0.00161677	0.386512	-2.58724
Atp2a3	2.24967e-06	2.08213e-05	0.444237	-2.25105	7.66595e-08	1.68074e-06	0.357805	-2.79482	0.00123137	0.0170729	1.3911	1.3911	0.00143552	0.00599959	0.617978	-1.61818
Cpt2	2.70393e-10	1.38892e-08	0.444222	-2.25112	0.047669	0.0952145	0.848299	-1.17883	0.144546	0.351175	0.923038	-1.08338	6.81978e-11	6.02992e-09	0.410034	-2.43882
Pik3ap1	6.24797e-08	1.10036e-06	0.444166	-2.25141	0.014419	0.0354947	0.755083	-1.32436	0.11636	0.306627	1.12386	1.12386	1.11608e-06	1.82827e-05	0.499181	-2.00328
Mif4gd	4.88755e-08	9.05512e-07	0.444121	-2.25164	0.0225043	0.0514255	0.774169	-1.29171	0.311033	0.545725	1.07581	1.07581	3.42835e-07	7.04704e-06	0.477792	-2.09296
Ms4a6c	0.000139701	0.000671998	0.443736	-2.25359	0.0804494	0.145021	1.39595	1.39595	0.0314755	0.137599	1.32541	1.32541	0.00788941	0.0239188	0.588135	-1.70029
Casp8	0.000183063	0.000840769	0.443344	-2.25559	0.0566131	0.109361	0.686958	-1.45569	0.167302	0.382151	1.19703	1.19703	0.00253753	0.00958247	0.530695	-1.88432
Ocel1	2.45868e-06	2.24286e-05	0.442608	-2.25934	5.33565e-06	4.98101e-05	0.453518	-2.20498	0.0951603	0.270914	1.17073	1.17073	6.06998e-05	0.000468528	0.518175	-1.92985
Cotl1	0.0019822	0.00632603	0.442474	-2.26002	0.12637	0.208865	1.46145	1.46145	0.131978	0.332085	1.28647	1.28647	0.0274029	0.0645404	0.569229	-1.75676
Carns1	4.69722e-05	0.000268801	0.442288	-2.26097	0.655016	0.744968	0.927149	-1.07858	0.58999	0.774088	1.0635	1.0635	0.000156382	0.000992585	0.470373	-2.12597
AW987390	0.00325206	0.00960042	0.442202	-2.26141	0.00155207	0.00553094	0.401451	-2.49096	0.0018825	0.0225983	1.82536	1.82536	0.408289	0.527325	0.80718	-1.23888
Nvl	1.10534e-09	4.15444e-08	0.442183	-2.26151	2.98816e-05	0.000203557	0.643251	-1.5546	0.0984964	0.277483	1.10394	1.10394	1.76545e-08	6.12344e-07	0.488145	-2.04857
Prr14	2.85645e-09	8.97016e-08	0.442039	-2.26224	6.00406e-07	8.57826e-06	0.54279	-1.84233	0.605147	0.783734	1.0322	1.0322	8.93164e-09	3.46567e-07	0.456275	-2.19166
Gm5617	1.88572e-07	2.65205e-06	0.441474	-2.26514	0.0226802	0.0517781	0.756454	-1.32196	0.467996	0.685278	0.944733	-1.0585	9.10237e-08	2.34617e-06	0.417074	-2.39765
Prdm15	3.00173e-07	3.90352e-06	0.4411	-2.26706	0.000272465	0.00127758	0.60343	-1.65719	0.0433165	0.168234	1.18497	1.18497	1.32356e-05	0.000135522	0.522691	-1.91317
AB041803	5.9849e-05	0.00033031	0.440909	-2.26804	8.00497e-08	1.74092e-06	0.267331	-3.74068	0.293377	0.528279	0.883356	-1.13205	1.32235e-05	0.000135463	0.38948	-2.56753
Gja4	0.0120265	0.028781	0.440804	-2.26858	1.14648e-05	9.25677e-05	0.180355	-5.54462	3.64576e-05	0.00165239	2.87823	2.87823	0.446771	0.564422	1.26874	1.26874
Cyb5	0.000104331	0.000525895	0.440406	-2.27063	0.000264313	0.0012448	0.461881	-2.16506	0.00260615	0.0276698	1.50462	1.50462	0.0313493	0.0717438	0.662645	-1.5091
2610030P05Rik	5.15059e-06	4.168e-05	0.440366	-2.27084	5.87123e-05	0.000355005	0.497514	-2.00999	0.272937	0.506366	1.11375	1.11375	4.57646e-05	0.000371594	0.490457	-2.03891
Rab3d	1.03864e-08	2.59048e-07	0.439937	-2.27305	4.48836e-07	6.80477e-06	0.510522	-1.95878	0.000151064	0.00413165	1.3441	1.3441	1.64201e-05	0.000161757	0.591319	-1.69114
Krt5	0.0160666	0.0368393	0.439913	-2.27318	0.361514	0.479043	1.35142	1.35142	0.685957	0.83565	0.914566	-1.09341	0.00983051	0.0285442	0.40233	-2.48552
Sapcd1	4.45221e-07	5.38008e-06	0.439889	-2.2733	0.789036	0.85058	1.03331	1.03331	0.409802	0.638749	1.07092	1.07092	2.41319e-06	3.39168e-05	0.471087	-2.12275
Rnasel	1.85382e-05	0.00012291	0.439751	-2.27401	0.000220697	0.00107358	0.504249	-1.98315	0.138824	0.342923	1.17558	1.17558	0.000328197	0.00181645	0.516964	-1.93437
Bcl2a1a /// Bcl2a1b /// Bcl2a1d	6.32397e-05	0.000345024	0.439739	-2.27407	0.395275	0.512511	1.16109	1.16109	0.000334792	0.00695169	1.63101	1.63101	0.066319	0.129916	0.717222	-1.39427
Qrich1	1.68087e-10	9.13429e-09	0.438672	-2.27961	7.64889e-08	1.67871e-06	0.547442	-1.82668	0.00325601	0.0320302	1.18827	1.18827	1.9929e-08	6.74538e-07	0.52126	-1.91843
Csk	3.09464e-06	2.73174e-05	0.438668	-2.27963	0.281464	0.394998	0.858848	-1.16435	0.244835	0.476421	0.894927	-1.11741	6.51841e-07	1.1768e-05	0.392576	-2.54728
Rasl12	0.000126719	0.000619917	0.438549	-2.28025	2.31663e-06	2.54803e-05	0.318535	-3.13937	0.0001035	0.00328852	1.78399	1.78399	0.1941	0.30005	0.78237	-1.27817
Xdh	0.0197913	0.0437926	0.438479	-2.28061	0.0336981	0.0716258	0.467221	-2.14031	0.000734194	0.0121655	2.42105	2.42105	0.86077	0.904646	1.06158	1.06158
Tmem176a	0.00713151	0.0185546	0.438464	-2.28069	0.160882	0.253366	0.660993	-1.51288	0.000277007	0.0060981	2.28293	2.28293	0.997293	0.998095	1.00098	1.00098
Pde2a	0.00145493	0.00488237	0.438363	-2.28122	0.738513	0.812436	1.08209	1.08209	0.703556	0.846874	0.941149	-1.06253	0.000942038	0.00429563	0.412565	-2.42386
Nmi	9.65172e-05	0.000492843	0.438306	-2.28151	0.00616001	0.017514	0.582262	-1.71744	0.00196069	0.0232929	1.52557	1.52557	0.0347437	0.0778359	0.668665	-1.49552
Pde4dip	2.04235e-05	0.000133359	0.438271	-2.28169	6.65509e-06	5.96746e-05	0.39967	-2.50207	0.126017	0.322259	0.844154	-1.18462	2.0718e-06	3.00383e-05	0.369968	-2.70294
Naip2	0.00115059	0.00399594	0.437959	-2.28332	0.42204	0.539114	1.20463	1.20463	0.00187225	0.0225084	1.7147	1.7147	0.221168	0.331627	0.750968	-1.33162
Hspa12b	0.0012768	0.00436885	0.437853	-2.28387	7.41131e-08	1.64667e-06	0.167774	-5.96041	0.000625056	0.0108487	1.84934	1.84934	0.369241	0.489523	0.809739	-1.23497
Hdhd3	2.05726e-07	2.85423e-06	0.437772	-2.28429	1.35387e-07	2.60092e-06	0.420085	-2.38047	0.591395	0.774924	0.958294	-1.04352	1.31924e-07	3.23423e-06	0.419514	-2.38371
Jazf1	9.72303e-07	1.03674e-05	0.43767	-2.28482	0.0588807	0.112825	0.775287	-1.28984	0.793943	0.899372	1.02307	1.02307	2.10908e-06	3.04356e-05	0.44777	-2.23329
Cd34	0.0108949	0.026523	0.437573	-2.28533	0.0141993	0.0350779	0.444697	-2.24872	0.00173351	0.0214197	2.07432	2.07432	0.753949	0.826635	0.907669	-1.10172
Slc5a3	4.83623e-07	5.76128e-06	0.437497	-2.28573	0.47709	0.590857	1.09258	1.09258	0.411009	0.639883	1.0716	1.0716	2.6153e-06	3.61682e-05	0.468823	-2.133
Mcee	2.74534e-06	2.46475e-05	0.437089	-2.28786	0.00060992	0.00250293	0.579688	-1.72507	0.265996	0.499238	1.11142	1.11142	2.49445e-05	0.000226209	0.485789	-2.05851
Lmbr1l	2.32236e-09	7.58589e-08	0.436895	-2.28888	1.01011e-06	1.30024e-05	0.552861	-1.80877	0.0520543	0.188376	1.13231	1.13231	6.26841e-08	1.74047e-06	0.494699	-2.02143
Gpr65	0.00141921	0.00478333	0.436858	-2.28907	0.00659071	0.0184996	2.01044	2.01044	0.471497	0.687907	1.12233	1.12233	0.00570285	0.0183695	0.490298	-2.03957
Tgm3	3.48105e-10	1.69527e-08	0.436634	-2.29025	0.774536	0.839396	1.02387	1.02387	0.978422	0.990172	1.0015	1.0015	5.61351e-10	3.52658e-08	0.437289	-2.28682
Hoxb2	9.54529e-05	0.000488449	0.436479	-2.29106	1.15132e-06	1.44371e-05	0.308407	-3.24247	0.0270631	0.12449	1.332	1.332	0.00621843	0.0197028	0.581388	-1.72002
Pisd-ps1 /// Pisd-ps3	6.24992e-09	1.70895e-07	0.436459	-2.29117	1.94745e-06	2.21711e-05	0.54891	-1.82179	0.00684173	0.0513582	1.20979	1.20979	7.50338e-07	1.31715e-05	0.528024	-1.89385
A630038E17Rik	3.9053e-07	4.80896e-06	0.436338	-2.2918	0.0733414	0.134672	0.796512	-1.25547	0.681617	0.832921	0.966604	-1.03455	2.98002e-07	6.29071e-06	0.421766	-2.37098
Gzmk	0.0115049	0.0277481	0.436167	-2.2927	0.755096	0.825007	0.90699	-1.10255	0.246007	0.477535	1.28173	1.28173	0.0727773	0.13975	0.559048	-1.78876
Ly6e	0.0131543	0.0311447	0.435828	-2.29448	0.214708	0.318562	0.667897	-1.49724	0.103242	0.286292	1.436	1.436	0.152041	0.24874	0.625848	-1.59783
Pdlim3	0.00230804	0.00719875	0.435624	-2.29556	0.0183681	0.043299	0.532509	-1.8779	0.0603091	0.206135	1.39191	1.39191	0.0557081	0.113019	0.606348	-1.64922
Map4k2	1.7353e-08	3.95744e-07	0.434712	-2.30037	3.23095e-08	8.72397e-07	0.439187	-2.27694	0.00482415	0.0410557	1.23709	1.23709	2.96676e-06	4.0204e-05	0.537778	-1.8595
Arhgap17	5.03919e-07	5.96682e-06	0.434639	-2.30076	0.0113799	0.0291406	0.711384	-1.40571	0.924187	0.964093	0.992002	-1.00806	6.24686e-07	1.13826e-05	0.431163	-2.31931
Rnf25	2.10535e-09	7.00937e-08	0.43464	-2.30076	9.60578e-10	6.4964e-08	0.410855	-2.43395	0.220402	0.449768	0.926382	-1.07947	6.29014e-10	3.82263e-08	0.402642	-2.48359
Trabd2b	1.18319e-07	1.82069e-06	0.434596	-2.30099	0.00271487	0.00878965	0.683654	-1.46273	0.0141685	0.0810606	1.2246	1.2246	1.1451e-05	0.000119576	0.532206	-1.87897
Slc2a13	1.05927e-05	7.68415e-05	0.434577	-2.30109	5.57313e-05	0.000340801	0.472227	-2.11762	0.00387003	0.0356911	1.39048	1.39048	0.00306494	0.0111739	0.604268	-1.65489
Rhbdl1	2.75441e-09	8.72595e-08	0.434386	-2.3021	0.000126046	0.00067282	0.656671	-1.52283	0.324067	0.558538	0.939776	-1.06408	1.11783e-09	6.27581e-08	0.408225	-2.44963
Apol6	2.13871e-05	0.000138533	0.434327	-2.30242	0.27652	0.389504	1.196	1.196	0.528537	0.7303	0.933065	-1.07174	1.00365e-05	0.000106874	0.405255	-2.46758
Gpr155	0.00147803	0.0049445	0.434318	-2.30246	3.6297e-06	3.65238e-05	0.239257	-4.17961	3.26222e-05	0.00156129	2.27142	2.27142	0.954739	0.970254	0.986519	-1.01366
Tmprss2	2.71814e-07	3.60203e-06	0.434316	-2.30247	5.23279e-06	4.90246e-05	0.4953	-2.01898	1.61714e-05	0.0010322	1.54707	1.54707	0.0028728	0.0106018	0.671919	-1.48828
Rhov	1.57018e-05	0.000106693	0.433834	-2.30503	0.020612	0.0477794	1.47774	1.47774	0.0265344	0.122976	1.28534	1.28534	0.00112884	0.00496303	0.557622	-1.79333
Arrb1	0.000681669	0.00257554	0.433757	-2.30544	0.000601699	0.00247305	0.420676	-2.37713	0.000134019	0.00386817	1.95886	1.95886	0.462364	0.5789	0.84967	-1.17693
Lgals4	7.20041e-10	2.98161e-08	0.433749	-2.30548	1.52064e-06	1.8135e-05	0.578927	-1.72733	0.552286	0.747539	1.03527	1.03527	2.45127e-09	1.19918e-07	0.449046	-2.22694
Traf5	2.7166e-12	2.87645e-10	0.433086	-2.30901	4.42378e-08	1.11742e-06	0.598195	-1.6717	0.00642476	0.049274	1.13888	1.13888	1.26446e-10	1.00662e-08	0.493233	-2.02744
6720401G13Rik	5.92486e-09	1.63876e-07	0.433082	-2.30903	3.75523e-11	6.80801e-09	0.326908	-3.05896	0.000127021	0.00373855	1.34526	1.34526	9.541e-06	0.000103022	0.582606	-1.71643
C030013E06Rik	6.527e-12	6.12233e-10	0.433082	-2.30903	6.00866e-09	2.45088e-07	0.548354	-1.82364	0.0398323	0.16001	1.10372	1.10372	1.25542e-10	1.00312e-08	0.478001	-2.09204
Neurl3	0.0029915	0.00894383	0.433067	-2.30911	0.516176	0.626427	0.843505	-1.18553	0.768519	0.885245	1.05319	1.05319	0.00579289	0.0186004	0.4561	-2.1925
C920025E04Rik /// H2-T23	7.20145e-06	5.51523e-05	0.43305	-2.3092	0.0307992	0.0664928	0.710293	-1.40787	0.008746	0.0601103	1.3327	1.3327	0.00118884	0.00516578	0.577127	-1.73272
Dkkl1	9.29465e-05	0.000477208	0.4321	-2.31428	0.612934	0.709031	1.09776	1.09776	0.893866	0.950479	0.983596	-1.01668	9.71187e-05	0.000682933	0.425012	-2.35288
Chp1 /// Gm20056	1.7322e-07	2.47482e-06	0.431902	-2.31534	0.476638	0.590384	0.919011	-1.08813	0.419597	0.647711	1.06682	1.06682	8.99013e-07	1.52839e-05	0.460759	-2.17033
Ccdc71	8.88208e-10	3.516e-08	0.4319	-2.31535	2.71859e-09	1.38654e-07	0.445226	-2.24605	0.180262	0.399074	1.08405	1.08405	8.71806e-09	3.39501e-07	0.468201	-2.13583
Jak2	3.55252e-08	6.99928e-07	0.431739	-2.31622	0.000311336	0.00142819	0.637349	-1.569	0.175621	0.3934	1.10533	1.10533	4.28779e-07	8.46339e-06	0.477213	-2.0955
Irf2	6.29251e-07	7.16762e-06	0.431664	-2.31662	0.000314122	0.0014373	0.585085	-1.70915	0.000985552	0.0147219	1.37996	1.37996	0.000447104	0.0023316	0.59568	-1.67875
Il15ra	2.92229e-10	1.4754e-08	0.43156	-2.31718	0.390295	0.507701	1.07423	1.07423	0.830672	0.919021	1.012	1.012	5.98194e-10	3.66632e-08	0.436736	-2.28971
Klhl4	1.52125e-08	3.54394e-07	0.431542	-2.31727	0.3028	0.417569	0.898721	-1.11269	0.607386	0.785331	0.965045	-1.03622	1.10161e-08	4.1549e-07	0.416457	-2.40121
Sfpi1	8.42183e-07	9.15789e-06	0.431523	-2.31737	0.0246488	0.0554104	0.733265	-1.36376	0.0360206	0.150311	1.21378	1.21378	4.52933e-05	0.0003686	0.523773	-1.90922
Tango2	1.19226e-08	2.88685e-07	0.43106	-2.31986	8.07641e-07	1.08358e-05	0.51231	-1.95194	0.00836802	0.0583867	1.2148	1.2148	1.34479e-06	2.12545e-05	0.52365	-1.90967
Hibadh	3.87416e-05	0.000227928	0.431059	-2.31987	0.534395	0.642001	0.898474	-1.113	0.438554	0.662792	1.0944	1.0944	0.000194315	0.00119323	0.47175	-2.11977
1200003I10Rik /// 1200015M12Rik /// A130040M12Rik	0.00246923	0.00761451	0.430988	-2.32025	0.0880262	0.156033	0.636575	-1.57091	0.0967144	0.273965	1.34445	1.34445	0.0420821	0.0905976	0.57944	-1.7258
D930015E06Rik	3.78185e-10	1.8131e-08	0.430605	-2.32231	0.231902	0.338502	1.10743	1.10743	0.437796	0.66225	0.956722	-1.04524	2.21268e-10	1.61272e-08	0.41197	-2.42736
Nek7	2.24013e-06	2.07686e-05	0.430484	-2.32297	0.00013069	0.000693605	0.530971	-1.88334	0.0668934	0.219439	1.19604	1.19604	7.49907e-05	0.000553489	0.514874	-1.94222
Cbr4	1.069e-07	1.68341e-06	0.430069	-2.32521	0.329539	0.446267	0.892698	-1.1202	0.372771	0.604537	0.932551	-1.07233	4.12447e-08	1.23585e-06	0.401061	-2.49338
Cxx1c	4.99139e-09	1.42064e-07	0.430064	-2.32523	1.27495e-10	1.59252e-08	0.350146	-2.85595	0.472674	0.688936	0.954039	-1.04818	2.83394e-09	1.35865e-07	0.410298	-2.43725
Epas1	0.0174633	0.0393846	0.429972	-2.32573	8.82835e-05	0.000498203	0.201901	-4.95292	3.09466e-05	0.0015173	3.23752	3.23752	0.336994	0.45685	1.39204	1.39204
Clstn3	4.05251e-06	3.41653e-05	0.429831	-2.3265	0.581036	0.681665	1.08396	1.08396	0.432012	0.657366	1.08076	1.08076	2.09953e-05	0.000197365	0.464543	-2.15265
Rgl3	7.36211e-09	1.95363e-07	0.429784	-2.32675	1.27677e-09	7.95998e-08	0.386353	-2.58831	0.00103933	0.0152149	1.28047	1.28047	3.11217e-06	4.18852e-05	0.550326	-1.8171
Tgds	9.60375e-07	1.0257e-05	0.429539	-2.32808	0.000970965	0.00371543	0.609839	-1.63978	0.146884	0.354354	1.14162	1.14162	1.55404e-05	0.000154715	0.490368	-2.03929
Rassf4	7.08256e-10	2.94411e-08	0.429095	-2.33048	2.79075e-05	0.00019285	0.638165	-1.56699	7.28542e-05	0.00260104	1.32353	1.32353	1.07968e-06	1.7808e-05	0.567921	-1.76081
Fam25c	0.0205639	0.0452192	0.428913	-2.33147	0.30793	0.423126	0.695437	-1.43794	0.625455	0.796584	0.890298	-1.12322	0.0110542	0.031334	0.381861	-2.61876
Prlr	0.000283936	0.00122268	0.428915	-2.33147	6.23833e-05	0.00037333	2.69037	2.69037	0.298487	0.533518	0.864711	-1.15646	6.07401e-05	0.000468672	0.370887	-2.69624
Mpeg1	0.000198231	0.000900724	0.428726	-2.33249	0.247635	0.356735	1.26202	1.26202	0.000140352	0.00397891	1.82714	1.82714	0.225772	0.336869	0.783342	-1.27658
Lin52	1.19075e-08	2.88643e-07	0.4286	-2.33318	7.14066e-07	9.85622e-06	0.507282	-1.97129	0.0177037	0.0940493	1.18947	1.18947	8.00265e-07	1.38897e-05	0.509806	-1.96153
H2-Ke6	7.2995e-08	1.24984e-06	0.428407	-2.33423	0.000138796	0.000728916	0.600239	-1.666	0.0301349	0.133937	1.19047	1.19047	3.89016e-06	4.9808e-05	0.510007	-1.96076
Adam23	1.97791e-08	4.4265e-07	0.428218	-2.33526	0.0306352	0.0662157	0.787386	-1.27002	0.793224	0.899147	0.981617	-1.01873	2.03485e-08	6.84865e-07	0.420346	-2.37899
Synm	0.000504744	0.00199038	0.427572	-2.33879	1.26748e-08	4.34733e-07	0.15803	-6.3279	3.36722e-05	0.00158612	2.10445	2.10445	0.628138	0.726453	0.899806	-1.11135
Abca7	1.46888e-08	3.42962e-07	0.427475	-2.33932	1.46096e-07	2.76481e-06	0.467421	-2.1394	1.10591e-06	0.000322871	1.57062	1.57062	0.000727301	0.00348328	0.671403	-1.48942
Tmcc3	3.19135e-07	4.10067e-06	0.427251	-2.34055	9.08671e-10	6.20369e-08	0.296281	-3.37517	0.000706426	0.011851	1.38192	1.38192	0.000271951	0.0015586	0.590427	-1.69369
Ildr2	0.000520055	0.00204068	0.427001	-2.34191	0.954725	0.969875	0.987677	-1.01248	8.83364e-06	0.000688258	2.28634	2.28634	0.912454	0.940125	0.976271	-1.02431
Zfp783	1.80953e-12	2.05468e-10	0.426948	-2.3422	0.0145696	0.0358122	0.84408	-1.18472	0.247402	0.478874	1.05268	1.05268	1.03084e-11	1.17669e-09	0.449439	-2.22499
Slamf1	3.55303e-07	4.46176e-06	0.426939	-2.34225	0.708057	0.788275	0.954184	-1.04802	0.577706	0.76519	1.04823	1.04823	1.24169e-06	2.00061e-05	0.447528	-2.23449
Adamts18	9.04668e-07	9.7489e-06	0.426794	-2.34305	0.306306	0.421444	1.1473	1.1473	0.863336	0.93488	1.01553	1.01553	1.70097e-06	2.56093e-05	0.433423	-2.30722
Rel	5.69363e-08	1.02688e-06	0.426612	-2.34405	0.525111	0.634166	0.930988	-1.07413	0.470522	0.687045	0.946658	-1.05635	2.90804e-08	9.17223e-07	0.403855	-2.47613
Lax1	2.91185e-05	0.000179333	0.426583	-2.34421	0.361387	0.47896	1.16936	1.16936	0.484534	0.699454	1.0838	1.0838	0.000128646	0.00085371	0.462332	-2.16295
Scn4b	4.86495e-07	5.78591e-06	0.426344	-2.34552	0.120375	0.200973	0.81559	-1.22611	0.966171	0.984408	0.996354	-1.00366	6.55573e-07	1.17959e-05	0.42479	-2.35411
Il6st	3.09769e-06	2.73332e-05	0.426013	-2.34735	2.81129e-05	0.000193896	0.475391	-2.10353	0.00388998	0.0357573	1.36227	1.36227	0.000903992	0.00414952	0.580343	-1.72312
Slc5a6	3.9782e-05	0.000233095	0.425976	-2.34755	0.681611	0.766728	1.0743	1.0743	0.285842	0.520358	0.88068	-1.13549	8.68469e-06	9.52534e-05	0.375148	-2.66561
Cd302	1.05945e-06	1.11387e-05	0.425457	-2.35041	0.110165	0.187302	0.801484	-1.24769	0.000182041	0.00468118	1.49156	1.49156	0.00237246	0.00906809	0.634596	-1.57581
Galnt7	0.00025467	0.00111604	0.425213	-2.35176	0.364256	0.481729	0.828933	-1.20637	0.0670912	0.219873	1.30036	1.30036	0.00764613	0.0233684	0.552928	-1.80855
Lipa	5.55927e-05	0.000310393	0.425153	-2.35209	0.00143926	0.00519416	0.525798	-1.90187	5.05807e-05	0.00201706	1.81262	1.81262	0.155931	0.253519	0.770643	-1.29762
Zfp960 /// Zfp97	0.00015468	0.00073117	0.424347	-2.35656	0.00888581	0.023705	0.574019	-1.7421	0.41602	0.644194	1.11454	1.11454	0.000804052	0.0037784	0.472951	-2.11439
Rnf144b	4.59299e-08	8.60149e-07	0.424127	-2.35779	1.03719e-06	1.33192e-05	0.484502	-2.06398	2.71959e-05	0.00139034	1.47346	1.47346	0.000289555	0.00164132	0.624934	-1.60017
Mthfsd	1.65733e-09	5.77631e-08	0.423816	-2.35951	1.26207e-06	1.55588e-05	0.551798	-1.81226	0.898461	0.952126	0.992066	-1.008	2.14925e-09	1.07085e-07	0.420454	-2.37838
Mfsd9	6.6891e-05	0.00036159	0.423802	-2.35959	0.0308871	0.0666418	0.659539	-1.51621	0.4525	0.67349	1.09774	1.09774	0.000319059	0.00177498	0.465226	-2.14949
Cnst	8.71858e-08	1.43693e-06	0.423762	-2.35982	7.70521e-05	0.000444709	0.577219	-1.73245	0.00162714	0.0204927	1.31737	1.31737	3.73594e-05	0.00031682	0.558251	-1.79131
Mdp1	8.37984e-08	1.38853e-06	0.423664	-2.36036	0.00026255	0.00123779	0.611295	-1.63587	0.0866671	0.255606	1.14788	1.14788	1.95312e-06	2.85671e-05	0.486316	-2.05628
Eltd1	0.00397393	0.0113509	0.423647	-2.36046	0.000244947	0.00116636	0.304106	-3.28833	2.40667e-06	0.000396347	3.16334	3.16334	0.297517	0.416006	1.34014	1.34014
Fgr	2.79648e-07	3.68099e-06	0.423613	-2.36064	0.031884	0.0684512	0.75504	-1.32443	0.000164816	0.00439447	1.4514	1.4514	0.000629122	0.0030826	0.614833	-1.62646
Lims2	0.0010284	0.00362588	0.42355	-2.361	1.1708e-06	1.46173e-05	0.217091	-4.60636	0.00026233	0.00591059	1.97319	1.97319	0.45117	0.568382	0.835746	-1.19654
Kcna5	5.5294e-08	1.00498e-06	0.422133	-2.36892	0.000210166	0.00102931	0.611252	-1.63599	0.416101	0.644249	0.939385	-1.06453	2.47161e-08	8.08022e-07	0.396545	-2.52178
Nkiras1	0.00126842	0.00434363	0.421883	-2.37033	0.00629056	0.0178217	0.485062	-2.06159	0.85483	0.930151	1.03047	1.03047	0.00211541	0.00822768	0.434738	-2.30024
Tk2	4.73612e-07	5.6702e-06	0.421542	-2.37224	0.000158097	0.000811124	0.561882	-1.77973	0.852069	0.928767	1.01639	1.01639	9.16139e-07	1.55018e-05	0.42845	-2.334
Plekho1	0.00125278	0.00429825	0.421078	-2.37486	0.00572117	0.0164352	0.480086	-2.08296	0.179384	0.398337	1.25213	1.25213	0.0140556	0.0379234	0.527246	-1.89665
Orm3	5.52017e-09	1.54264e-07	0.421061	-2.37495	0.464839	0.580248	1.07598	1.07598	0.953046	0.978169	0.996054	-1.00396	7.73336e-09	3.07704e-07	0.419399	-2.38436
Cyyr1	0.0004628	0.0018544	0.42063	-2.37739	1.78717e-06	2.06847e-05	0.251852	-3.97058	3.61977e-06	0.000455271	2.42569	2.42569	0.927064	0.951009	1.02032	1.02032
Rnase4	0.00160797	0.0053092	0.420586	-2.37763	0.000935622	0.00360706	0.390193	-2.56283	2.1915e-05	0.00125078	2.42831	2.42831	0.932971	0.955515	1.02131	1.02131
Reep3	5.07923e-06	4.12108e-05	0.420518	-2.37802	0.000104444	0.000574961	0.495638	-2.0176	0.0505915	0.185269	1.23218	1.23218	0.000218461	0.00131137	0.518153	-1.92993
Jakmip1	4.14229e-09	1.21752e-07	0.420191	-2.37987	0.375264	0.492663	0.915856	-1.09187	0.325742	0.560233	0.936307	-1.06803	1.65344e-09	8.70031e-08	0.393428	-2.54176
Gas6	2.06634e-05	0.000134721	0.420078	-2.38051	0.000374651	0.00166654	0.499842	-2.00063	0.000155048	0.00420756	1.66075	1.66075	0.0412925	0.089266	0.697642	-1.4334
Echs1	1.8742e-05	0.000123954	0.420002	-2.38094	0.742578	0.815452	0.946513	-1.05651	0.91803	0.960854	1.01167	1.01167	3.01872e-05	0.000265278	0.424902	-2.35348
LOC101056614 /// Naip5	1.42886e-06	1.42714e-05	0.419662	-2.38287	0.588563	0.688295	0.927086	-1.07865	1.62485e-05	0.00103282	1.65699	1.65699	0.0148823	0.0396874	0.695376	-1.43807
Prnp	0.000126162	0.000617334	0.419552	-2.3835	0.0084762	0.0228156	0.57327	-1.74438	0.209438	0.437238	1.18323	1.18323	0.00142516	0.00596576	0.496428	-2.01439
Arap2	8.04392e-08	1.34527e-06	0.419536	-2.38359	5.94082e-12	1.5258e-09	0.228277	-4.38065	0.0110678	0.0695734	1.23965	1.23965	9.01133e-06	9.84357e-05	0.520076	-1.9228
Egr2	0.00100645	0.00356187	0.419419	-2.38425	0.118529	0.198545	1.46671	1.46671	0.401852	0.631531	0.872826	-1.1457	0.000298747	0.00168457	0.36608	-2.73164
Slc11a1	5.11382e-05	0.000288204	0.418861	-2.38743	0.172119	0.26747	1.2878	1.2878	0.000243742	0.00561426	1.68985	1.68985	0.066615	0.130366	0.707813	-1.4128
Islr	0.0037349	0.0107808	0.418362	-2.39028	0.199988	0.301442	0.694362	-1.44017	0.00405425	0.0367815	0.551599	-1.81291	2.19932e-05	0.000205055	0.230768	-4.33336
Gngt2	4.9279e-07	5.85111e-06	0.41827	-2.3908	0.0114599	0.0293106	0.700941	-1.42665	0.00370509	0.0347236	1.32522	1.32522	0.000138336	0.00090138	0.5543	-1.80408
Nqo2	1.31939e-09	4.77592e-08	0.418243	-2.39095	1.72588e-09	9.84754e-08	0.41502	-2.40952	8.37042e-05	0.00285733	1.34321	1.34321	2.09379e-06	3.02757e-05	0.561787	-1.78003
Rpn1	8.48625e-06	6.35041e-05	0.418183	-2.3913	0.00170951	0.00598425	0.573362	-1.7441	0.000698642	0.0117662	1.51196	1.51196	0.00761234	0.0232882	0.632276	-1.58159
Pisd /// Pisd-ps1 /// Pisd-ps3	8.76164e-08	1.44183e-06	0.418006	-2.39231	4.66171e-06	4.47184e-05	0.500761	-1.99696	0.0343791	0.145888	1.19303	1.19303	4.28059e-06	5.37428e-05	0.498694	-2.00524
Sqrdl	2.69691e-07	3.5827e-06	0.417591	-2.39469	0.000269344	0.0012642	0.585121	-1.70905	0.000100343	0.00322141	1.48384	1.48384	0.00084372	0.00392632	0.619637	-1.61385
Gm15417	9.47565e-08	1.53474e-06	0.417583	-2.39474	0.254461	0.364719	1.14664	1.14664	0.32406	0.558538	0.923537	-1.08279	3.19131e-08	9.87797e-07	0.385653	-2.593
Gm16340 /// Ifi203 /// LOC100862473	0.00522999	0.0143151	0.417513	-2.39514	0.0835788	0.149563	0.592054	-1.68904	0.637851	0.805019	0.911014	-1.09768	0.00287224	0.0106015	0.38036	-2.62909
Irf9	0.000133747	0.000648128	0.417436	-2.39558	0.378945	0.496439	0.839218	-1.19159	0.00445475	0.038957	1.51481	1.51481	0.0279757	0.0655602	0.632335	-1.58144
Cldn10	0.00209241	0.00661906	0.416882	-2.39876	0.00146163	0.00526429	0.393179	-2.54337	0.000974104	0.0146346	1.93111	1.93111	0.409882	0.528906	0.805043	-1.24217
Gdap10	3.65134e-05	0.000217128	0.41687	-2.39883	0.00380241	0.011674	0.568145	-1.76011	0.403065	0.632739	1.10614	1.10614	0.000203977	0.00124381	0.461117	-2.16865
Vav3	7.28803e-06	5.5756e-05	0.416641	-2.40015	0.000164429	0.000839022	0.496826	-2.01278	0.983186	0.992803	0.997766	-1.00224	9.70422e-06	0.000104211	0.41571	-2.40552
Tspan18	6.73127e-06	5.19944e-05	0.416576	-2.40052	3.43652e-07	5.51222e-06	0.335367	-2.98181	0.00293073	0.0297822	1.41522	1.41522	0.00238079	0.00909242	0.589545	-1.69622
Nr3c2	0.000568667	0.00220378	0.416405	-2.40151	4.24604e-05	0.000272713	0.322831	-3.09759	0.00452513	0.0394445	1.60964	1.60964	0.0878369	0.161482	0.670263	-1.49195
Rorc	8.31371e-08	1.38075e-06	0.416231	-2.40251	0.188632	0.287662	0.853876	-1.17113	0.0388078	0.157258	1.188	1.188	3.68698e-06	4.77448e-05	0.494483	-2.02232
St6galnac5	2.17458e-10	1.14995e-08	0.416032	-2.40366	0.929939	0.952901	0.992557	-1.0075	0.683891	0.834235	1.02364	1.02364	5.68935e-10	3.55527e-08	0.425867	-2.34815
Pltp	3.90945e-05	0.000229753	0.415962	-2.40407	1.43255e-09	8.58522e-08	0.180492	-5.54041	0.00152095	0.0195488	1.53624	1.53624	0.0187302	0.0475731	0.639018	-1.5649
Ppp1r14a	0.0199221	0.0440503	0.415692	-2.40563	3.7571e-07	5.92079e-06	0.080417	-12.4352	3.26308e-06	0.000441581	4.37055	4.37055	0.10999	0.192983	1.8168	1.8168
Acadvl	2.84908e-08	5.89319e-07	0.415361	-2.40754	0.0102429	0.0266883	0.735625	-1.35939	0.301615	0.536575	0.924771	-1.08135	9.55689e-09	3.66869e-07	0.384114	-2.6034
Ccr2	5.57756e-05	0.000311217	0.415215	-2.40839	0.213116	0.316825	0.791538	-1.26336	0.030268	0.134169	1.32871	1.32871	0.00346398	0.0123361	0.551698	-1.81259
Fgl2	0.000476399	0.00189915	0.415147	-2.40879	0.278261	0.391429	0.782156	-1.27852	0.00202856	0.0237591	1.68031	1.68031	0.117202	0.202752	0.697576	-1.43354
Cyth4	0.000293315	0.00125555	0.415129	-2.40889	0.988583	0.992909	1.00306	1.00306	0.0114334	0.070848	1.47894	1.47894	0.0301831	0.0695844	0.613951	-1.62879
Zfp825	1.98255e-11	1.55533e-09	0.414839	-2.41057	0.00196476	0.00671115	0.77054	-1.29779	0.0178465	0.0945118	1.13699	1.13699	6.72616e-10	4.04207e-08	0.47167	-2.12013
Nid1	6.1903e-06	4.87051e-05	0.414272	-2.41387	0.00108636	0.00409241	0.560873	-1.78294	0.205016	0.431935	1.14589	1.14589	7.45777e-05	0.000552331	0.474712	-2.10654
Hadhb	1.82308e-09	6.23315e-08	0.414158	-2.41454	0.391672	0.508817	0.920798	-1.08601	0.910089	0.957722	1.0073	1.0073	3.26109e-09	1.49691e-07	0.417183	-2.39703
A130009E19Rik	6.91926e-09	1.84064e-07	0.414149	-2.41459	0.880134	0.917876	1.01562	1.01562	0.589811	0.774088	0.963215	-1.03819	4.96365e-09	2.09152e-07	0.398915	-2.5068
Hoxd9	1.10177e-07	1.71869e-06	0.414134	-2.41468	0.486826	0.599508	1.08794	1.08794	0.0796242	0.243144	0.862895	-1.15889	1.14397e-08	4.26988e-07	0.357354	-2.79834
Fas	0.000780937	0.00289384	0.414132	-2.41469	0.153527	0.243974	0.708699	-1.41104	6.23351e-05	0.00234289	2.15558	2.15558	0.631183	0.728836	0.892696	-1.1202
Irf7	0.000407349	0.00166285	0.413157	-2.42039	0.33152	0.44847	1.24274	1.24274	0.0211285	0.105785	1.4413	1.4413	0.0267693	0.0634778	0.595482	-1.67931
Bcl11b	2.03175e-06	1.91494e-05	0.41296	-2.42154	0.436787	0.553462	0.892359	-1.12062	0.805162	0.906012	0.976081	-1.0245	1.92153e-06	2.81816e-05	0.403083	-2.48088
Mmp19	5.58033e-07	6.49003e-06	0.412873	-2.42205	0.054539	0.10624	0.764932	-1.30731	0.526141	0.728934	1.05909	1.05909	2.21736e-06	3.16803e-05	0.437268	-2.28693
P2ry12	3.10501e-05	0.000189591	0.412601	-2.42365	0.223885	0.329295	0.803077	-1.24521	0.199467	0.424933	0.855329	-1.16914	4.72583e-06	5.8061e-05	0.35291	-2.83358
5830428M24Rik	2.92025e-06	2.598e-05	0.41257	-2.42383	8.91849e-09	3.31166e-07	0.274761	-3.63953	0.00660746	0.0501757	1.3461	1.3461	0.000586061	0.00291262	0.555358	-1.80064
Khnyn	3.66016e-10	1.77448e-08	0.412479	-2.42436	3.24412e-08	8.74858e-07	0.49216	-2.03186	0.595394	0.777497	1.03216	1.03216	1.13219e-09	6.29643e-08	0.425746	-2.34882
Ccl20	2.15969e-06	2.01615e-05	0.412448	-2.42455	0.475163	0.589181	1.11077	1.11077	0.117395	0.308412	1.17199	1.17199	4.39675e-05	0.000359664	0.483387	-2.06874
Prkd2	2.26825e-07	3.0952e-06	0.412302	-2.42541	1.8833e-05	0.000139145	0.51059	-1.95852	0.00156565	0.0199277	1.35352	1.35352	0.000109261	0.000750122	0.558059	-1.79192
Htra1	0.000858519	0.00313025	0.412275	-2.42557	0.600614	0.699105	0.881861	-1.13397	0.586096	0.771439	0.915596	-1.09218	0.000424038	0.00223344	0.377477	-2.64917
Hmga2-ps1	0.000151895	0.000720217	0.412182	-2.42611	0.0336251	0.0715271	0.635753	-1.57294	0.786821	0.895157	1.03767	1.03767	0.000311925	0.00174384	0.427709	-2.33804
Aff3	2.64686e-06	2.39226e-05	0.412023	-2.42705	8.2634e-05	0.000471501	0.496301	-2.01491	0.00103094	0.0151406	1.45044	1.45044	0.0019044	0.00754971	0.597612	-1.67333
Ppp1r16b	1.22743e-06	1.26218e-05	0.41181	-2.42831	7.77345e-08	1.69741e-06	0.340132	-2.94003	2.46812e-05	0.00133372	1.64022	1.64022	0.00992422	0.028772	0.675458	-1.48048
Pbxip1	0.00142885	0.00480981	0.411624	-2.4294	0.00207506	0.00701902	0.418854	-2.38747	0.0542729	0.193247	1.4091	1.4091	0.040429	0.0877657	0.580018	-1.72408
Icos	2.3321e-08	4.99629e-07	0.411496	-2.43015	0.669487	0.75672	0.953684	-1.04856	0.594767	0.776773	0.960897	-1.04069	1.62256e-08	5.69188e-07	0.395406	-2.52905
LOC552901	0.00727141	0.0188663	0.411393	-2.43077	3.74226e-07	5.90173e-06	0.114511	-8.73282	2.73761e-05	0.00139625	2.96099	2.96099	0.529034	0.641418	1.21813	1.21813
Por	5.99612e-08	1.06909e-06	0.411029	-2.43292	1.30433e-08	4.45246e-07	0.370245	-2.70091	0.00359377	0.0341212	1.28866	1.28866	1.43626e-05	0.000144794	0.529676	-1.88795
Il16	7.29352e-09	1.93781e-07	0.410415	-2.43656	0.00184293	0.00636457	0.695956	-1.43687	0.651589	0.8136	0.968723	-1.03229	5.89599e-09	2.44146e-07	0.397579	-2.51523
Ngly1	3.95465e-07	4.85863e-06	0.410219	-2.43772	1.51315e-05	0.000116091	0.490945	-2.03689	0.723448	0.858333	1.03199	1.03199	9.98869e-07	1.67181e-05	0.423341	-2.36216
Ppp1r3d	4.34661e-05	0.000251471	0.409609	-2.44135	0.00655964	0.0184244	0.580999	-1.72117	0.00402787	0.036712	1.47894	1.47894	0.011175	0.0316152	0.605788	-1.65074
Prkcd	1.11489e-07	1.73415e-06	0.409556	-2.44167	0.000475212	0.00202693	0.611647	-1.63493	0.000364593	0.00736669	1.4051	1.4051	0.000135125	0.000887153	0.575468	-1.73771
Pi16	2.34889e-07	3.1871e-06	0.409507	-2.44196	0.000126526	0.000674826	0.559009	-1.78888	0.170024	0.385872	0.886231	-1.12837	4.15675e-08	1.2438e-06	0.362918	-2.75544
Parp14	6.41811e-06	5.015e-05	0.409282	-2.4433	0.0180361	0.0426798	0.669771	-1.49305	0.00272383	0.0284708	1.42804	1.42804	0.00238765	0.00911379	0.584471	-1.71095
Sfi1	8.34967e-07	9.09777e-06	0.409262	-2.44342	3.49245e-05	0.000231194	0.495857	-2.01671	0.279989	0.514346	0.902795	-1.10767	2.16107e-07	4.83139e-06	0.36948	-2.70651
Prr5l	4.96529e-06	4.04414e-05	0.409057	-2.44464	1.46958e-07	2.77868e-06	0.316638	-3.15818	4.84493e-05	0.00198278	1.68162	1.68162	0.0238703	0.0579874	0.687879	-1.45374
Dusp22	1.29165e-06	1.3163e-05	0.408943	-2.44533	0.146249	0.234829	0.80873	-1.23651	0.00485443	0.0411415	1.3453	1.3453	0.000315138	0.00175816	0.550151	-1.81768
Sirt7	3.22154e-06	2.8161e-05	0.408928	-2.44542	0.000349461	0.00157003	0.532989	-1.87621	0.198196	0.423144	1.14352	1.14352	3.99072e-05	0.000333059	0.467617	-2.1385
Gfra2	1.03824e-09	3.9574e-08	0.408926	-2.44543	2.36241e-06	2.58976e-05	0.560309	-1.78473	0.000296352	0.00642563	1.30608	1.30608	7.07318e-07	1.24875e-05	0.53409	-1.87234
C130026I21Rik	3.82423e-05	0.000225421	0.408289	-2.44925	0.944041	0.962699	1.01289	1.01289	0.813437	0.91017	0.971371	-1.02947	3.4287e-05	0.000294002	0.3966	-2.52143
Akr1b3	0.00115681	0.00401434	0.408202	-2.44977	0.0290638	0.0634188	0.56231	-1.77838	0.137543	0.340709	1.29243	1.29243	0.0165224	0.0430033	0.527572	-1.89548
Napepld	3.60504e-07	4.51918e-06	0.408036	-2.45076	9.29548e-05	0.000520209	0.540208	-1.85114	0.195022	0.419227	1.1245	1.1245	4.31251e-06	5.39977e-05	0.458838	-2.17942
Plek	4.957e-05	0.000280756	0.407568	-2.45358	0.797636	0.856769	1.04906	1.04906	0.00802363	0.0567857	1.43523	1.43523	0.00799426	0.024162	0.584954	-1.70954
Dapp1	4.21758e-05	0.000245322	0.407535	-2.45378	0.622683	0.717571	1.09517	1.09517	0.593342	0.775822	1.06881	1.06881	0.0001395	0.00090732	0.435579	-2.2958
Adcy6	2.00661e-08	4.46756e-07	0.407512	-2.45392	0.000636259	0.00259778	0.647742	-1.54382	0.648437	0.811939	0.96634	-1.03483	1.56399e-08	5.49631e-07	0.393795	-2.53939
Lipg	2.12142e-07	2.92598e-06	0.407458	-2.45424	3.00891e-09	1.50963e-07	0.309085	-3.23535	5.51253e-05	0.00215448	1.52241	1.52241	0.000973875	0.00441209	0.62032	-1.61207
Adamts9	3.15861e-05	0.000192443	0.406942	-2.45735	1.55906e-05	0.000118684	0.378531	-2.64179	0.000933908	0.0142256	1.57864	1.57864	0.0208882	0.0520792	0.642413	-1.55663
Sgk3	0.000215051	0.000965758	0.406433	-2.46043	0.0221454	0.0507235	0.597214	-1.67444	0.562139	0.754438	1.08689	1.08689	0.000741325	0.00353969	0.441746	-2.26374
Mertk	0.000499132	0.00197246	0.405997	-2.46307	0.000259903	0.00122802	0.374434	-2.6707	0.00126077	0.0173137	1.75851	1.75851	0.152873	0.249855	0.713952	-1.40065
Klrg1	8.97545e-06	6.65875e-05	0.40599	-2.46311	0.00465455	0.0138348	0.600546	-1.66515	0.00432023	0.0382456	1.41513	1.41513	0.00242081	0.00920617	0.574529	-1.74056
Zc3h4	4.31551e-13	6.42089e-11	0.405886	-2.46375	3.93635e-09	1.83816e-07	0.559538	-1.78719	0.995239	0.997643	1.00026	1.00026	7.04082e-13	1.16845e-10	0.40599	-2.46311
Dnajc7	8.29853e-08	1.38036e-06	0.405795	-2.4643	5.38178e-06	5.0154e-05	0.49378	-2.02519	0.672705	0.826618	0.965984	-1.03521	6.50846e-08	1.79099e-06	0.391992	-2.55108
D930003E18Rik	1.98309e-07	2.77452e-06	0.405755	-2.46454	0.585338	0.685452	0.932417	-1.07248	0.702458	0.846381	1.03353	1.03353	5.23701e-07	9.81435e-06	0.419358	-2.3846
Aamdc	2.75533e-07	3.63791e-06	0.405681	-2.46499	3.47174e-05	0.000230035	0.516489	-1.93615	0.18837	0.410369	0.888731	-1.1252	5.26887e-08	1.52124e-06	0.360542	-2.7736
Vmn2r84	2.2456e-06	2.07925e-05	0.405517	-2.46599	0.936224	0.95712	1.01203	1.01203	0.573295	0.762297	0.944636	-1.05861	1.27144e-06	2.03874e-05	0.383066	-2.61052
Foxo1	2.1634e-09	7.16947e-08	0.404702	-2.47096	3.79877e-06	3.79595e-05	0.554304	-1.80407	0.101695	0.283238	1.11909	1.11909	3.52785e-08	1.07652e-06	0.452899	-2.208
Abca9	1.31663e-10	7.57464e-09	0.404609	-2.47152	8.22775e-06	7.04947e-05	0.617441	-1.61959	0.0267355	0.123438	1.14434	1.14434	4.2757e-09	1.88638e-07	0.463009	-2.15978
Pygb	4.88448e-06	3.9946e-05	0.404363	-2.47303	0.0108898	0.0281023	0.648259	-1.54259	0.0354664	0.14875	1.26582	1.26582	0.000280154	0.00159811	0.511849	-1.9537
Myo1f	2.25595e-06	2.08615e-05	0.404304	-2.47339	0.0786882	0.142418	0.761045	-1.31398	2.69088e-05	0.00138222	1.68622	1.68622	0.0166795	0.0433389	0.681744	-1.46683
Tmem205	2.00807e-05	0.000131438	0.404165	-2.47424	8.54725e-05	0.000484112	0.437942	-2.28341	0.0401385	0.160543	1.28994	1.28994	0.0010393	0.00463264	0.521348	-1.9181
Zfp449	4.91966e-08	9.10264e-07	0.404035	-2.47503	2.86303e-06	3.00646e-05	0.487563	-2.05102	0.00135342	0.0181053	1.33269	1.33269	2.24245e-05	0.000207991	0.538454	-1.85717
Robo4	6.78758e-05	0.000365814	0.403615	-2.47761	2.51148e-05	0.000176894	0.365842	-2.73342	1.3802e-05	0.000948294	2.03284	2.03284	0.312295	0.431032	0.820487	-1.21879
Akr1c13	7.23202e-05	0.000386101	0.403452	-2.47861	0.985907	0.991089	1.00345	1.00345	0.000469344	0.00878345	1.69708	1.69708	0.0614163	0.122131	0.684692	-1.46051
Igsf21	1.03526e-10	6.15282e-09	0.403269	-2.47973	0.239128	0.346774	1.10653	1.10653	0.747403	0.873149	0.981761	-1.01858	1.10183e-10	8.97014e-09	0.395914	-2.5258
Panx1	4.03756e-06	3.40791e-05	0.403085	-2.48087	0.632545	0.725725	0.927663	-1.07798	0.377138	0.608918	1.09865	1.09865	2.47251e-05	0.000224503	0.442849	-2.25811
Slc25a23	0.000996061	0.00353496	0.402971	-2.48157	0.00648528	0.0182526	0.477651	-2.09358	0.529984	0.731361	1.11194	1.11194	0.00350748	0.0124517	0.448081	-2.23174
Arhgap25	1.19039e-06	1.22995e-05	0.402963	-2.48162	0.363556	0.481158	0.87607	-1.14146	0.00228833	0.0255398	1.391	1.391	0.000489642	0.00250856	0.56052	-1.78406
Ctsh	0.000991816	0.00352244	0.402881	-2.48212	0.286406	0.400439	0.76391	-1.30906	2.80886e-05	0.00141916	2.37722	2.37722	0.862613	0.905905	0.957737	-1.04413
Lrg1	0.0171825	0.0388691	0.402863	-2.48223	0.195489	0.296067	1.62105	1.62105	0.000821306	0.013096	2.55946	2.55946	0.933342	0.955849	1.03111	1.03111
Ppp2r5a	6.35183e-12	6.01028e-10	0.402682	-2.48335	0.000154196	0.000794325	0.719236	-1.39036	0.000108079	0.00335979	1.25759	1.25759	2.77841e-09	1.335e-07	0.50641	-1.97468
Ganc	5.74526e-10	2.50907e-08	0.402412	-2.48501	0.000238625	0.00114224	0.67119	-1.48989	0.16442	0.378126	1.09293	1.09293	5.93179e-09	2.44689e-07	0.439808	-2.27372
Slc25a20	1.14201e-08	2.78931e-07	0.402249	-2.48602	0.0117818	0.0300379	0.744156	-1.3438	0.194018	0.417865	1.10233	1.10233	1.19549e-07	2.96454e-06	0.443413	-2.25523
Spa17	0.00110695	0.00385743	0.402226	-2.48617	7.48649e-06	6.52882e-05	0.237566	-4.20936	3.30223e-06	0.000441581	2.7911	2.7911	0.648078	0.741967	1.12265	1.12265
Fam46c	0.00529886	0.0144599	0.402183	-2.48643	0.0393788	0.0814065	0.516166	-1.93736	0.00322094	0.0318171	1.95645	1.95645	0.436555	0.55445	0.78685	-1.27089
Aldh3a2	2.53823e-06	2.30471e-05	0.401576	-2.49019	2.07933e-06	2.34131e-05	0.388093	-2.5767	1.94018e-05	0.0011619	1.72309	1.72309	0.0226353	0.0555935	0.691953	-1.44519
C130098B18Rik	4.64881e-06	3.8207e-05	0.401468	-2.49086	0.0388433	0.0805386	0.70867	-1.41109	0.0906549	0.262647	1.2058	1.2058	0.000121241	0.00081688	0.48409	-2.06573
Slc44a3	0.0023729	0.00736695	0.401295	-2.49193	5.2372e-05	0.000323108	0.257777	-3.87933	0.00655274	0.0498992	1.73601	1.73601	0.199584	0.306312	0.696653	-1.43544
Cd244	1.4859e-06	1.47117e-05	0.401263	-2.49213	0.0157815	0.0382036	0.684375	-1.46119	0.115715	0.305449	1.17394	1.17394	3.03678e-05	0.000266323	0.47106	-2.12287
Gripap1	6.70855e-06	5.18931e-05	0.401196	-2.49255	0.00237644	0.00785735	0.57632	-1.73515	0.224476	0.454214	1.14551	1.14551	7.36062e-05	0.000546637	0.459576	-2.17592
S1pr1	0.00323288	0.00955426	0.401067	-2.49335	9.03081e-06	7.62846e-05	0.199325	-5.01694	0.00459995	0.0399514	1.82609	1.82609	0.285012	0.402359	0.732383	-1.36541
Aph1b	5.94621e-06	4.71365e-05	0.400935	-2.49417	2.94377e-07	4.90038e-06	0.319436	-3.13052	0.000151102	0.00413165	1.63048	1.63048	0.0141743	0.0381911	0.653716	-1.52972
Mrvi1	1.00777e-11	8.83802e-10	0.400807	-2.49497	2.50207e-09	1.30284e-07	0.494756	-2.0212	0.000480547	0.00892666	1.22806	1.22806	2.18702e-09	1.08466e-07	0.492214	-2.03164
Def6	9.04953e-05	0.00046718	0.400143	-2.49911	0.358065	0.4757	0.830478	-1.20413	0.993442	0.997139	0.998891	-1.00111	0.000117034	0.000793991	0.399699	-2.50188
Pde8a	6.63094e-07	7.50206e-06	0.399858	-2.50089	1.95879e-06	2.22873e-05	0.417314	-2.39628	0.0164483	0.0897686	1.27354	1.27354	6.44815e-05	0.000492433	0.509235	-1.96373
Hsd17b11	6.77708e-05	0.000365522	0.399266	-2.5046	7.0286e-06	6.23756e-05	0.326786	-3.06011	0.0173238	0.0927402	1.39803	1.39803	0.00625801	0.0197962	0.558186	-1.79152
Aldh2	2.2627e-05	0.000145328	0.39914	-2.50539	6.10858e-05	0.000366787	0.419479	-2.38391	0.000529558	0.00963296	1.61913	1.61913	0.0219309	0.054172	0.64626	-1.54737
Zfp105	5.47746e-10	2.41165e-08	0.399128	-2.50546	3.1354e-14	3.77193e-11	0.218224	-4.58245	0.000119543	0.00358197	1.33349	1.33349	5.80368e-07	1.07107e-05	0.532235	-1.87887
Pcdh15	2.69429e-12	2.87645e-10	0.399073	-2.50581	0.431517	0.548168	0.945036	-1.05816	0.0362718	0.150951	0.899555	-1.11166	4.58144e-13	8.30588e-11	0.358988	-2.78561
A130019P10Rik	3.48749e-08	6.89635e-07	0.398823	-2.50738	2.32935e-08	6.88401e-07	0.381745	-2.61955	0.910584	0.957962	1.00894	1.00894	6.13375e-08	1.71857e-06	0.402387	-2.48517
Marf1	5.01422e-10	2.26786e-08	0.398322	-2.51053	1.2397e-09	7.84318e-08	0.407385	-2.45468	0.345252	0.579873	1.06169	1.06169	2.72622e-09	1.31319e-07	0.422895	-2.36465
Gm3435	2.25487e-08	4.87929e-07	0.398317	-2.51056	9.67426e-08	2.0146e-06	0.420933	-2.37567	0.111458	0.299192	0.881053	-1.13501	3.40564e-09	1.54356e-07	0.350939	-2.8495
Sox17	0.00976118	0.0241527	0.397997	-2.51258	4.87554e-05	0.000305238	0.18876	-5.29772	4.92457e-05	0.00199704	3.07458	3.07458	0.55229	0.66195	1.22367	1.22367
Lat	2.17248e-07	2.9891e-06	0.397261	-2.51724	0.173975	0.269684	0.833113	-1.20032	0.793926	0.899372	1.02346	1.02346	4.74767e-07	9.13705e-06	0.40658	-2.45954
9330159M07Rik	3.88013e-08	7.50771e-07	0.397109	-2.5182	0.0557518	0.108048	0.789233	-1.26705	0.00937668	0.0626875	1.25176	1.25176	4.5711e-06	5.67042e-05	0.497087	-2.01172
D17H6S56E-5	2.08685e-05	0.000135655	0.396875	-2.51969	3.88413e-07	6.06544e-06	3.46892	3.46892	0.575101	0.76346	1.07046	1.07046	7.29501e-05	0.000542885	0.42484	-2.35383
Cnp	3.26578e-08	6.54796e-07	0.396251	-2.52365	0.00741959	0.0204694	0.710141	-1.40817	0.619826	0.793081	1.04032	1.04032	1.01847e-07	2.59108e-06	0.412226	-2.42585
Fitm2	2.07129e-06	1.94203e-05	0.395858	-2.52616	0.169815	0.264519	0.807368	-1.23859	0.215486	0.444191	1.13843	1.13843	2.34006e-05	0.000214736	0.450657	-2.21898
Rasgef1b	6.75523e-08	1.17341e-06	0.395678	-2.52731	1.36177e-08	4.61931e-07	0.353136	-2.83177	0.12853	0.326569	1.13826	1.13826	1.11096e-06	1.82266e-05	0.450383	-2.22033
Sema4a	2.14852e-08	4.69627e-07	0.395347	-2.52942	0.341632	0.45891	1.11715	1.11715	0.000863219	0.0135385	1.34228	1.34228	1.1933e-05	0.000124009	0.530668	-1.88442
Atp8b4	2.20043e-07	3.02321e-06	0.395327	-2.52955	0.00872952	0.0233615	0.687098	-1.4554	0.0284052	0.12877	1.2293	1.2293	1.32439e-05	0.000135531	0.485977	-2.05771
Sostdc1	2.89152e-06	2.57456e-05	0.3953	-2.52972	0.795196	0.855298	1.04145	1.04145	0.252622	0.484596	0.884824	-1.13017	6.30684e-07	1.14628e-05	0.349771	-2.85901
Itga7	6.09924e-06	4.81226e-05	0.394972	-2.53183	0.0757379	0.138214	0.738376	-1.35432	0.00110098	0.015814	1.50673	1.50673	0.00414753	0.0142709	0.595115	-1.68035
Wdr5b	4.60697e-08	8.61272e-07	0.394899	-2.53229	0.000141588	0.000741199	0.580669	-1.72215	0.023223	0.112714	1.21617	1.21617	2.87587e-06	3.90459e-05	0.480265	-2.08218
AU014973	9.14193e-08	1.49302e-06	0.394705	-2.53354	5.64348e-07	8.15489e-06	0.427139	-2.34116	0.698161	0.843344	0.96761	-1.03347	7.52863e-08	2.0227e-06	0.381921	-2.61834
1200015M12Rik /// A130040M12Rik	0.0156252	0.035984	0.394298	-2.53615	0.952338	0.968225	0.978195	-1.02229	0.0171709	0.0922194	1.88105	1.88105	0.421169	0.539589	0.741693	-1.34827
BC003331	2.32741e-08	4.99618e-07	0.394232	-2.53658	9.16012e-08	1.928e-06	0.415023	-2.4095	0.00205948	0.023991	1.30887	1.30887	7.3086e-06	8.26826e-05	0.515999	-1.93799
C130034I24Rik	3.21269e-10	1.60441e-08	0.393998	-2.53808	1.9826e-08	6.06703e-07	0.466811	-2.14219	0.962019	0.983166	0.997048	-1.00296	4.71564e-10	3.04596e-08	0.392835	-2.5456
Filip1l	0.00382886	0.0109992	0.392534	-2.54755	0.14579	0.234249	0.638857	-1.5653	0.19789	0.422826	1.30479	1.30479	0.0344475	0.0772849	0.512175	-1.95246
Kctd4	1.00359e-10	5.99765e-09	0.392428	-2.54824	0.226301	0.332336	1.11303	1.11303	0.697708	0.843221	1.0231	1.0231	2.54446e-10	1.78228e-08	0.401495	-2.49069
Tcn2	2.09416e-05	0.000135961	0.392312	-2.54899	0.000466571	0.00199811	0.480444	-2.08141	0.00239216	0.0262105	1.5124	1.5124	0.00803427	0.0242455	0.593332	-1.6854
Cdhr1	2.14986e-07	2.95986e-06	0.39226	-2.54933	0.201421	0.303178	1.18933	1.18933	0.813134	0.909978	1.02148	1.02148	4.51973e-07	8.82431e-06	0.400687	-2.49571
Fbln7	0.000978022	0.00348182	0.392098	-2.55039	0.0192396	0.0450386	1.89414	1.89414	0.0028539	0.0294171	0.564909	-1.7702	4.67931e-06	5.77196e-05	0.221499	-4.51469
Bckdhb	0.00678603	0.0178169	0.39202	-2.55089	0.552732	0.658238	1.21428	1.21428	0.856026	0.930925	0.960921	-1.04067	0.00595941	0.019019	0.376701	-2.65463
Akr1b3 /// Gm6644	0.00167501	0.00549188	0.391854	-2.55197	0.269002	0.381305	0.736895	-1.35705	0.0449653	0.172064	1.47011	1.47011	0.0523325	0.107748	0.576067	-1.73591
Nudt13	1.85884e-13	3.10872e-11	0.391589	-2.5537	1.74222e-10	1.89831e-08	0.504407	-1.98253	0.000223333	0.00535709	1.20523	1.20523	2.82054e-11	2.8703e-09	0.471953	-2.11885
Adam8	1.81973e-05	0.000121206	0.391526	-2.55411	0.979307	0.986738	0.995334	-1.00469	0.557584	0.751221	1.07418	1.07418	6.65958e-05	0.000505047	0.420569	-2.37773
Slc48a1	3.47587e-07	4.39562e-06	0.391357	-2.55521	1.6512e-08	5.30895e-07	0.316407	-3.16048	0.000886989	0.0138165	1.41952	1.41952	0.000255373	0.00148342	0.555537	-1.80006
Amdhd2	2.15024e-06	2.00906e-05	0.391176	-2.5564	0.0797354	0.143963	0.75499	-1.32452	0.000296949	0.00642566	1.55265	1.55265	0.003508	0.0124517	0.607359	-1.64647
Nat2	2.32302e-05	0.000148803	0.39101	-2.55748	0.00167136	0.00587549	0.523354	-1.91075	0.0620868	0.209864	1.27198	1.27198	0.000839346	0.00391105	0.497358	-2.01063
Ndufv3	4.15213e-10	1.95585e-08	0.390902	-2.55819	0.000128032	0.000681341	0.652013	-1.53371	0.0209347	0.105244	1.16836	1.16836	1.7704e-08	6.13077e-07	0.456716	-2.18955
Aco2	1.22349e-10	7.13391e-09	0.390858	-2.55847	0.270408	0.382719	0.906023	-1.10372	0.599915	0.780237	1.03183	1.03183	3.68896e-10	2.46395e-08	0.403301	-2.47954
Itga2b	7.48031e-07	8.31857e-06	0.390834	-2.55863	0.0118472	0.0301721	0.676216	-1.47882	0.222709	0.452343	1.12856	1.12856	7.99914e-06	8.92775e-05	0.441081	-2.26716
Ddx26b	1.97779e-08	4.4265e-07	0.390454	-2.56112	1.3638e-07	2.61535e-06	0.423371	-2.36199	0.00134521	0.0180295	1.32703	1.32703	8.08687e-06	9.00533e-05	0.518145	-1.92996
Gmip	2.17574e-09	7.19929e-08	0.390247	-2.56248	0.42337	0.540143	0.920326	-1.08657	0.238906	0.470528	1.08658	1.08658	1.75303e-08	6.09014e-07	0.424034	-2.3583
Gm14446	0.0008645	0.00314515	0.389647	-2.56642	0.0151511	0.0369427	0.515992	-1.93802	0.0417215	0.164282	1.44277	1.44277	0.0318907	0.0727053	0.562173	-1.77881
Acly	3.39474e-15	1.18421e-12	0.389607	-2.56669	0.00714876	0.0198236	0.855733	-1.16859	0.519031	0.724084	1.02358	1.02358	9.59323e-15	3.44941e-12	0.398792	-2.50757
Dlat	2.3949e-08	5.11054e-07	0.389459	-2.56767	0.358006	0.475651	1.11563	1.11563	0.0863937	0.255183	0.868585	-1.1513	3.00125e-09	1.41993e-07	0.338278	-2.95615
Zfp296	9.24887e-10	3.59728e-08	0.389178	-2.56952	0.246584	0.355626	0.890464	-1.12301	0.125729	0.321797	0.90075	-1.11019	1.94433e-10	1.45649e-08	0.350552	-2.85264
Reln	7.62056e-08	1.29047e-06	0.389073	-2.57021	0.526205	0.63499	0.922746	-1.08372	0.00267942	0.0281264	1.3276	1.3276	2.2894e-05	0.000211437	0.516533	-1.93599
Klf2	0.00091142	0.00328435	0.389069	-2.57024	2.73026e-05	0.000189642	0.265912	-3.76064	0.0427649	0.166898	1.44364	1.44364	0.0327741	0.0742251	0.561676	-1.78039
Naprt1	3.27329e-10	1.62914e-08	0.388865	-2.57158	4.44251e-05	0.000283132	0.628698	-1.59059	6.11742e-05	0.00231073	1.35644	1.35644	4.71503e-07	9.11082e-06	0.527472	-1.89584
Abcg1	2.22453e-06	2.06506e-05	0.388845	-2.57172	0.00165314	0.005821	0.576394	-1.73492	3.58106e-06	0.000455271	1.87941	1.87941	0.0542853	0.110978	0.7308	-1.36836
Blcap	1.02465e-07	1.63021e-06	0.388463	-2.57425	0.000223082	0.00108298	0.57307	-1.74499	0.0347813	0.147008	1.21246	1.21246	5.01622e-06	6.06837e-05	0.470996	-2.12316
Rrad	3.70044e-05	0.000219443	0.388023	-2.57717	7.30417e-05	0.000424974	0.399786	-2.50134	0.00316294	0.0314893	1.52607	1.52607	0.0112895	0.031866	0.592151	-1.68876
D2Ertd93e	6.63225e-08	1.1567e-06	0.387617	-2.57986	0.0254899	0.0569157	0.742917	-1.34605	0.00132349	0.0178315	1.35857	1.35857	3.17537e-05	0.000276232	0.526604	-1.89896
Samhd1	3.65901e-08	7.1568e-07	0.387579	-2.58012	0.000565077	0.00234352	0.618542	-1.61671	0.000336797	0.00697319	1.40597	1.40597	4.09228e-05	0.000339695	0.544926	-1.83511
Rassf3	7.25107e-10	2.99683e-08	0.387098	-2.58332	8.56809e-09	3.22597e-07	0.427635	-2.33844	1.29204e-06	0.000322871	1.52714	1.52714	1.62878e-05	0.000160766	0.591152	-1.69161
Fam171a1	8.61083e-05	0.000447208	0.387072	-2.5835	4.15923e-08	1.06569e-06	0.19437	-5.14482	0.0150981	0.0845606	1.43601	1.43601	0.00858527	0.0256394	0.55584	-1.79908
A930005H10Rik	4.32503e-09	1.26777e-07	0.386964	-2.58422	1.63435e-06	1.91731e-05	0.506098	-1.9759	0.560988	0.753462	0.958451	-1.04335	2.97513e-09	1.41067e-07	0.370886	-2.69624
Tm7sf2	2.09343e-08	4.59448e-07	0.38656	-2.58692	0.129027	0.212409	0.832181	-1.20166	0.0605281	0.206652	1.16797	1.16797	5.97011e-07	1.0971e-05	0.451491	-2.21489
Pde5a	0.0223378	0.0485411	0.386321	-2.58852	0.00123958	0.00458553	0.231627	-4.31728	2.78922e-06	0.000416147	5.20506	5.20506	0.0920932	0.167636	2.01082	2.01082
Apobr	1.45918e-05	0.000100512	0.386186	-2.58943	0.00640674	0.018082	0.586408	-1.7053	0.00117644	0.0165346	1.5592	1.5592	0.00906037	0.0267509	0.602141	-1.66074
Phxr4	1.30641e-09	4.74488e-08	0.38598	-2.59081	4.02376e-09	1.87088e-07	0.399815	-2.50116	0.413847	0.641818	0.9453	-1.05787	6.87682e-10	4.11327e-08	0.364867	-2.74072
Txk	8.74718e-10	3.48177e-08	0.385754	-2.59233	0.00925313	0.0245393	0.756555	-1.32178	0.17504	0.392385	1.09707	1.09707	8.78726e-09	3.41579e-07	0.4232	-2.36295
Tmppe	2.93052e-11	2.15044e-09	0.38574	-2.59242	5.75425e-09	2.38277e-07	0.477666	-2.09351	0.000176218	0.00459701	1.28163	1.28163	1.3502e-08	4.90245e-07	0.494375	-2.02276
B2m	2.31228e-07	3.14336e-06	0.385425	-2.59454	0.0594784	0.113777	0.765293	-1.30669	0.0511937	0.186494	1.20577	1.20577	8.78904e-06	9.62511e-05	0.464733	-2.15177
Gyg	4.20041e-06	3.51392e-05	0.385179	-2.5962	2.59406e-06	2.7915e-05	0.364423	-2.74407	1.36985e-06	0.000324438	2.03465	2.03465	0.148787	0.244531	0.783702	-1.276
Gpr183	3.23371e-06	2.8256e-05	0.38482	-2.59862	0.208991	0.312091	1.23035	1.23035	0.304093	0.53916	0.892563	-1.12037	8.48364e-07	1.45837e-05	0.343476	-2.91141
Tcf7l1	5.71718e-09	1.59357e-07	0.384337	-2.60188	4.5441e-05	0.000288761	0.578805	-1.7277	1.97546e-05	0.00116763	1.48213	1.48213	3.1639e-05	0.000275567	0.569637	-1.75551
Ripk3	0.00849213	0.0214506	0.384134	-2.60326	0.72855	0.804359	0.887333	-1.12697	0.854652	0.930085	0.958393	-1.04341	0.00740808	0.0227526	0.368152	-2.71627
Phf1	2.31275e-08	4.97939e-07	0.383778	-2.60568	5.22761e-09	2.23328e-07	0.344502	-2.90274	0.00707171	0.0523738	1.26578	1.26578	3.14442e-06	4.21614e-05	0.485779	-2.05855
Pcdhb9	0.00230158	0.00718378	0.383291	-2.60899	0.00369187	0.011393	0.396366	-2.52292	0.000146885	0.00406347	2.40226	2.40226	0.775742	0.843074	0.920764	-1.08605
C1qtnf9	2.62815e-08	5.51975e-07	0.383074	-2.61046	0.985106	0.99057	1.00225	1.00225	0.0923525	0.265783	0.868231	-1.15177	3.42499e-09	1.54907e-07	0.332597	-3.00664
Nrn1	0.000792731	0.002932	0.382825	-2.61216	9.98998e-09	3.60408e-07	0.109406	-9.14028	0.00208652	0.0241312	1.81298	1.81298	0.164742	0.264839	0.694053	-1.44081
Svep1	0.000120759	0.000594399	0.382056	-2.61742	0.000262602	0.00123779	0.399158	-2.50527	0.00929416	0.0623119	1.50418	1.50418	0.0161103	0.0421545	0.574682	-1.74009
Mob3c	3.96661e-11	2.78748e-09	0.38156	-2.62082	1.27909e-09	7.95998e-08	0.438916	-2.27834	8.20121e-05	0.00283093	1.31303	1.31303	3.00761e-08	9.36309e-07	0.501	-1.99601
AA408213	7.07516e-08	1.22209e-06	0.381487	-2.62132	1.16551e-08	4.05561e-07	0.33473	-2.98748	0.723325	0.858267	0.969787	-1.03115	6.17036e-08	1.72434e-06	0.369961	-2.70299
Prr13	1.66869e-06	1.62529e-05	0.380988	-2.62475	0.000267371	0.00125752	0.51369	-1.9467	0.00105067	0.0153053	1.47923	1.47923	0.00117902	0.00513035	0.563568	-1.77441
Gm4432	6.48246e-09	1.75474e-07	0.380735	-2.6265	4.65223e-05	0.00029416	0.574087	-1.7419	0.0183907	0.0962178	1.20909	1.20909	3.99716e-07	7.96994e-06	0.460344	-2.17229
BC028528	0.00944876	0.023482	0.38058	-2.62757	0.000117045	0.0006335	0.198573	-5.03592	5.7219e-05	0.00220895	3.18232	3.18232	0.588553	0.692978	1.21113	1.21113
Slc27a2	0.000787397	0.00291577	0.380511	-2.62804	0.00335128	0.0105058	0.432886	-2.31008	0.34775	0.581938	1.17986	1.17986	0.00470912	0.0157829	0.448949	-2.22743
Tcrg-V4	6.58157e-09	1.77599e-07	0.380505	-2.62808	0.678952	0.764494	0.95448	-1.04769	0.385721	0.616198	1.0685	1.0685	3.47619e-08	1.06527e-06	0.406569	-2.45961
Tnfaip8l2	4.8948e-06	4.00001e-05	0.380338	-2.62924	0.689753	0.773186	0.934684	-1.06988	0.302387	0.537416	1.12619	1.12619	3.87975e-05	0.000326323	0.428334	-2.33463
Cat	7.98632e-05	0.000421676	0.380235	-2.62995	0.357702	0.475364	0.823498	-1.21433	0.00125415	0.0172778	1.66985	1.66985	0.0384906	0.0842957	0.634935	-1.57496
H2-D1 /// H2-L	5.53793e-05	0.000309441	0.38022	-2.63006	0.129091	0.212471	0.729063	-1.37162	0.0169395	0.0914317	1.41686	1.41686	0.00527311	0.0172575	0.53872	-1.85625
Galnt15	2.56228e-05	0.000161256	0.380016	-2.63147	0.0236693	0.0536501	0.632721	-1.58048	0.0014687	0.0190687	1.58398	1.58398	0.0131596	0.0359648	0.601938	-1.6613
Rab40b	1.60147e-09	5.60879e-08	0.379963	-2.63184	2.22958e-05	0.000160393	0.579288	-1.72626	0.8451	0.925598	1.01382	1.01382	3.20301e-09	1.48606e-07	0.385214	-2.59596
5830408C22Rik	1.31411e-07	1.98209e-06	0.37967	-2.63386	2.87246e-05	0.000197421	0.502579	-1.98974	0.907873	0.956362	1.0105	1.0105	2.29979e-07	5.07838e-06	0.383657	-2.6065
Pik3r5	1.70544e-09	5.8869e-08	0.379005	-2.63849	0.0332035	0.0707504	0.790704	-1.2647	1.39984e-06	0.000324438	1.56933	1.56933	4.52234e-05	0.00036817	0.594785	-1.68128
Zfp467	5.63162e-08	1.01927e-06	0.378479	-2.64216	1.01395e-05	8.39082e-05	0.49168	-2.03384	0.00361568	0.0341859	1.31771	1.31771	1.33458e-05	0.000136179	0.498726	-2.00511
Plxnc1	1.16771e-10	6.84569e-09	0.378385	-2.64281	0.00409981	0.0124	0.750153	-1.33306	0.000781031	0.0127074	1.26513	1.26513	2.99818e-08	9.3472e-07	0.478708	-2.08896
Ccl8 /// LOC100503254	0.00529896	0.0144599	0.378049	-2.64516	2.58641e-05	0.000181049	5.43941	5.43941	0.0122881	0.0742266	0.553058	-1.80813	6.92833e-05	0.000520082	0.209083	-4.78279
Acyp2	1.62873e-06	1.59334e-05	0.377934	-2.64596	0.000570612	0.00236329	0.53628	-1.8647	0.0131892	0.0776257	1.32645	1.32645	0.000194433	0.00119337	0.50131	-1.99477
Rhof	1.01011e-12	1.25966e-10	0.377628	-2.64811	0.276882	0.389861	0.923592	-1.08273	0.868685	0.937191	0.991988	-1.00808	1.3776e-12	2.07834e-10	0.374602	-2.6695
AI987944 /// AW146154	8.90004e-08	1.46126e-06	0.377575	-2.64848	2.5451e-05	0.000178737	0.505435	-1.97849	0.0146838	0.0829289	1.26038	1.26038	8.20132e-06	9.1063e-05	0.47589	-2.10133
Acadm	1.57828e-08	3.6495e-07	0.377512	-2.64892	0.0100833	0.026365	0.718975	-1.39087	0.909454	0.95736	0.990919	-1.00916	2.01656e-08	6.80835e-07	0.374084	-2.6732
Itm2a	0.00776475	0.0198975	0.3773	-2.65041	0.139062	0.225404	0.59205	-1.68905	0.41225	0.640816	0.824825	-1.21238	0.00238433	0.00910274	0.311206	-3.2133
BC064078	1.65148e-06	1.61071e-05	0.377072	-2.65201	0.0299947	0.0650816	0.696244	-1.43628	7.90729e-05	0.00276486	1.65727	1.65727	0.00633094	0.0199888	0.624909	-1.60023
Lck	9.2128e-10	3.59416e-08	0.377039	-2.65224	0.278403	0.391518	1.11844	1.11844	0.294475	0.52946	1.07566	1.07566	5.93152e-09	2.44689e-07	0.405565	-2.4657
Zfp677	5.6741e-08	1.02521e-06	0.376963	-2.65278	0.050345	0.0996736	0.769475	-1.29959	0.0506024	0.185269	1.19298	1.19298	1.99426e-06	2.90703e-05	0.449711	-2.22365
9030425L15Rik	0.000502094	0.0019821	0.376923	-2.65306	3.98548e-06	3.94714e-05	0.226979	-4.4057	0.00026767	0.00596562	2.04489	2.04489	0.302478	0.4215	0.770767	-1.29741
Crlf2	1.1454e-06	1.18802e-05	0.376859	-2.65351	0.00478435	0.0141627	0.620446	-1.61174	0.0396404	0.159488	1.25207	1.25207	5.77998e-05	0.000450496	0.471854	-2.1193
Ero1lb	1.36037e-08	3.21363e-07	0.376301	-2.65744	0.0495093	0.0982354	0.784464	-1.27476	0.518401	0.723648	0.949546	-1.05313	8.20785e-09	3.23722e-07	0.357316	-2.79865
Dbi	9.08277e-14	1.68155e-11	0.375973	-2.65977	0.000878273	0.00341711	1.2764	1.2764	0.610356	0.78722	0.977995	-1.0225	9.23151e-14	2.07459e-11	0.3677	-2.71961
2310001H17Rik	7.55107e-10	3.07371e-08	0.375967	-2.65981	0.00972577	0.0255664	0.754185	-1.32593	0.0106011	0.0678134	1.20644	1.20644	5.30841e-08	1.52902e-06	0.453581	-2.20468
Mmd2	2.65821e-07	3.54877e-06	0.375841	-2.6607	0.918098	0.944824	0.985583	-1.01463	0.895324	0.950998	1.01261	1.01261	4.73884e-07	9.13156e-06	0.380579	-2.62757
D3Bwg0562e	1.55153e-14	4.03285e-12	0.375755	-2.66131	0.0836242	0.149594	0.899089	-1.11224	0.0777249	0.239616	1.07597	1.07597	1.32298e-13	2.82593e-11	0.404302	-2.4734
G0s2	0.0196479	0.043502	0.375583	-2.66253	0.249464	0.358795	0.623619	-1.60354	0.166947	0.381694	1.46899	1.46899	0.150332	0.246542	0.551727	-1.81249
Mcoln3	1.1994e-11	1.01873e-09	0.375291	-2.6646	5.90662e-05	0.000356845	0.67187	-1.48838	0.742665	0.870349	1.01833	1.01833	2.77733e-11	2.83972e-09	0.382171	-2.61663
Ptprb	0.00512358	0.01409	0.374336	-2.6714	1.22954e-05	9.79904e-05	0.165045	-6.05897	1.24648e-06	0.000322871	4.15475	4.15475	0.187465	0.292202	1.55527	1.55527
Tmod4	4.25155e-06	3.54907e-05	0.374324	-2.67148	9.68365e-07	1.25777e-05	0.329217	-3.03751	0.300766	0.535904	1.12753	1.12753	3.38737e-05	0.000291268	0.422061	-2.36932
Ppp1r3c	2.43712e-05	0.00015487	0.3743	-2.67165	4.67698e-05	0.000295033	0.384654	-2.59974	0.643438	0.808147	1.06231	1.06231	7.19529e-05	0.000536761	0.397621	-2.51496
Klk1	1.64693e-09	5.74935e-08	0.373852	-2.67486	0.0179162	0.0424473	1.30669	1.30669	0.886846	0.94637	1.01023	1.01023	3.06615e-09	1.44116e-07	0.377676	-2.64777
Fam117a	0.000425616	0.00172503	0.373461	-2.67766	0.0341902	0.0725147	0.575785	-1.73676	0.0128193	0.0766107	1.5621	1.5621	0.0382607	0.0839113	0.583384	-1.71414
Tmem123	0.000201976	0.000916197	0.373242	-2.67923	0.287713	0.401799	1.28258	1.28258	0.331388	0.566081	1.1653	1.1653	0.00136612	0.00577897	0.434939	-2.29918
C230066G23Rik	1.75276e-08	3.99304e-07	0.372591	-2.68391	5.91605e-08	1.37283e-06	0.389897	-2.56478	5.008e-06	0.000507242	1.61319	1.61319	0.000307178	0.00172132	0.601061	-1.66372
Krt18	0.000974102	0.0034713	0.37253	-2.68435	0.396555	0.513929	1.25998	1.25998	0.122068	0.315979	1.33578	1.33578	0.0156873	0.0413232	0.497618	-2.00958
Elf1	1.30494e-08	3.11425e-07	0.372499	-2.68457	5.91343e-05	0.000357057	0.560579	-1.78387	0.232077	0.462184	1.10259	1.10259	1.16588e-07	2.90447e-06	0.410713	-2.43479
Hmox1	5.2947e-05	0.000297004	0.372445	-2.68496	0.256347	0.366837	0.78838	-1.26842	0.337409	0.572313	1.14445	1.14445	0.000364403	0.00198376	0.426246	-2.34606
Kcne4	6.31027e-05	0.000344565	0.37236	-2.68557	0.99228	0.99513	0.997975	-1.00203	0.149896	0.358894	1.23143	1.23143	0.00101465	0.00455094	0.458535	-2.18086
Clec1b	0.00473781	0.0131837	0.371603	-2.69105	0.0156321	0.0379099	0.429128	-2.33031	0.0110351	0.0694431	1.82935	1.82935	0.245778	0.359267	0.679791	-1.47104
Frem1	0.0156125	0.0359585	0.371573	-2.69126	0.0936583	0.164128	0.507304	-1.9712	0.519274	0.724118	0.84262	-1.18678	0.00650447	0.020441	0.313094	-3.19392
AI467606	3.40828e-07	4.32786e-06	0.371156	-2.69428	0.00528004	0.0153955	0.64233	-1.55683	0.0312526	0.136914	1.24884	1.24884	1.95691e-05	0.000186395	0.463514	-2.15743
D530037H12Rik	3.47583e-06	2.9983e-05	0.370962	-2.69569	1.91648e-09	1.06562e-07	0.203241	-4.92028	0.0796385	0.243146	1.2299	1.2299	0.000101115	0.000705743	0.456246	-2.1918
Unc93b1	1.26222e-08	3.03241e-07	0.370833	-2.69664	0.600642	0.699105	0.939123	-1.06482	0.163664	0.377352	1.12163	1.12163	1.54387e-07	3.66552e-06	0.415938	-2.4042
Cd27	1.28545e-08	3.08136e-07	0.370777	-2.69704	3.21284e-06	3.3117e-05	0.485606	-2.05928	0.0902481	0.261883	1.15171	1.15171	2.58802e-07	5.60019e-06	0.427027	-2.34177
B930053N05Rik	1.76863e-07	2.51858e-06	0.370745	-2.69727	1.25826e-07	2.46749e-06	0.354599	-2.82009	0.991757	0.996329	0.999028	-1.00097	2.54296e-07	5.51375e-06	0.370385	-2.6999
A630072M18Rik	2.05753e-05	0.000134228	0.370675	-2.69778	3.22077e-07	5.24414e-06	0.259231	-3.85756	0.494724	0.706606	1.09322	1.09322	8.875e-05	0.000633585	0.405229	-2.46774
Rab5c	0.000147579	0.000703463	0.370558	-2.69863	5.08443e-06	4.7963e-05	0.266418	-3.75349	0.766401	0.884421	0.955623	-1.04644	0.000115481	0.000785429	0.354113	-2.82395
Pfkfb3	1.01495e-08	2.54611e-07	0.370535	-2.6988	0.916861	0.944113	1.01242	1.01242	0.0252053	0.118729	1.20782	1.20782	5.23383e-07	9.81435e-06	0.447541	-2.23443
Stard8	0.000302263	0.00128747	0.370517	-2.69893	3.43132e-07	5.50799e-06	0.18493	-5.40746	2.59066e-05	0.00136319	2.32674	2.32674	0.541011	0.6518	0.862096	-1.15996
Cyp2j6	5.41949e-08	9.89171e-07	0.370294	-2.70055	6.57392e-06	5.91187e-05	0.47365	-2.11127	0.0364574	0.151431	1.21285	1.21285	2.44528e-06	3.4234e-05	0.449111	-2.22662
Mylk	0.000562679	0.0021841	0.370276	-2.70069	0.000115598	0.000627872	0.307786	-3.24901	5.2945e-05	0.00210357	2.33554	2.33554	0.57328	0.680118	0.864796	-1.15634
Peli2	3.7716e-09	1.13091e-07	0.370015	-2.70259	3.55894e-06	3.5946e-05	0.510976	-1.95704	6.62604e-05	0.00243942	1.438	1.438	8.57478e-06	9.4432e-05	0.532081	-1.87941
Tesc	1.62288e-11	1.3212e-09	0.370014	-2.7026	5.32491e-09	2.26141e-07	0.471496	-2.12091	0.525089	0.728234	1.037	1.037	5.4008e-11	4.93716e-09	0.383704	-2.60617
Maf	2.84975e-05	0.000176313	0.369907	-2.70338	0.0406337	0.0835285	0.653947	-1.52918	0.660805	0.81968	1.06043	1.06043	8.05686e-05	0.000587622	0.392262	-2.54932
Zfp318	1.06211e-07	1.67622e-06	0.369785	-2.70428	0.337854	0.455014	0.87683	-1.14047	0.0661778	0.217882	0.839766	-1.19081	9.70037e-09	3.71715e-07	0.310533	-3.22027
Ankrd33b	6.35185e-05	0.000346135	0.369676	-2.70507	2.90346e-06	3.04074e-05	0.277288	-3.60636	1.44756e-05	0.000972888	2.16217	2.16217	0.294697	0.413192	0.799302	-1.25109
Derl1	4.60933e-11	3.14518e-09	0.369549	-2.706	0.000120427	0.000648229	0.665682	-1.50222	0.933806	0.969242	0.995024	-1.005	6.60592e-11	5.86486e-09	0.36771	-2.71953
Fgf13	6.74632e-12	6.30066e-10	0.369155	-2.70889	0.889638	0.925144	0.98882	-1.01131	0.923891	0.963971	1.00523	1.00523	1.19947e-11	1.34777e-09	0.371086	-2.69479
Serpina1b /// Serpina1c /// Serpina1e	7.37086e-10	3.03148e-08	0.369022	-2.70986	0.00456435	0.013601	0.726136	-1.37715	0.535201	0.734973	0.957697	-1.04417	5.12471e-10	3.26137e-08	0.353412	-2.82956
Zfp518a	4.77049e-07	5.69871e-06	0.368848	-2.71114	8.6686e-05	0.00049047	0.49585	-2.01674	0.0780192	0.240181	1.20158	1.20158	1.32596e-05	0.000135531	0.4432	-2.25632
Sept4	0.0158705	0.0364594	0.36781	-2.7188	0.000287643	0.00133713	0.186644	-5.3578	1.78786e-06	0.000344386	5.37486	5.37486	0.0963873	0.173752	1.97692	1.97692
Mob3a	8.30881e-08	1.38075e-06	0.367143	-2.72373	0.0089631	0.0238634	0.683515	-1.46303	0.937006	0.970412	1.00721	1.00721	1.38075e-07	3.36944e-06	0.369789	-2.70425
Plvap	0.000571911	0.00221271	0.366697	-2.72705	3.14037e-06	3.25254e-05	0.207972	-4.80834	0.000276029	0.00608863	2.10229	2.10229	0.322114	0.441057	0.770902	-1.29718
Rbm46	1.02658e-06	1.08509e-05	0.366091	-2.73156	0.000134228	0.000709542	0.489202	-2.04415	0.0232165	0.112714	1.29205	1.29205	7.84858e-05	0.00057498	0.473007	-2.11413
Psmc5	1.14464e-08	2.79033e-07	0.365937	-2.73271	0.000241499	0.00115364	0.595999	-1.67786	0.00156661	0.0199281	1.33407	1.33407	3.93389e-06	5.02188e-05	0.488187	-2.0484
Amacr	5.42984e-08	9.90223e-07	0.365927	-2.73279	5.82266e-05	0.00035276	0.527089	-1.89721	0.619657	0.793044	1.04523	1.04523	1.70157e-07	3.95152e-06	0.382477	-2.61454
Cyb561a3	1.01911e-08	2.55358e-07	0.365555	-2.73556	0.000768094	0.00304611	0.631593	-1.5833	0.00258833	0.0275713	1.31019	1.31019	2.47586e-06	3.46171e-05	0.478946	-2.08792
Dennd2d	1.86625e-08	4.22038e-07	0.365424	-2.73655	0.127965	0.210919	0.823766	-1.21394	9.23206e-05	0.00303703	1.47863	1.47863	4.50429e-05	0.000366977	0.540327	-1.85073
Ppp1r9a	1.10881e-05	7.97114e-05	0.365024	-2.73955	1.34295e-05	0.000105547	0.361676	-2.76491	7.18797e-08	0.000243819	2.6289	2.6289	0.825362	0.879588	0.959611	-1.04209
2010315B03Rik	0.000172981	0.000801181	0.364988	-2.73982	0.0816334	0.146702	0.657077	-1.52189	0.568843	0.75909	1.09404	1.09404	0.000589994	0.00292954	0.399311	-2.50432
Naaa	1.40012e-10	7.87401e-09	0.364898	-2.74049	0.000104358	0.000574637	0.643015	-1.55517	8.36307e-05	0.00285733	1.35443	1.35443	1.38376e-07	3.36944e-06	0.494228	-2.02336
Zdhhc14	3.15302e-07	4.0543e-06	0.364727	-2.74178	1.32551e-05	0.000104367	0.44851	-2.22961	0.00799088	0.0566364	1.32963	1.32963	4.97489e-05	0.000397218	0.484951	-2.06206
4632428N05Rik	5.02144e-06	4.08245e-05	0.364724	-2.7418	0.000982185	0.00374972	0.51723	-1.93337	0.0102249	0.0662834	1.39015	1.39015	0.000740682	0.00353763	0.507021	-1.97231
Serpina1a /// Serpina1d	1.37594e-09	4.93918e-08	0.364221	-2.74559	0.316358	0.432188	0.896502	-1.11545	0.121909	0.315662	0.890923	-1.12243	2.74969e-10	1.90134e-08	0.324493	-3.08173
Arhgef16	1.31051e-05	9.19143e-05	0.36366	-2.74982	0.00112609	0.00422581	0.497487	-2.0101	1.8361e-05	0.00111898	1.97506	1.97506	0.0911831	0.166302	0.718249	-1.39227
Itih2	1.70563e-05	0.000114669	0.363364	-2.75206	0.0608737	0.115943	0.685469	-1.45885	0.0579915	0.201402	1.29401	1.29401	0.000655542	0.00318816	0.470197	-2.12677
Lpar6	2.31498e-08	4.97939e-07	0.363139	-2.75377	0.819751	0.872659	0.971586	-1.02925	0.0741857	0.233216	1.17084	1.17084	5.66386e-07	1.04976e-05	0.425178	-2.35196
Cap1	0.000119589	0.00058958	0.363022	-2.75465	0.00412651	0.0124703	0.489331	-2.04361	0.0409789	0.162216	1.38767	1.38767	0.00561066	0.0181258	0.503754	-1.98509
Crispld2	0.000613459	0.00235159	0.36266	-2.7574	0.0496004	0.098389	0.581203	-1.72057	0.00511457	0.0424791	1.72674	1.72674	0.0870159	0.160301	0.62622	-1.59688
Triobp	1.04537e-06	1.09963e-05	0.362655	-2.75744	0.000159307	0.00081617	0.49081	-2.03745	0.104826	0.288838	1.19696	1.19696	2.31208e-05	0.000212893	0.434085	-2.3037
Ebf2	2.10403e-09	7.00937e-08	0.362604	-2.75783	0.840718	0.888268	0.977966	-1.02253	0.0588253	0.202909	0.863357	-1.15827	2.54032e-10	1.78228e-08	0.313056	-3.19431
Foxred2	0.000620652	0.00237579	0.362588	-2.75795	0.71867	0.796373	0.908811	-1.10034	0.505078	0.713792	0.887192	-1.12715	0.000249927	0.00145767	0.321685	-3.10863
Wdfy4	2.46494e-07	3.32158e-06	0.362321	-2.75998	0.0349883	0.0739385	0.723826	-1.38155	0.149617	0.35837	1.156	1.156	3.74325e-06	4.82419e-05	0.418843	-2.38753
Rasd1	3.42171e-05	0.000205627	0.362164	-2.76118	0.00166556	0.00585797	2.05872	2.05872	0.340432	0.575519	0.875353	-1.1424	9.13566e-06	9.94413e-05	0.317021	-3.15436
LOC664787	1.99779e-05	0.000130924	0.361796	-2.76399	0.478306	0.591922	0.86904	-1.1507	0.552846	0.748109	1.08229	1.08229	7.39298e-05	0.000548285	0.39157	-2.55382
Zfp36	6.72958e-05	0.000363414	0.36173	-2.76449	0.0151789	0.0369897	0.569625	-1.75554	0.00142854	0.0187466	1.68855	1.68855	0.0309654	0.0710463	0.610799	-1.6372
Swap70	8.92378e-05	0.000461683	0.361327	-2.76757	0.0287391	0.0628692	0.598691	-1.67031	0.129287	0.327837	0.791973	-1.26267	8.55416e-06	9.4253e-05	0.286161	-3.49453
Car13	8.35596e-07	9.10003e-06	0.361017	-2.76996	0.579444	0.680582	0.915861	-1.09187	0.645369	0.809671	0.952035	-1.05038	5.76156e-07	1.06421e-05	0.3437	-2.90951
Rhoh	2.90881e-07	3.81256e-06	0.360807	-2.77157	0.400941	0.5183	1.1334	1.1334	0.275215	0.508873	0.895596	-1.11657	7.85162e-08	2.08097e-06	0.323137	-3.09466
Ifi27l1	9.1899e-08	1.49745e-06	0.360789	-2.7717	0.848547	0.894303	1.0267	1.0267	0.0235342	0.113712	1.24995	1.24995	5.99941e-06	7.05732e-05	0.45097	-2.21744
Morn2	1.01969e-06	1.07838e-05	0.360642	-2.77283	4.05786e-07	6.28909e-06	0.33046	-3.02609	0.00545318	0.0443095	1.38799	1.38799	0.000226741	0.00135152	0.500569	-1.99773
Ppap2b	5.5648e-06	4.44319e-05	0.360587	-2.77326	2.86797e-08	8.01471e-07	0.232977	-4.29227	0.00274512	0.0286241	1.49532	1.49532	0.00206411	0.00807601	0.539193	-1.85462
Cr1l	2.67173e-08	5.59069e-07	0.360533	-2.77367	1.50998e-05	0.000115902	0.50003	-1.99988	0.0513074	0.186597	1.19247	1.19247	8.81131e-07	1.50511e-05	0.429926	-2.32598
Psap	9.18383e-10	3.58935e-08	0.360532	-2.77368	0.00226006	0.00753843	0.696175	-1.43642	0.0398708	0.160092	1.1675	1.1675	2.76152e-08	8.78717e-07	0.420921	-2.37574
Depdc7	9.91719e-07	1.05448e-05	0.360338	-2.77517	0.66105	0.749777	0.932064	-1.07289	0.298545	0.533533	1.12028	1.12028	7.82461e-06	8.7647e-05	0.403678	-2.47722
Fam43a	0.000410249	0.00167358	0.360152	-2.77661	0.0666434	0.124809	0.614077	-1.62846	0.0366005	0.151791	1.4608	1.4608	0.0184736	0.047032	0.526109	-1.90075
Hcst	9.26131e-09	2.35617e-07	0.36013	-2.77677	0.86248	0.904323	0.979247	-1.02119	0.179735	0.398637	1.11816	1.11816	1.02747e-07	2.60784e-06	0.402684	-2.48334
Trim35	1.14019e-07	1.76713e-06	0.360027	-2.77757	2.38321e-07	4.14463e-06	0.367967	-2.71764	0.000711016	0.0119095	1.44001	1.44001	8.81836e-05	0.000630793	0.518441	-1.92886
Dennd1c	4.08526e-07	5.00201e-06	0.359932	-2.7783	0.164927	0.258285	0.806632	-1.23972	0.789355	0.896494	1.02768	1.02768	8.98898e-07	1.52839e-05	0.369894	-2.70348
Fyco1	5.33905e-14	1.12926e-11	0.35989	-2.77863	5.41062e-13	3.07181e-10	0.391886	-2.55176	0.000413833	0.00805052	1.19833	1.19833	4.96985e-12	6.12684e-10	0.431267	-2.31875
D130020L05Rik	1.30832e-11	1.08979e-09	0.359738	-2.7798	0.00212298	0.00715533	0.745304	-1.34173	0.0475841	0.178226	1.12735	1.12735	2.41018e-10	1.71597e-08	0.40555	-2.46579
Camp	3.01901e-05	0.000185034	0.359327	-2.78298	0.427299	0.543964	0.849109	-1.1777	0.0117239	0.0719095	1.45297	1.45297	0.00387584	0.0135063	0.522093	-1.91537
Pld4	0.000130895	0.000636305	0.359246	-2.7836	0.534854	0.642379	1.15487	1.15487	0.064771	0.214907	1.34832	1.34832	0.00425392	0.0145598	0.484381	-2.06449
Shisa5	6.10064e-06	4.81226e-05	0.358982	-2.78565	0.00747074	0.0205841	0.590053	-1.69476	0.459327	0.678254	1.09555	1.09555	2.92306e-05	0.000258557	0.393283	-2.5427
Zfp809	1.51481e-07	2.21412e-06	0.358899	-2.7863	1.83282e-06	2.11112e-05	0.40857	-2.44756	0.0013151	0.0177824	1.41673	1.41673	7.93109e-05	0.000579822	0.508463	-1.96671
Acap1	2.83441e-06	2.52998e-05	0.358807	-2.78701	0.0287891	0.0629341	1.48865	1.48865	0.286045	0.520508	1.13384	1.13384	2.3796e-05	0.000217624	0.40683	-2.45803
Ndn	1.31583e-07	1.98238e-06	0.358713	-2.78774	1.37182e-06	1.67018e-05	0.404454	-2.47247	0.00614912	0.047996	1.32987	1.32987	2.33642e-05	0.000214493	0.477044	-2.09624
Igkv6-20	0.000298643	0.00127431	0.358193	-2.79179	0.745139	0.817433	0.921953	-1.08465	0.893492	0.950222	0.977708	-1.0228	0.000303556	0.00170323	0.350208	-2.85545
Fam126b	5.23689e-09	1.48269e-07	0.358056	-2.79286	7.26573e-05	0.000423193	0.569838	-1.75489	0.00033733	0.00697752	1.39199	1.39199	4.36269e-06	5.45311e-05	0.49841	-2.00638
Pccb	2.04073e-08	4.51557e-07	0.358036	-2.79302	0.00168332	0.00590889	0.639125	-1.56464	0.84846	0.927056	0.98373	-1.01654	2.32331e-08	7.66409e-07	0.352211	-2.83921
Phlda3	0.00149223	0.0049835	0.358009	-2.79322	0.141581	0.228745	0.641487	-1.55888	0.151668	0.361102	0.747073	-1.33856	0.000153322	0.000976895	0.267459	-3.73889
A430035B10Rik	1.37769e-08	3.24478e-07	0.357985	-2.79341	9.34773e-06	7.83176e-05	0.498447	-2.00623	0.086486	0.255351	1.1603	1.1603	2.88279e-07	6.12139e-06	0.415371	-2.40749
Adamts5	2.73629e-07	3.6172e-06	0.357694	-2.79568	0.000731609	0.002924	0.56414	-1.77261	0.33439	0.569457	0.906898	-1.10266	8.9985e-08	2.32495e-06	0.324392	-3.08269
Cxcr4	0.000399426	0.00163608	0.357688	-2.79573	0.326141	0.442665	0.77479	-1.29067	0.00722217	0.0531416	1.65768	1.65768	0.0513858	0.10632	0.592933	-1.68653
Ppp3cc	2.29035e-07	3.11944e-06	0.357232	-2.7993	0.411813	0.528931	0.885419	-1.12941	0.458131	0.677617	0.928608	-1.07688	1.06978e-07	2.69618e-06	0.331729	-3.01451
A330001L22Rik	3.70167e-09	1.11551e-07	0.356861	-2.80222	5.10534e-11	8.47251e-09	0.266907	-3.74662	0.151573	0.36101	1.12167	1.12167	4.53001e-08	1.33877e-06	0.400279	-2.49825
Mmp23	6.98883e-07	7.84071e-06	0.356628	-2.80404	0.00014066	0.000737089	0.490341	-2.0394	0.102346	0.284598	0.835757	-1.19652	7.53888e-08	2.02293e-06	0.298054	-3.3551
Wnt5a	6.20998e-10	2.65822e-08	0.356457	-2.80539	0.00126772	0.00467438	0.681552	-1.46724	0.00145967	0.0190047	1.28973	1.28973	1.45034e-07	3.49995e-06	0.459733	-2.17518
Chrdl1	4.01903e-10	1.90564e-08	0.35619	-2.80749	7.45404e-11	1.09397e-08	0.315799	-3.16657	0.00242407	0.0264188	1.26432	1.26432	6.45523e-08	1.78326e-06	0.450338	-2.22056
Aacs	5.82113e-13	8.15488e-11	0.356124	-2.80801	0.873008	0.912602	0.988162	-1.01198	0.0210805	0.105714	0.884275	-1.13087	8.96829e-14	2.05832e-11	0.314911	-3.1755
Hlf	0.00023456	0.00104123	0.356062	-2.8085	0.000414405	0.00181383	0.367336	-2.7223	0.0304948	0.134925	1.45874	1.45874	0.0128708	0.0353366	0.519403	-1.92529
Gzmb	0.0016715	0.00548447	0.355453	-2.81331	0.00630218	0.01785	0.408893	-2.44563	0.019976	0.101786	1.65127	1.65127	0.0864808	0.159652	0.586948	-1.70373
Blvrb	4.35719e-08	8.24579e-07	0.355425	-2.81353	0.0156525	0.0379424	0.707686	-1.41306	0.542037	0.740355	1.05683	1.05683	1.62086e-07	3.79268e-06	0.375626	-2.66223
Trpv2	5.22413e-06	4.21486e-05	0.355337	-2.81423	0.0648018	0.121939	0.705782	-1.41687	0.00215046	0.0245471	1.5197	1.5197	0.00228754	0.00878921	0.540003	-1.85184
C130057M05Rik	8.97388e-08	1.47226e-06	0.355284	-2.81465	5.26667e-11	8.67352e-09	0.204256	-4.89581	0.00479364	0.0408711	1.33783	1.33783	1.83272e-05	0.000177226	0.47531	-2.10389
Abhd3	0.000501036	0.00197828	0.355203	-2.81529	0.228702	0.334845	0.723426	-1.38231	0.112689	0.300886	1.33791	1.33791	0.00923999	0.0271733	0.47523	-2.10425
Ncf4	0.000288779	0.00123884	0.354997	-2.81692	0.33155	0.448484	1.27937	1.27937	0.0685053	0.222654	1.3772	1.3772	0.00843217	0.0252485	0.488901	-2.04541
Bmyc	4.20351e-08	7.98999e-07	0.354972	-2.81713	0.00013116	0.000695585	0.545111	-1.83449	0.625651	0.796754	0.956834	-1.04511	3.05733e-08	9.50416e-07	0.339649	-2.94421
Tgm1	2.2354e-08	4.85176e-07	0.354959	-2.81723	0.036423	0.0763051	1.32782	1.32782	0.0347214	0.146821	1.21302	1.21302	9.77084e-07	1.64299e-05	0.430574	-2.32248
Slfn2	4.06615e-06	3.42669e-05	0.354282	-2.82261	0.483005	0.596062	0.881408	-1.13455	0.0013715	0.0182646	1.54402	1.54402	0.00241402	0.00918949	0.547016	-1.8281
Hist1h4i	7.53598e-11	4.73998e-09	0.354248	-2.82288	0.000535297	0.00223548	0.684832	-1.46021	0.000549651	0.00984081	1.2899	1.2899	2.19072e-08	7.26001e-07	0.456944	-2.18845
Ikzf1	1.76252e-05	0.000117906	0.354174	-2.82347	0.968953	0.979762	0.992281	-1.00778	0.29813	0.533366	1.15182	1.15182	0.000141908	0.000918551	0.407946	-2.45131
Smagp	3.37801e-05	0.00020355	0.353679	-2.82742	2.21142e-05	0.000159509	0.333054	-3.00251	5.3051e-06	0.000529871	2.27777	2.27777	0.308021	0.426716	0.805599	-1.24131
Gpt2	1.72965e-09	5.94196e-08	0.353613	-2.82795	5.172e-05	0.000320175	1.73516	1.73516	0.174395	0.391671	0.900302	-1.11074	4.37989e-10	2.85474e-08	0.318358	-3.14112
Dram1	0.00065616	0.00249313	0.353518	-2.82871	0.000301909	0.00139264	0.317067	-3.15391	1.2783e-06	0.000322871	3.2612	3.2612	0.603632	0.705534	1.15289	1.15289
Zeb2	1.65709e-05	0.000111824	0.352783	-2.83461	0.00103695	0.00393029	0.477851	-2.0927	0.0200141	0.101884	1.39319	1.39319	0.00147396	0.00613531	0.491492	-2.03462
Dsc3	3.62995e-05	0.000216083	0.352779	-2.83463	0.844131	0.891094	0.959283	-1.04245	0.222192	0.451754	0.837914	-1.19344	6.10785e-06	7.17315e-05	0.295599	-3.38296
5730409N24Rik	3.85101e-06	3.27868e-05	0.352381	-2.83784	3.39094e-09	1.65463e-07	0.194687	-5.13646	0.00932699	0.0624807	1.40378	1.40378	0.000605742	0.00299045	0.494666	-2.02156
Gga2	5.3258e-12	5.17562e-10	0.352007	-2.84085	0.0402068	0.0827852	0.834904	-1.19774	0.106964	0.292285	0.910416	-1.0984	1.47365e-12	2.16275e-10	0.320473	-3.12039
Sgce	2.24694e-07	3.07001e-06	0.351862	-2.84202	1.47783e-08	4.91017e-07	0.285103	-3.5075	4.71579e-06	0.00050144	1.80515	1.80515	0.00534264	0.0174481	0.635163	-1.5744
Uba7	9.97131e-10	3.82098e-08	0.351786	-2.84264	3.08118e-06	3.19891e-05	0.515202	-1.94098	0.00415379	0.0373125	1.26195	1.26195	1.30918e-07	3.22263e-06	0.443937	-2.25257
Dpp7	1.30371e-08	3.11425e-07	0.350918	-2.84967	4.29599e-05	0.000275236	0.532671	-1.87733	0.00193455	0.023084	1.34336	1.34336	3.96541e-06	5.04318e-05	0.47141	-2.1213
Wnt2	0.00055595	0.00216071	0.350837	-2.85033	2.08178e-07	3.71176e-06	0.142451	-7.01994	0.0465077	0.175535	1.46192	1.46192	0.0202556	0.050766	0.512897	-1.94971
Ifnz	1.95238e-06	1.85471e-05	0.350692	-2.85151	0.00983183	0.0258044	0.619642	-1.61383	0.459942	0.67876	0.917449	-1.08998	8.37359e-07	1.44406e-05	0.321742	-3.10808
Stat1	3.16783e-05	0.00019295	0.350469	-2.85332	0.437517	0.554062	0.848363	-1.17874	0.367186	0.599266	1.13777	1.13777	0.0001988	0.00121706	0.398754	-2.50781
1110064A23Rik	9.08626e-08	1.48731e-06	0.350299	-2.8547	0.619495	0.715049	0.931824	-1.07316	0.000528259	0.00962679	1.46331	1.46331	8.38609e-05	0.000605696	0.512595	-1.95086
Dbp	0.0158262	0.0363731	0.350118	-2.85618	0.0261432	0.0581518	0.375235	-2.665	0.540959	0.739334	1.1883	1.1883	0.0443788	0.0947198	0.416045	-2.40358
Adipor2	9.21956e-09	2.34832e-07	0.350056	-2.85669	0.0147889	0.0362315	0.723113	-1.38291	0.493357	0.705861	1.05943	1.05943	3.74452e-08	1.13422e-06	0.37086	-2.69644
Fam115c	9.11278e-09	2.32387e-07	0.349449	-2.86165	0.00539081	0.0156445	0.685019	-1.45981	0.024554	0.117093	1.22111	1.22111	4.74059e-07	9.13156e-06	0.426716	-2.34348
Ptgir	4.43612e-09	1.29506e-07	0.349163	-2.86399	0.0399512	0.0823845	0.77271	-1.29415	0.00229687	0.0255698	1.31479	1.31479	1.04262e-06	1.73686e-05	0.459076	-2.17829
Rasal3	9.41227e-11	5.68797e-09	0.349024	-2.86513	0.325447	0.441891	0.907486	-1.10195	0.911664	0.958533	0.99272	-1.00733	1.29457e-10	1.02304e-08	0.346483	-2.88614
Wipf1	0.0011348	0.00394554	0.348802	-2.86695	0.137496	0.223225	0.63994	-1.56265	0.246474	0.478042	1.26186	1.26186	0.00951169	0.0277717	0.440139	-2.27201
C79242	3.51388e-08	6.93582e-07	0.348482	-2.86959	9.43031e-08	1.97141e-06	0.361274	-2.76798	0.0196872	0.100695	0.798246	-1.25275	1.65042e-09	8.70031e-08	0.278174	-3.59487
Dgat1	3.5567e-12	3.61449e-10	0.348453	-2.86983	0.751435	0.822457	0.974012	-1.02668	0.845585	0.925787	0.989151	-1.01097	4.63203e-12	5.9131e-10	0.344673	-2.9013
H2-T10 /// H2-T22 /// H2-T9	2.52623e-08	5.338e-07	0.348452	-2.86983	0.00336558	0.0105307	0.651977	-1.5338	0.0222042	0.109619	1.24145	1.24145	1.54831e-06	2.37746e-05	0.432587	-2.31168
D11Ertd717e	5.11844e-10	2.30053e-08	0.348233	-2.87164	6.64458e-06	5.96201e-05	0.541952	-1.84518	0.296979	0.531836	1.07902	1.07902	3.19634e-09	1.48606e-07	0.375751	-2.66134
Olfml1	1.15112e-05	8.23966e-05	0.347556	-2.87724	1.79875e-05	0.000134	0.35125	-2.84697	0.000450828	0.00856176	1.70832	1.70832	0.0132567	0.0361704	0.593735	-1.68425
Gramd1b	6.34702e-10	2.68847e-08	0.347029	-2.88161	0.0154169	0.0374639	0.755259	-1.32405	1.46997e-06	0.000324438	1.59177	1.59177	1.25576e-05	0.000129502	0.552392	-1.81031
Fam217b	1.67427e-07	2.40164e-06	0.347014	-2.88173	1.0808e-06	1.37288e-05	0.381664	-2.6201	0.00311204	0.031083	1.38674	1.38674	4.88988e-05	0.000392464	0.481217	-2.07807
9030617O03Rik	7.34436e-12	6.80031e-10	0.345873	-2.89124	3.41034e-07	5.48588e-06	0.545925	-1.83175	0.0155118	0.0862505	1.16309	1.16309	2.41798e-10	1.71597e-08	0.402283	-2.48581
Pdcd1lg2	9.4657e-11	5.70427e-09	0.345482	-2.89451	0.85756	0.90073	1.01787	1.01787	0.720058	0.856133	0.976414	-1.02416	9.66214e-11	7.95615e-09	0.337333	-2.96443
Fam173a	1.9915e-11	1.55669e-09	0.345438	-2.89487	4.00557e-09	1.86644e-07	0.438278	-2.28166	0.00409629	0.0369918	1.2139	1.2139	1.53104e-09	8.15411e-08	0.419328	-2.38477
Mum1l1	0.000304425	0.0012954	0.345118	-2.89756	1.97096e-05	0.000144238	0.253719	-3.94137	0.782286	0.89287	1.04952	1.04952	0.000620335	0.00304994	0.362209	-2.76084
Haao	1.8016e-08	4.09997e-07	0.344992	-2.89862	0.802093	0.859972	0.967692	-1.03339	0.0781836	0.240344	0.851305	-1.17467	2.15936e-09	1.07341e-07	0.293693	-3.40491
G6pdx	1.80536e-09	6.18234e-08	0.34474	-2.90073	0.896603	0.929967	1.01511	1.01511	0.255578	0.487957	0.914194	-1.09386	6.12829e-10	3.73479e-08	0.31516	-3.173
Ikzf2	9.96781e-10	3.82098e-08	0.344018	-2.90683	4.14036e-06	4.06943e-05	0.514959	-1.9419	0.243892	0.475615	1.09343	1.09343	7.61871e-09	3.03819e-07	0.376158	-2.65846
Fam69a	1.25758e-06	1.2895e-05	0.343958	-2.90733	0.0885	0.156616	0.741423	-1.34876	0.772636	0.887571	0.967391	-1.03371	1.12469e-06	1.83795e-05	0.332742	-3.00533
Txnip	1.42741e-06	1.42652e-05	0.343955	-2.90736	4.58851e-08	1.14708e-06	0.258837	-3.86343	0.201711	0.427856	1.16217	1.16217	1.71256e-05	0.000167711	0.399734	-2.50167
Card11	1.28149e-09	4.67006e-08	0.343742	-2.90915	0.121223	0.202138	0.834614	-1.19816	0.210685	0.438738	1.10245	1.10245	1.12456e-08	4.21937e-07	0.378957	-2.63882
Ablim1	6.77741e-09	1.81184e-07	0.343443	-2.91169	0.000278725	0.00130128	0.590242	-1.69422	9.68822e-05	0.00312895	1.47791	1.47791	1.33629e-05	0.000136179	0.507579	-1.97014
Tspan17	3.10566e-05	0.000189591	0.343313	-2.91279	1.94393e-05	0.000142616	0.321557	-3.10986	0.0678625	0.221526	1.31485	1.31485	0.00103469	0.00461956	0.451406	-2.2153
Zfhx4	3.65783e-08	7.1568e-07	0.343226	-2.91353	0.474829	0.588936	0.906206	-1.1035	0.00221532	0.0250227	0.730042	-1.36979	5.15741e-10	3.27253e-08	0.25057	-3.99091
Pml	2.06048e-07	2.85687e-06	0.343171	-2.914	0.0377767	0.0787131	0.718006	-1.39275	0.272043	0.505619	0.892237	-1.12078	5.6092e-08	1.58621e-06	0.30619	-3.26595
Sox18	0.00118489	0.00409465	0.343085	-2.91473	2.24214e-06	2.48571e-05	0.157259	-6.35895	0.000415342	0.00806534	2.27662	2.27662	0.412495	0.531261	0.781073	-1.28029
Gem	0.00080874	0.00297947	0.343011	-2.91535	0.00817648	0.0221413	0.43929	-2.2764	0.00135366	0.0181053	2.01038	2.01038	0.20387	0.311642	0.689584	-1.45015
Tgm2	0.000210982	0.000950455	0.342854	-2.91669	0.0043065	0.0129309	0.453988	-2.2027	0.000695651	0.011725	1.93109	1.93109	0.111779	0.195202	0.662083	-1.51038
Reep6	0.0011988	0.0041374	0.341994	-2.92403	0.0571487	0.110191	0.551367	-1.81367	0.109771	0.296607	1.39575	1.39575	0.0205512	0.0513578	0.477339	-2.09495
Ralgapa2	3.46459e-06	2.9898e-05	0.341397	-2.92914	0.00073648	0.00293947	0.493782	-2.02518	0.0186835	0.0972912	1.3626	1.3626	0.000325152	0.00180098	0.465189	-2.14967
Gmpr2	7.37835e-10	3.03148e-08	0.341028	-2.93231	9.95717e-08	2.05566e-06	0.433186	-2.30848	0.197517	0.422364	1.10333	1.10333	6.65252e-09	2.70285e-07	0.376266	-2.6577
Kcnj8	0.00132178	0.00449496	0.340914	-2.93329	0.222514	0.327725	0.685294	-1.45923	0.101329	0.282499	0.706918	-1.41459	9.33102e-05	0.000660458	0.240998	-4.1494
Ncf1	3.53537e-06	3.04115e-05	0.340574	-2.93622	0.509428	0.620751	1.12972	1.12972	0.0565255	0.198179	1.27941	1.27941	0.00013785	0.000899295	0.435732	-2.29499
Pdlim2	0.00144645	0.00485885	0.34044	-2.93737	1.47837e-05	0.000113949	0.188911	-5.29351	2.22808e-05	0.00126164	2.97184	2.97184	0.969804	0.979799	1.01174	1.01174
Tns1	0.00172796	0.00564491	0.339991	-2.94126	2.35167e-05	0.000167442	0.193241	-5.1749	2.94512e-05	0.00146608	2.97157	2.97157	0.974025	0.982494	1.01031	1.01031
Ccdc111	1.55176e-07	2.25896e-06	0.339958	-2.94154	0.00202553	0.00688277	0.595407	-1.67952	0.00469028	0.0403959	1.36963	1.36963	3.38156e-05	0.000290884	0.465614	-2.1477
Slc38a4	3.46215e-08	6.85881e-07	0.339417	-2.94623	6.2647e-07	8.8859e-06	0.395463	-2.52868	0.00450327	0.0392903	1.33614	1.33614	6.70061e-06	7.6893e-05	0.453507	-2.20504
Ldhd	2.90165e-12	3.03884e-10	0.339357	-2.94675	0.00523861	0.0152871	0.773268	-1.29321	0.342535	0.577436	1.05599	1.05599	1.32668e-11	1.46779e-09	0.358355	-2.79053
Tgfbr3	2.90035e-07	3.80378e-06	0.338975	-2.95007	1.54444e-05	0.000117821	0.42918	-2.33003	0.00882019	0.0604661	1.34924	1.34924	4.23693e-05	0.000349818	0.45736	-2.18646
Rangrf	2.90911e-10	1.47327e-08	0.338917	-2.95058	1.38218e-07	2.63886e-06	0.455831	-2.1938	0.0181772	0.0955584	1.19779	1.19779	1.30633e-08	4.78486e-07	0.405952	-2.46335
Nfkbie	0.00369225	0.0106864	0.338501	-2.9542	0.270202	0.382502	1.47354	1.47354	0.3603	0.59305	0.805789	-1.24102	0.000955082	0.0043452	0.272761	-3.66622
Fam174b	0.00161771	0.00533564	0.338064	-2.95802	1.74849e-05	0.000130843	0.186843	-5.35208	5.35569e-07	0.000322871	4.21193	4.21193	0.26718	0.382941	1.4239	1.4239
Pgr	1.93018e-14	4.75009e-12	0.337921	-2.95928	0.0532463	0.104222	0.874404	-1.14364	0.70495	0.847624	0.983119	-1.01717	2.2743e-14	6.5421e-12	0.332216	-3.01009
Susd2	5.55391e-08	1.00795e-06	0.337503	-2.96294	0.00927209	0.0245761	0.669851	-1.49287	0.0748302	0.234453	1.19423	1.19423	1.42653e-06	2.22692e-05	0.403057	-2.48104
Itpkb	2.65946e-08	5.57041e-07	0.337398	-2.96386	7.38328e-10	5.29193e-08	0.258041	-3.87535	0.000117794	0.00355573	1.52477	1.52477	5.75217e-05	0.000448491	0.514456	-1.9438
D5Ertd579e	1.9216e-09	6.47761e-08	0.337379	-2.96403	1.8659e-08	5.81719e-07	0.375103	-2.66593	0.0440914	0.169936	1.18267	1.18267	5.74728e-08	1.61986e-06	0.399007	-2.50622
Fyb	7.36108e-06	5.61755e-05	0.3373	-2.96472	0.800371	0.858605	1.05071	1.05071	0.389776	0.620101	1.12106	1.12106	4.33628e-05	0.000355707	0.378134	-2.64456
1110006G14Rik	2.73667e-09	8.70809e-08	0.336716	-2.96987	0.932041	0.95442	0.989767	-1.01034	0.877942	0.941808	0.987586	-1.01257	3.40117e-09	1.54356e-07	0.332536	-3.0072
Ces2g	6.10281e-09	1.68151e-07	0.336703	-2.96998	5.98443e-11	9.35565e-09	0.241034	-4.14878	0.001469	0.0190687	1.35467	1.35467	2.00452e-06	2.92002e-05	0.456119	-2.19241
AI662175	4.60518e-14	1.01301e-11	0.336062	-2.97564	0.240442	0.348468	1.08665	1.08665	0.416183	0.644292	0.962235	-1.03925	3.61237e-14	9.88934e-12	0.323371	-3.09243
BC090627 /// Chkb /// Cpt1b	2.80379e-05	0.000174069	0.335753	-2.97838	0.00308183	0.00977323	0.491889	-2.03298	0.686449	0.835936	1.06093	1.06093	7.46774e-05	0.000552639	0.35621	-2.80733
Crip1	0.000809246	0.00298031	0.335651	-2.97928	0.00198789	0.00678159	0.363751	-2.74913	0.0269817	0.124354	1.58708	1.58708	0.0404289	0.0877657	0.532706	-1.87721
Gm12538 /// Ormdl3	4.96445e-09	1.41483e-07	0.335564	-2.98005	0.017469	0.0415336	0.728583	-1.37253	0.0005192	0.00950061	0.71452	-1.39954	4.72389e-11	4.41183e-09	0.239767	-4.17071
Mrc1	0.000204911	0.000926975	0.335547	-2.98021	0.0846863	0.151206	0.633087	-1.57956	0.0681365	0.221891	1.38735	1.38735	0.00618741	0.0196209	0.465521	-2.14813
Dnajc12	1.01111e-07	1.61635e-06	0.335523	-2.98042	2.11949e-05	0.000153949	0.457566	-2.18548	0.0869351	0.255976	1.19386	1.19386	2.37499e-06	3.35048e-05	0.400567	-2.49646
Crlf3	2.458e-07	3.31638e-06	0.334942	-2.98559	0.000459025	0.00197114	0.53036	-1.88551	0.180191	0.398957	1.15579	1.15579	3.13369e-06	4.20698e-05	0.387124	-2.58315
Ptprd	7.80608e-08	1.31672e-06	0.334918	-2.9858	1.09402e-05	8.90636e-05	0.444722	-2.2486	1.52875e-06	0.000326991	1.87126	1.87126	0.00376409	0.013185	0.626719	-1.59561
Pts	1.81544e-11	1.43994e-09	0.334288	-2.99143	2.04371e-05	0.000149107	0.610388	-1.6383	0.000591089	0.0104355	1.28189	1.28189	3.92188e-09	1.73738e-07	0.42852	-2.33362
Acp5	0.00911375	0.0227648	0.33427	-2.9916	0.0209828	0.0485086	2.65396	2.65396	0.702526	0.846381	0.902406	-1.10815	0.00577761	0.0185651	0.301647	-3.31513
AI451458	1.52886e-07	2.23158e-06	0.334266	-2.99163	0.748145	0.820063	1.05036	1.05036	0.615404	0.790253	1.05329	1.05329	4.87351e-07	9.31276e-06	0.352078	-2.84028
Sik2	4.26523e-13	6.42089e-11	0.333857	-2.99529	0.471045	0.585827	0.945047	-1.05815	0.838995	0.922907	1.01074	1.01074	8.47373e-13	1.38494e-10	0.337444	-2.96346
Tfec	4.23389e-05	0.000245839	0.333829	-2.99555	0.308009	0.423159	0.792692	-1.26152	9.63555e-05	0.00312624	2.02863	2.02863	0.0936223	0.169803	0.677216	-1.47663
D330040H18Rik	0.000804674	0.00296801	0.333635	-2.99729	0.0022824	0.00759885	0.367987	-2.71749	4.35393e-05	0.00187115	2.68528	2.68528	0.709475	0.791796	0.895905	-1.11619
Clec2i	1.33797e-06	1.35519e-05	0.333575	-2.99783	0.0789972	0.142861	0.726624	-1.37623	0.369852	0.601672	0.898401	-1.11309	4.52983e-07	8.83604e-06	0.299684	-3.33685
A430104N18Rik /// Mir142	1.2323e-05	8.74241e-05	0.333399	-2.99941	0.32328	0.439528	0.814796	-1.2273	0.644999	0.8094	0.938131	-1.06595	7.81247e-06	8.75565e-05	0.312772	-3.19722
Lama1	2.22121e-07	3.04256e-06	0.333233	-3.0009	0.324263	0.440615	1.16913	1.16913	0.337741	0.572648	1.10782	1.10782	1.48395e-06	2.29826e-05	0.369163	-2.70883
Vldlr	8.49951e-06	6.35592e-05	0.333086	-3.00223	4.59941e-05	0.000291655	0.371834	-2.68937	0.00371446	0.0347662	1.5376	1.5376	0.00254541	0.00960717	0.512151	-1.95255
Mettl7a1	0.00542805	0.014758	0.332973	-3.00325	0.00197519	0.00674361	0.278068	-3.59624	0.000134486	0.00387371	3.09866	3.09866	0.932777	0.955453	1.03177	1.03177
Lst1	0.000229788	0.00102237	0.332866	-3.00421	0.256981	0.367574	0.740663	-1.35014	0.306425	0.541337	1.19977	1.19977	0.00168959	0.00685045	0.399364	-2.50398
Pth1r	8.88451e-05	0.000459761	0.33188	-3.01314	0.257486	0.368076	0.758421	-1.31853	0.215233	0.44398	0.814961	-1.22705	1.39189e-05	0.000141178	0.270469	-3.69728
Hsd3b7	0.000160716	0.000755402	0.33186	-3.01332	0.0670137	0.125293	0.617531	-1.61935	0.272946	0.506366	1.20909	1.20909	0.00136198	0.00576708	0.401248	-2.49223
Cxcl12	3.60157e-08	7.08298e-07	0.33171	-3.01468	0.000133597	0.000707121	0.527472	-1.89583	0.00103027	0.0151406	1.42455	1.42455	1.90011e-05	0.000182191	0.472539	-2.11623
Tmem50b	2.16883e-05	0.000140217	0.331566	-3.016	5.59105e-06	5.17688e-05	0.286987	-3.48448	4.53284e-05	0.00191373	2.05229	2.05229	0.0835114	0.15525	0.68047	-1.46957
Rassf2	6.45485e-09	1.74946e-07	0.331321	-3.01822	0.225925	0.331933	0.853916	-1.17107	0.0022562	0.0253385	1.34173	1.34173	1.61563e-06	2.45117e-05	0.444543	-2.2495
Ivd	2.0161e-07	2.80796e-06	0.330952	-3.02159	0.969967	0.980373	1.00592	1.00592	0.163605	0.377297	1.16247	1.16247	2.79557e-06	3.80996e-05	0.384723	-2.59927
Cped1	4.72378e-09	1.36427e-07	0.330752	-3.02341	1.16101e-08	4.05301e-07	0.340562	-2.93632	0.00279085	0.0289708	1.32576	1.32576	9.86901e-07	1.65563e-05	0.438498	-2.28051
Gucd1	1.37203e-16	9.54846e-14	0.330552	-3.02524	0.00298895	0.00952914	0.837353	-1.19424	0.235963	0.467015	0.95707	-1.04486	9.74109e-17	8.75642e-14	0.316362	-3.16094
Cers4	2.35502e-07	3.19266e-06	0.330499	-3.02573	2.01393e-09	1.10275e-07	0.225526	-4.43409	9.17036e-06	0.000704062	1.81988	1.81988	0.00360598	0.0127387	0.601469	-1.6626
Cygb	3.29996e-06	2.87534e-05	0.330421	-3.02644	0.000378904	0.00168164	0.460933	-2.16951	0.17405	0.39106	0.838517	-1.19258	5.00754e-07	9.50155e-06	0.277064	-3.60928
LOC552902	7.67704e-09	2.02475e-07	0.330305	-3.02751	2.82888e-06	2.98145e-05	0.453656	-2.20431	0.502807	0.711773	0.942725	-1.06075	4.57749e-09	1.97115e-07	0.311387	-3.21144
Dapk1	7.95243e-07	8.75335e-06	0.330246	-3.02805	2.1924e-05	0.000158455	0.406911	-2.45754	3.28875e-05	0.00156281	1.79934	1.79934	0.00540245	0.0175982	0.594225	-1.68286
5033423O07Rik	3.76885e-07	4.69182e-06	0.330047	-3.02987	0.00372166	0.0114636	0.593355	-1.68533	0.630759	0.800424	0.948276	-1.05455	2.5817e-07	5.59213e-06	0.312976	-3.19513
Mfsd8	5.4691e-11	3.58633e-09	0.329965	-3.03063	4.41203e-06	4.27222e-05	0.554058	-1.80487	0.658098	0.818029	1.03037	1.03037	1.47234e-10	1.14673e-08	0.339988	-2.94128
Usp18	0.00367723	0.0106529	0.329865	-3.03154	0.567728	0.670468	0.81582	-1.22576	0.0108378	0.0686258	1.92761	1.92761	0.21003	0.31894	0.635851	-1.5727
Psmb9	0.000463976	0.0018578	0.329597	-3.03401	0.417122	0.534128	0.794367	-1.25886	0.215183	0.44398	1.2705	1.2705	0.00476332	0.0159396	0.418752	-2.38805
2810416G20Rik /// LOC101056638	4.64068e-10	2.13017e-08	0.328768	-3.04166	1.13325e-07	2.27431e-06	0.432729	-2.31091	0.0251351	0.118628	1.19614	1.19614	1.77876e-08	6.14985e-07	0.393252	-2.5429
A130040M12Rik	0.00399612	0.0114067	0.328742	-3.0419	0.892579	0.927282	0.952548	-1.04982	0.0401219	0.160543	1.68574	1.68574	0.110912	0.194149	0.554174	-1.80449
Gpt	6.05897e-13	8.37924e-11	0.328725	-3.04205	3.83114e-08	1.00185e-06	0.527011	-1.89749	8.74691e-06	0.000688258	1.3562	1.3562	5.70188e-10	3.55527e-08	0.445817	-2.24307
D10Ertd709e	1.0271e-07	1.63171e-06	0.328568	-3.04351	0.000343827	0.00154859	0.5329	-1.87653	0.196653	0.421308	0.874225	-1.14387	2.17571e-08	7.22136e-07	0.287243	-3.48138
Cytip	0.000158149	0.000745555	0.328518	-3.04398	0.712836	0.791738	0.910145	-1.09873	0.0212525	0.10611	1.52371	1.52371	0.0116981	0.0327574	0.500565	-1.99774
5830469G19Rik	7.47683e-10	3.05502e-08	0.327941	-3.04933	3.49596e-05	0.000231355	0.558119	-1.79173	0.0761747	0.236766	0.867016	-1.15338	1.1584e-10	9.36003e-09	0.28433	-3.51704
Ccdc69	4.69882e-16	2.59929e-13	0.327784	-3.05079	0.727969	0.803896	0.980128	-1.02028	0.448855	0.670655	1.03006	1.03006	1.39873e-15	6.42047e-13	0.337636	-2.96177
Gpam	4.99574e-10	2.26425e-08	0.327776	-3.05086	0.000188305	0.000940608	0.609221	-1.64144	0.00571273	0.0457825	1.25781	1.25781	4.90822e-08	1.43095e-06	0.41228	-2.42554
Idh1	2.29392e-06	2.11672e-05	0.327629	-3.05224	0.893889	0.928248	0.975614	-1.025	0.162433	0.375897	1.19497	1.19497	3.44211e-05	0.000295034	0.391506	-2.55424
Fgd5	0.000617818	0.00236662	0.327583	-3.05266	2.37391e-05	0.000168692	0.218656	-4.57339	2.39804e-05	0.00131308	2.78475	2.78475	0.752886	0.825916	0.912236	-1.09621
Taldo1	9.84229e-11	5.91469e-09	0.32753	-3.05316	0.0169898	0.0405641	0.767787	-1.30244	0.0620916	0.209864	1.14541	1.14541	1.81601e-09	9.32826e-08	0.375155	-2.66557
4122401K19Rik	2.85429e-08	5.89832e-07	0.32743	-3.05409	0.00172863	0.0060365	0.609854	-1.63974	0.934409	0.969506	1.00786	1.00786	4.81033e-08	1.40812e-06	0.330003	-3.03028
Trim30a /// Trim30d	1.10048e-07	1.71792e-06	0.3274	-3.05437	0.00109575	0.00412272	0.569235	-1.75675	0.45442	0.674812	1.08057	1.08057	5.15454e-07	9.72064e-06	0.353778	-2.82663
Ddt	6.05935e-08	1.07418e-06	0.327266	-3.05562	0.00439408	0.0131481	0.630914	-1.585	0.0661806	0.217882	1.20882	1.20882	1.72839e-06	2.58947e-05	0.395605	-2.52777
Pxmp2	1.36994e-07	2.04251e-06	0.32693	-3.05875	0.000181315	0.000910329	0.50529	-1.97906	0.0537401	0.192398	1.23374	1.23374	4.85765e-06	5.92084e-05	0.403348	-2.47925
5330426P16Rik	0.000611743	0.00234606	0.326458	-3.06318	7.66633e-05	0.000443058	0.249912	-4.00141	0.00124865	0.017246	2.04675	2.04675	0.176136	0.278549	0.668178	-1.49661
Aim2	8.18905e-14	1.57742e-11	0.326332	-3.06436	0.0142798	0.0352163	0.824556	-1.21277	0.539304	0.738392	0.969888	-1.03105	7.57695e-14	1.79632e-11	0.316506	-3.1595
Zfp458	3.28158e-10	1.62914e-08	0.326329	-3.06439	7.60505e-09	2.95624e-07	0.379905	-2.63224	0.977395	0.989871	1.00212	1.00212	5.3026e-10	3.34498e-08	0.327021	-3.05791
Hibch	7.58988e-08	1.2873e-06	0.326118	-3.06638	0.0541589	0.105654	1.35099	1.35099	0.296849	0.53178	0.898804	-1.11259	2.37585e-08	7.82542e-07	0.293116	-3.41162
Fhit	8.91115e-10	3.52105e-08	0.325984	-3.06764	1.78668e-06	2.06847e-05	0.480036	-2.08318	0.00309754	0.0309811	1.29392	1.29392	1.38287e-07	3.36944e-06	0.421799	-2.3708
Rasgrp2	9.31739e-09	2.36765e-07	0.325892	-3.0685	4.04295e-08	1.04209e-06	0.34804	-2.87323	0.000801689	0.0129051	1.40762	1.40762	4.8308e-06	5.89477e-05	0.45873	-2.17993
Tmem30b	0.00360237	0.0104628	0.325689	-3.07042	0.0242668	0.0547398	0.42561	-2.34957	0.000262313	0.00591059	2.79673	2.79673	0.794458	0.856767	0.910863	-1.09786
Galnt18	0.00129121	0.00440977	0.325487	-3.07232	0.000211803	0.00103615	0.252272	-3.96398	0.000239683	0.00556611	2.50443	2.50443	0.521009	0.634252	0.815158	-1.22676
Acox1	2.8596e-12	3.00942e-10	0.325135	-3.07565	1.70834e-05	0.000128417	0.626061	-1.59729	0.268821	0.502255	1.0684	1.0684	1.56597e-11	1.6977e-09	0.347376	-2.87873
Ankrd52	6.63446e-09	1.78469e-07	0.324968	-3.07723	3.95717e-05	0.000256681	0.519298	-1.92568	0.669108	0.824311	1.03847	1.03847	1.84341e-08	6.35298e-07	0.33747	-2.96323
Mmrn2	3.39936e-05	0.000204512	0.324723	-3.07955	6.64625e-06	5.96201e-05	0.272252	-3.67307	0.865814	0.935693	1.0262	1.0262	6.05729e-05	0.000467717	0.333231	-3.00092
E430014B02Rik	1.03804e-06	1.09563e-05	0.324653	-3.08021	0.562813	0.6666	0.902303	-1.10827	0.157436	0.369262	0.841552	-1.18828	1.55354e-07	3.67394e-06	0.273212	-3.66016
Cd8b1	4.09533e-10	1.93332e-08	0.324502	-3.08164	0.154063	0.244664	1.17856	1.17856	0.948874	0.976158	1.00488	1.00488	6.91761e-10	4.11327e-08	0.326087	-3.06666
Sh2d1a	9.2949e-06	6.85098e-05	0.323454	-3.09163	0.562173	0.666245	0.886816	-1.12763	0.433782	0.658794	1.11594	1.11594	4.78902e-05	0.000385692	0.360956	-2.77042
BB163080	4.76383e-05	0.000271532	0.323276	-3.09333	0.130996	0.214847	0.695844	-1.4371	0.335506	0.570494	0.857641	-1.16599	1.23482e-05	0.000127647	0.277255	-3.60679
Pf4	0.00205137	0.00650924	0.323256	-3.09352	0.0158141	0.0382696	0.420305	-2.37923	0.247938	0.479646	1.30458	1.30458	0.0161747	0.0422769	0.421715	-2.37127
H2-DMa	2.35594e-07	3.19266e-06	0.323165	-3.09439	0.0899876	0.158727	0.753322	-1.32745	0.0394521	0.158943	1.26567	1.26567	1.10319e-05	0.000115963	0.40902	-2.44487
Ifi30	1.1332e-07	1.76009e-06	0.322657	-3.09926	0.299518	0.414351	1.17668	1.17668	0.0170417	0.0917555	1.30448	1.30448	9.54832e-06	0.000103049	0.4209	-2.37586
Ccdc90b	4.07179e-08	7.78077e-07	0.322519	-3.10059	2.13947e-05	0.000155081	0.464287	-2.15384	0.0310148	0.136329	1.25056	1.25056	2.03078e-06	2.9523e-05	0.40333	-2.47936
D9Wsu90e	4.05986e-11	2.81631e-09	0.321527	-3.11016	1.92228e-14	3.53084e-11	0.185869	-5.38013	1.60485e-05	0.0010322	1.44123	1.44123	8.06712e-08	2.13546e-06	0.463395	-2.15798
Irf4	6.82428e-08	1.18445e-06	0.32152	-3.11023	0.158497	0.250214	0.804577	-1.24289	0.407484	0.636803	0.918633	-1.08857	2.95435e-08	9.26413e-07	0.295359	-3.38571
H2-T24	6.48893e-07	7.36413e-06	0.321432	-3.11108	3.12822e-08	8.53718e-07	0.247541	-4.03974	0.0133428	0.0780755	1.36305	1.36305	7.36628e-05	0.000546688	0.438127	-2.28244
Kcnc2	1.86943e-09	6.35438e-08	0.320765	-3.11755	0.962158	0.975084	0.994162	-1.00587	0.750646	0.874599	1.02682	1.02682	4.41727e-09	1.9255e-07	0.329369	-3.03611
Vcam1	9.50141e-07	1.01578e-05	0.320605	-3.1191	0.0098554	0.0258442	0.60941	-1.64093	0.0140423	0.080584	1.37091	1.37091	0.000105869	0.000731819	0.439521	-2.2752
Fam63b	1.01657e-06	1.0756e-05	0.320595	-3.1192	1.46881e-05	0.000113456	0.380253	-2.62983	4.54527e-05	0.00191523	1.8171	1.8171	0.00559916	0.0181022	0.582554	-1.71658
Ifi44l	0.000923923	0.00332378	0.320452	-3.12059	0.277859	0.390982	1.40596	1.40596	0.173924	0.390818	1.33643	1.33643	0.0109868	0.0311879	0.428262	-2.33502
Rag1	2.70053e-11	2.02296e-09	0.320349	-3.12159	0.779906	0.84335	0.972651	-1.02812	0.544051	0.741509	0.960098	-1.04156	2.13075e-11	2.22072e-09	0.307567	-3.25133
Optn	1.55587e-08	3.60929e-07	0.319834	-3.12662	0.000193751	0.000963352	0.54376	-1.83905	0.0919301	0.26497	1.17721	1.17721	3.12396e-07	6.54968e-06	0.376511	-2.65597
Slc2a5	2.33117e-08	4.99629e-07	0.31981	-3.12685	0.617892	0.713657	1.0738	1.0738	0.901526	0.953689	0.988193	-1.01195	2.91764e-08	9.18908e-07	0.316034	-3.16421
Itgb7	4.62233e-08	8.63395e-07	0.319744	-3.1275	0.0760136	0.138565	0.761672	-1.3129	0.28968	0.524522	1.11301	1.11301	3.4831e-07	7.13623e-06	0.355877	-2.80996
Acadsb	2.52321e-08	5.33684e-07	0.319697	-3.12796	5.12175e-05	0.00031761	0.495531	-2.01804	0.00200005	0.0235446	1.39437	1.39437	8.16121e-06	9.07577e-05	0.445777	-2.24328
Mup3	5.81112e-17	4.59292e-14	0.319578	-3.12913	0.664762	0.753155	1.02354	1.02354	0.696646	0.842457	0.985993	-1.01421	7.39663e-17	7.25341e-14	0.315102	-3.17358
Ptplad2	1.73443e-05	0.000116351	0.319233	-3.13251	0.000349546	0.00157008	0.403763	-2.4767	0.000375478	0.00748665	1.83539	1.83539	0.0213353	0.0529841	0.585917	-1.70673
Aldh9a1	2.42119e-12	2.65152e-10	0.319083	-3.13398	1.41369e-06	1.71151e-05	0.569566	-1.75572	0.141605	0.346487	1.09377	1.09377	2.02682e-11	2.13301e-09	0.349005	-2.86529
Pik3cg	7.90668e-07	8.70744e-06	0.318782	-3.13694	0.896996	0.930205	1.02315	1.02315	0.776958	0.889801	1.03436	1.03436	1.77949e-06	2.64218e-05	0.329735	-3.03274
Pkib	8.03736e-06	6.06287e-05	0.318485	-3.13986	0.990161	0.994124	0.997449	-1.00256	0.198593	0.423616	1.20062	1.20062	0.000100169	0.000700188	0.38238	-2.6152
Rtn1	2.46071e-08	5.23027e-07	0.318205	-3.14263	3.69498e-08	9.76907e-07	0.318276	-3.14192	7.64005e-05	0.00268885	1.58286	1.58286	7.03951e-05	0.000526962	0.503674	-1.98541
Fxyd2	7.1844e-08	1.23603e-06	0.318194	-3.14274	0.332887	0.449831	1.1611	1.1611	0.358735	0.591973	0.909055	-1.10004	2.7176e-08	8.66018e-07	0.289256	-3.45715
Irs3	1.13254e-09	4.21992e-08	0.317691	-3.14772	0.0342186	0.0725606	0.763521	-1.30972	0.377814	0.609418	1.07537	1.07537	5.79959e-09	2.4108e-07	0.341634	-2.92711
Itgal	1.53144e-08	3.55699e-07	0.317666	-3.14796	0.000490927	0.00208448	0.57079	-1.75196	0.000688609	0.0116336	1.441	1.441	9.42953e-06	0.00010217	0.457757	-2.18457
Bckdha	2.6267e-06	2.37604e-05	0.317535	-3.14926	0.246898	0.355984	0.797987	-1.25315	0.796262	0.900746	1.03401	1.03401	5.62654e-06	6.67328e-05	0.328335	-3.04567
Flt3l /// Rpl13a	1.61247e-05	0.000109223	0.317397	-3.15063	0.000121489	0.000652802	0.368551	-2.71333	0.275896	0.509692	1.17675	1.17675	0.000141665	0.000917801	0.373496	-2.67741
Gm9835 /// Gmfg	1.57637e-06	1.54866e-05	0.316801	-3.15656	0.0216745	0.0498407	0.635737	-1.57298	0.00437026	0.0385301	1.47971	1.47971	0.000417303	0.00220655	0.468773	-2.13323
Slamf8	0.00112542	0.0039161	0.316309	-3.16147	0.0682606	0.127194	1.83297	1.83297	0.0181142	0.0953634	1.7218	1.7218	0.067532	0.131683	0.54462	-1.83614
Ly86	0.0001062	0.000533574	0.316297	-3.16158	0.0346544	0.0733693	1.76223	1.76223	0.0624057	0.210431	1.39541	1.39541	0.00360451	0.0127356	0.441365	-2.2657
AI661384	4.73172e-05	0.00027013	0.316223	-3.16233	0.000153107	0.000790412	0.34402	-2.90681	0.00416686	0.0373781	1.6586	1.6586	0.0118012	0.0329962	0.524488	-1.90662
Slc12a2	1.11323e-06	1.15855e-05	0.316161	-3.16295	0.03837	0.0796876	0.673337	-1.48514	0.311308	0.545985	1.13389	1.13389	8.40171e-06	9.28103e-05	0.358493	-2.78946
Rgs5	0.000152119	0.000721118	0.3161	-3.16356	0.0708408	0.130995	1.63798	1.63798	0.0020822	0.0241024	0.543793	-1.83893	6.79623e-07	1.21275e-05	0.171893	-5.81758
Tmem86a	1.75553e-06	1.69838e-05	0.315898	-3.16557	0.943729	0.962512	0.986838	-1.01334	0.603966	0.782763	1.06805	1.06805	5.79362e-06	6.84136e-05	0.337396	-2.96388
Tor4a	5.99162e-06	4.74361e-05	0.315873	-3.16583	0.000370668	0.00165052	0.43081	-2.32121	0.00557055	0.0449993	1.51681	1.51681	0.00136326	0.00576993	0.47912	-2.08716
Mettl7a2	0.0136052	0.0320414	0.315415	-3.17043	0.0157325	0.0381063	0.315847	-3.16609	0.000437092	0.00838206	3.39422	3.39422	0.87869	0.916853	1.07059	1.07059
Gm11787 /// Lyn	1.6645e-05	0.00011215	0.315409	-3.17049	0.00855752	0.0229798	0.534362	-1.87139	0.0012156	0.0169524	1.71957	1.71957	0.0100171	0.0290035	0.542368	-1.84377
Cmah	7.27661e-10	3.00163e-08	0.315384	-3.17074	0.070934	0.131111	0.800062	-1.2499	0.9962	0.998061	0.999618	-1.00038	1.12001e-09	6.27581e-08	0.315263	-3.17195
Fgd2	5.23306e-10	2.34228e-08	0.315103	-3.17356	0.00399831	0.0121544	0.690378	-1.44848	0.187426	0.409015	1.11197	1.11197	4.83936e-09	2.05117e-07	0.350385	-2.85401
Hsd17b12	4.37943e-12	4.31424e-10	0.314526	-3.17939	0.023665	0.053646	0.802023	-1.24685	0.104163	0.287908	0.901353	-1.10944	1.2108e-12	1.83956e-10	0.283499	-3.52735
Snx20	4.09172e-14	9.34283e-12	0.314414	-3.18052	0.000169065	0.000858413	0.721676	-1.38566	0.542464	0.740657	1.0308	1.0308	1.17385e-13	2.55805e-11	0.324097	-3.0855
Ramp2	0.00861005	0.0217077	0.314324	-3.18143	0.000236589	0.00113451	0.16643	-6.00851	1.78431e-05	0.001103	4.47543	4.47543	0.416476	0.535111	1.40673	1.40673
Hoxc10	7.87202e-08	1.32577e-06	0.314317	-3.1815	0.0109904	0.0283281	1.52881	1.52881	0.0362004	0.150799	0.794404	-1.25881	4.93648e-09	2.08414e-07	0.249695	-4.00489
Nlrc5	0.00149387	0.00498587	0.314281	-3.18187	0.359416	0.477055	1.35985	1.35985	0.206309	0.433727	1.33401	1.33401	0.01448	0.0388499	0.419254	-2.38519
Trim29	5.01992e-07	5.95054e-06	0.314231	-3.18237	0.768108	0.834795	1.05264	1.05264	0.0348888	0.147326	1.29683	1.29683	2.70096e-05	0.000241987	0.407503	-2.45397
Phkb	6.09255e-10	2.62656e-08	0.314028	-3.18443	7.095e-08	1.58949e-06	0.402597	-2.48387	0.087691	0.257289	1.15126	1.15126	1.0173e-08	3.87076e-07	0.361528	-2.76603
Gbp7	0.000155765	0.000735336	0.313583	-3.18895	0.00985161	0.0258374	0.477265	-2.09527	0.00185411	0.0223939	1.86478	1.86478	0.0528798	0.108619	0.584764	-1.71009
Havcr1	1.94798e-10	1.04542e-08	0.313572	-3.18906	0.263834	0.375409	1.13493	1.13493	0.500558	0.710416	0.950289	-1.05231	1.32782e-10	1.04549e-08	0.297984	-3.35589
Slc45a3	6.30852e-10	2.6855e-08	0.313397	-3.19084	1.28786e-06	1.58224e-05	0.466601	-2.14316	0.00021523	0.00522314	1.41568	1.41568	4.7741e-07	9.17154e-06	0.443668	-2.25394
Tbcel	0.000289175	0.00124029	0.313358	-3.19124	2.09075e-05	0.000152231	0.227165	-4.40208	0.000200891	0.00495885	2.28912	2.28912	0.244755	0.358374	0.717313	-1.39409
Plin2	6.90677e-09	1.84064e-07	0.313241	-3.19243	0.00207597	0.007021	0.628469	-1.59117	0.00279924	0.0290146	1.35258	1.35258	1.51478e-06	2.33428e-05	0.423685	-2.36024
Il7	4.91912e-10	2.23421e-08	0.313216	-3.19269	0.0254999	0.0569321	0.757829	-1.31956	0.316083	0.550777	1.08352	1.08352	2.89925e-09	1.38382e-07	0.339374	-2.9466
[truncated: 918 more rows]

## Sheet: Dataset S2B
Dataset S2B: 472 differentially expressed genes (Lung Metastasis vs. Primary Tumor)
	PT vs. NMG				LM vs. NL				LM vs. PT				LM vs. NMG
Gene Symbol	p-value(LM vs. PT)	stepup(p-value(LM vs. PT))	Ratio(LM vs. PT)	Fold-Change(LM vs. PT)	p-value(LM vs. NL)	stepup(p-value(LM vs. NL))	Ratio(LM vs. NL)	Fold-Change(LM vs. NL)	p-value(PT vs. NMG)	stepup(p-value(PT vs. NMG))	Ratio(PT vs. NMG)	Fold-Change(PT vs. NMG)	p-value(LM vs. NMG)	stepup(p-value(LM vs. NMG))	Ratio(LM vs. NMG)	Fold-Change(LM vs. NMG)
Bpifb1	4.23619e-06	0.000486125	167.888	167.888	0.578946	0.680108	0.489155	-2.04434	0.438301	0.543943	0.3757	-2.6617	0.00342635	0.0122263	63.0757	63.0757
Il8	7.40185e-07	0.000322871	69.2659	69.2659	0.100677	0.174137	0.202054	-4.94917	0.0316763	0.0648619	0.123683	-8.08518	0.0310545	0.0711976	8.56703	8.56703
Sftpa1	7.3394e-07	0.000322871	62.2974	62.2974	0.0891238	0.157487	0.198411	-5.04005	0.955943	0.969153	0.951496	-1.05098	0.00017011	0.00106685	59.2757	59.2757
Cyp2f2	1.53837e-06	0.000326991	52.0143	52.0143	0.0228165	0.0520506	0.107376	-9.31307	0.0246733	0.0527239	0.116715	-8.5679	0.0607579	0.121067	6.07083	6.07083
Scgb3a2	1.29907e-06	0.000322871	46.574	46.574	0.102183	0.176345	0.223913	-4.46603	0.742667	0.809326	1.33032	1.33032	9.98285e-05	0.000699253	61.9583	61.9583
Sftpd	4.14649e-07	0.000322871	44.8733	44.8733	0.0813585	0.146306	0.228889	-4.36894	0.912625	0.938195	0.916054	-1.09164	0.000128061	0.000851013	41.1063	41.1063
Inmt	1.47376e-06	0.000324438	43.0977	43.0977	0.0828267	0.148451	0.206977	-4.83146	0.0791044	0.1385	0.210298	-4.75516	0.0183914	0.0468616	9.06335	9.06335
Chi3l3	3.2988e-06	0.000441581	35.3819	35.3819	0.723826	0.80055	0.732811	-1.36461	0.784697	0.841703	1.26453	1.26453	0.000221887	0.00132825	44.7414	44.7414
Ager	7.18858e-07	0.000322871	30.8767	30.8767	0.0353559	0.074489	0.184716	-5.41371	0.813314	0.863973	0.838368	-1.19279	0.000261746	0.00151432	25.8861	25.8861
Aldh1a1	7.68758e-06	0.000633022	30.5443	30.5443	0.0389236	0.0806742	0.144175	-6.936	0.0397258	0.0781904	0.152019	-6.57813	0.0958982	0.173044	4.64331	4.64331
Hc	2.38999e-06	0.000396347	23.3546	23.3546	0.0108917	0.0281041	0.124847	-8.00982	0.010515	0.025755	0.129496	-7.72225	0.1542	0.251414	3.02433	3.02433
Slc34a2	1.65623e-06	0.00033709	21.232	21.232	0.0294591	0.0641386	0.192051	-5.20695	0.690872	0.766752	1.32263	1.32263	0.000100066	0.000700167	28.0821	28.0821
Sec14l3	1.19189e-06	0.000322871	18.922	18.922	0.0179244	0.0424619	0.181602	-5.50655	0.799948	0.853558	1.18247	1.18247	0.000112899	0.000771273	22.3748	22.3748
Ear1	1.676e-06	0.000337925	18.0052	18.0052	0.231505	0.337945	0.437388	-2.2863	0.001546	0.00513526	0.0943923	-10.5941	0.438616	0.556565	1.69955	1.69955
Cldn18	5.72822e-06	0.00054798	15.7463	15.7463	0.00582799	0.0166888	0.119816	-8.34611	0.607276	0.697178	1.42681	1.42681	0.000179946	0.00111942	22.4671	22.4671
Ces1d	1.05901e-07	0.000253857	15.51	15.51	0.0742287	0.135984	0.36686	-2.72583	9.02177e-07	9.72692e-06	0.0309094	-32.3526	0.183535	0.287357	0.479405	-2.08592
Cbr2	7.34966e-06	0.000619381	15.5045	15.5045	0.0767541	0.139573	0.269959	-3.70427	0.580942	0.674738	0.679369	-1.47195	0.00289902	0.0106839	10.5333	10.5333
Ear12	1.27152e-06	0.000322871	15.326	15.326	0.0413427	0.0847276	0.259713	-3.8504	0.000507792	0.00199983	0.0851689	-11.7414	0.673291	0.762818	1.3053	1.3053
Sftpc	2.83552e-06	0.000416147	14.652	14.652	0.761719	0.830012	0.819818	-1.21978	0.553893	0.651457	0.683856	-1.4623	0.00166782	0.00677873	10.0198	10.0198
Hopx	8.89344e-07	0.000322871	13.2514	13.2514	0.00533478	0.0155279	0.169465	-5.90093	0.432913	0.538617	0.637658	-1.56824	0.00118446	0.00514883	8.44986	8.44986
Egfl6	9.60236e-07	0.000322871	13.1502	13.1502	0.301693	0.416478	0.542908	-1.84193	0.795837	0.850545	1.15934	1.15934	9.53603e-05	0.000672981	15.2456	15.2456
Retnla	5.75729e-06	0.00054798	12.8474	12.8474	0.0570858	0.110089	3.65364	3.65364	0.00428872	0.012109	0.135003	-7.40727	0.40337	0.522629	1.73443	1.73443
Aldh1a7	1.28722e-07	0.000257256	12.842	12.842	0.00429491	0.0129087	0.201842	-4.95438	6.45798e-08	1.12996e-06	0.0211816	-47.2108	0.0168438	0.0436345	0.272015	-3.67627
Cyp4b1	9.45288e-07	0.000322871	12.2921	12.2921	0.00348115	0.010837	0.160239	-6.24069	0.00045894	0.00184277	0.106148	-9.42083	0.640658	0.73656	1.30478	1.30478
Mal2	2.38561e-05	0.00131308	12.0273	12.0273	0.0848778	0.151473	0.283597	-3.52614	0.357608	0.463979	0.526305	-1.90004	0.014742	0.0393715	6.33003	6.33003
Cyp2b10	5.34058e-06	0.000530957	11.9688	11.9688	0.00995116	0.02607	0.172471	-5.79807	0.740093	0.807014	1.22779	1.22779	0.000269189	0.00154733	14.6951	14.6951
Dynlrb2	2.43858e-07	0.000322871	11.0623	11.0623	0.00791713	0.0215607	0.23735	-4.21319	0.616007	0.70439	1.27844	1.27844	1.93214e-05	0.000184588	14.1424	14.1424
Itih4	1.90348e-06	0.000363413	10.9132	10.9132	0.456977	0.573054	0.654097	-1.52882	0.26563	0.366694	0.535027	-1.86907	0.00453671	0.0153265	5.83886	5.83886
Vwf	1.50278e-06	0.000326991	10.2321	10.2321	0.0162278	0.0390996	0.24808	-4.03096	0.0107691	0.0262609	0.232926	-4.29322	0.11971	0.206066	2.38332	2.38332
Muc1	2.14662e-06	0.00038917	9.62641	9.62641	0.0885193	0.156637	0.385492	-2.59409	0.156681	0.241358	0.464564	-2.15256	0.0102906	0.0296171	4.47208	4.47208
Chi3l3	4.34813e-05	0.00187115	9.4578	9.4578	0.935921	0.956929	0.947555	-1.05535	0.459043	0.56359	1.62847	1.62847	0.000411389	0.00218335	15.4017	15.4017
Scgb3a1	1.21962e-05	0.000868385	9.22034	9.22034	0.0123947	0.03129	0.199418	-5.01458	0.286947	0.389272	1.88301	1.88301	7.59863e-05	0.00055988	17.362	17.362
Car4	4.29181e-06	0.000489903	8.91823	8.91823	0.000202199	0.0009964	0.0911507	-10.9708	0.00192224	0.00615928	0.156048	-6.40827	0.548736	0.658642	1.39167	1.39167
Icam1	7.22077e-07	0.000322871	8.20957	8.20957	0.00271504	0.00878965	0.21059	-4.74856	0.000113014	0.000563086	0.121928	-8.20157	0.998341	0.998804	1.00098	1.00098
Clic3	2.45395e-07	0.000322871	7.45015	7.45015	0.0010472	0.00396566	0.212332	-4.70961	0.614779	0.703359	1.2288	1.2288	1.93281e-05	0.000184588	9.15474	9.15474
Selenbp1	2.78698e-05	0.00141141	7.34609	7.34609	0.0306432	0.0662157	0.27034	-3.69904	0.21422	0.309198	0.492259	-2.03145	0.033356	0.0753532	3.61618	3.61618
S100a8	1.96866e-05	0.00116681	7.30923	7.30923	0.196814	0.297531	0.48042	-2.08151	0.00294046	0.00882303	0.166597	-6.00251	0.724259	0.80393	1.2177	1.2177
Cckar	6.94531e-07	0.000322871	7.2411	7.2411	0.000738367	0.00294501	0.184067	-5.43281	0.664204	0.744701	1.20553	1.20553	4.89619e-05	0.000392678	8.72939	8.72939
Sgpp2	8.83507e-07	0.000322871	7.20473	7.20473	0.000751699	0.00299044	0.180618	-5.53656	0.315159	0.41937	1.55607	1.55607	1.4158e-05	0.000142932	11.211	11.211
Pon1	1.36761e-06	0.000324438	7.13819	7.13819	5.58634e-05	0.000341319	0.108172	-9.24458	2.35248e-05	0.000150467	0.097575	-10.2485	0.431169	0.549507	0.696508	-1.43573
Mettl7a1	7.01218e-05	0.0025274	7.00738	7.00738	0.181525	0.279092	0.439206	-2.27683	0.0168211	0.03822	0.222228	-4.49989	0.46579	0.582149	1.55723	1.55723
Clic5	4.64264e-06	0.00050144	6.8765	6.8765	0.000189283	0.000944839	0.118245	-8.45701	0.298006	0.401576	0.606191	-1.64965	0.00690493	0.0214959	4.16847	4.16847
Gpm6a	5.75135e-06	0.00054798	6.84278	6.84278	0.000199859	0.000987351	0.116333	-8.596	0.0178987	0.0402027	0.297055	-3.36638	0.158925	0.257136	2.03268	2.03268
Slc39a8	7.57466e-06	0.000628522	6.75321	6.75321	0.000301134	0.00139022	0.122721	-8.14856	0.00697294	0.0182256	0.239679	-4.17224	0.339291	0.459214	1.6186	1.6186
Serpinb6b	5.8429e-07	0.000322871	6.72817	6.72817	0.0070258	0.0195177	0.293431	-3.40796	2.72396e-06	2.45065e-05	0.0824025	-12.1355	0.167953	0.268604	0.554418	-1.80369
Adh1	1.73957e-06	0.000344306	6.60351	6.60351	0.000846336	0.00331136	0.184651	-5.41563	1.10227e-05	7.9321e-05	0.0903457	-11.0686	0.252947	0.367405	0.596599	-1.67617
Akr1c14	0.000136828	0.00390466	6.59718	6.59718	0.0190464	0.0446503	0.213277	-4.68873	0.0169452	0.0384371	0.214139	-4.66986	0.578255	0.684402	1.41271	1.41271
Chi3l1	0.000146844	0.00406347	6.58543	6.58543	0.524039	0.633545	0.671327	-1.48959	0.148234	0.230952	2.46027	2.46027	0.000153265	0.000976821	16.2019	16.2019
S100a9	5.8738e-05	0.00225082	6.54711	6.54711	0.164087	0.257199	0.442038	-2.26225	0.00461205	0.012865	0.175292	-5.70477	0.810556	0.868786	1.14766	1.14766
Figf	3.27586e-06	0.000441581	6.46451	6.46451	0.0088341	0.0235904	0.27236	-3.67161	0.00731664	0.0189518	0.2707	-3.69413	0.230781	0.34285	1.74994	1.74994
Fmo1	3.62967e-06	0.000455271	6.37392	6.37392	0.000228436	0.00110277	0.13781	-7.25635	5.26266e-06	4.23961e-05	0.0731394	-13.6725	0.106557	0.188046	0.466185	-2.14507
Bmp4	8.18731e-07	0.000322871	6.34624	6.34624	0.00070294	0.00282617	0.200958	-4.97616	0.192531	0.283449	0.583756	-1.71305	0.00406349	0.0140378	3.70465	3.70465
Sftpb	2.53554e-06	0.000398896	6.31218	6.31218	0.00164406	0.00579556	0.207576	-4.81751	0.129078	0.206628	1.9705	1.9705	8.04312e-06	8.96756e-05	12.4381	12.4381
Gpc3	6.58071e-06	0.000585716	6.29425	6.29425	0.0219385	0.0503297	0.314595	-3.17869	0.0785258	0.137677	0.428943	-2.33131	0.0458682	0.0972444	2.69987	2.69987
Aox3	9.81573e-06	0.000735904	6.25755	6.25755	9.99837e-05	0.000554368	0.103754	-9.63821	0.635282	0.720691	0.797143	-1.25448	0.00291973	0.0107367	4.98816	4.98816
Rtkn2	1.78617e-06	0.000344386	6.21909	6.21909	0.000314231	0.00143749	0.163834	-6.10374	0.267128	0.368362	1.60755	1.60755	1.7866e-05	0.000173544	9.9975	9.9975
Slco4c1	2.68389e-06	0.000405986	6.05534	6.05534	0.00612437	0.0174264	0.270903	-3.69135	0.280044	0.381835	1.59632	1.59632	2.55979e-05	0.000231163	9.66629	9.66629
Pigr	3.03565e-06	0.000434903	5.82542	5.82542	0.0125988	0.0317087	0.314879	-3.17583	0.888345	0.919809	0.942495	-1.06101	0.000579109	0.00288205	5.49042	5.49042
Tbx2	1.20312e-06	0.000322871	5.78846	5.78846	0.000138445	0.000727604	0.161317	-6.19896	0.455735	0.560549	0.743496	-1.345	0.00133557	0.00567867	4.30369	4.30369
Scnn1g	3.69412e-06	0.000455411	5.7221	5.7221	0.00626363	0.0177618	0.275572	-3.62882	0.376929	0.483636	1.45809	1.45809	5.25589e-05	0.000415654	8.34334	8.34334
Gpr116	4.4841e-06	0.000501244	5.71907	5.71907	0.000487912	0.00207413	0.171827	-5.81982	0.00788321	0.0201436	0.29105	-3.43583	0.252488	0.366822	1.66454	1.66454
Clec7a	1.11899e-05	0.000813313	5.65569	5.65569	0.591253	0.69058	0.778161	-1.28508	0.0130117	0.030851	0.297813	-3.35781	0.269261	0.38524	1.68434	1.68434
Gstt1	2.21591e-06	0.00039172	5.58387	5.58387	0.000172437	0.000873069	0.161177	-6.20435	9.87421e-06	7.23841e-05	0.105992	-9.4347	0.211289	0.320446	0.591844	-1.68964
Thbd	1.93611e-05	0.0011619	5.54634	5.54634	0.000268659	0.00126211	0.130233	-7.67857	0.00219642	0.0069055	0.202422	-4.94019	0.809423	0.868047	1.1227	1.1227
Fmo2	6.6708e-06	0.000587412	5.5131	5.5131	0.0164083	0.0394466	0.322529	-3.1005	0.669692	0.749297	0.831509	-1.20263	0.00200601	0.00788587	4.58419	4.58419
Hpgd	3.71464e-05	0.00168008	5.38256	5.38256	0.00516841	0.0151252	0.219806	-4.54947	0.022861	0.0494836	0.310892	-3.21655	0.304584	0.423422	1.67339	1.67339
Sept4	1.78786e-06	0.000344386	5.37486	5.37486	0.000287643	0.00133713	0.186644	-5.3578	0.0158705	0.0364594	0.36781	-2.7188	0.0963873	0.173752	1.97692	1.97692
Mfap4	8.94002e-06	0.000688828	5.35806	5.35806	9.15711e-06	7.714e-05	0.0832893	-12.0063	0.969163	0.978414	1.0169	1.0169	0.0007908	0.00373402	5.44862	5.44862
Tek	4.05369e-05	0.00177753	5.3209	5.3209	0.000179938	0.00090384	0.112398	-8.89692	0.0114231	0.0275786	0.267919	-3.73247	0.476894	0.592827	1.42557	1.42557
Slc43a3	2.24334e-06	0.00039172	5.30898	5.30898	0.000419245	0.0018313	0.195553	-5.11371	0.00174474	0.00569027	0.25388	-3.93887	0.458912	0.575815	1.34784	1.34784
Sema3g	5.04928e-05	0.00201706	5.27387	5.27387	0.00138356	0.00502889	0.164497	-6.07913	0.0207022	0.0454816	0.299728	-3.33636	0.365919	0.486195	1.58073	1.58073
Col4a4	5.47727e-07	0.000322871	5.2476	5.2476	0.000127263	0.000678253	0.192202	-5.20286	0.607567	0.697453	1.20024	1.20024	3.3891e-05	0.000291301	6.29839	6.29839
Cd36	2.55644e-05	0.00135844	5.24182	5.24182	0.000593855	0.00244594	0.154995	-6.4518	1.78195e-07	2.53206e-06	0.0345641	-28.9318	0.00135188	0.00573219	0.181179	-5.51942
Pde5a	2.78922e-06	0.000416147	5.20506	5.20506	0.00123958	0.00458553	0.231627	-4.31728	0.0223378	0.0485411	0.386321	-2.58852	0.0920932	0.167636	2.01082	2.01082
Il18r1	1.27556e-06	0.000322871	5.16389	5.16389	0.000124441	0.00066568	0.177573	-5.63148	8.87648e-05	0.000459465	0.17581	-5.68796	0.79903	0.860121	0.907862	-1.10149
Exph5	4.67242e-06	0.00050144	5.15975	5.15975	0.000171812	0.000870518	0.159825	-6.25683	0.714217	0.785668	0.862096	-1.15996	0.00135799	0.00575259	4.4482	4.4482
Krt7	0.000125782	0.0037122	4.97355	4.97355	0.217479	0.321804	0.519075	-1.9265	0.138449	0.218773	0.460487	-2.17162	0.122696	0.209917	2.29025	2.29025
Lyve1	4.82574e-06	0.00050144	4.95457	4.95457	0.274538	0.387446	0.638757	-1.56554	0.00132684	0.00451077	0.239537	-4.17472	0.672849	0.762518	1.1868	1.1868
Cldn5	0.000176085	0.00459701	4.93639	4.93639	0.000179811	0.00090341	0.0940677	-10.6306	0.00237874	0.0073819	0.170602	-5.86158	0.748885	0.822713	0.842161	-1.18742
Cav1	2.44455e-06	0.000398896	4.8634	4.8634	0.00165455	0.00582496	0.260429	-3.83983	3.31111e-06	2.88104e-05	0.105915	-9.44154	0.0922904	0.167896	0.515107	-1.94135
Clec14a	2.35201e-05	0.00131021	4.77547	4.77547	0.000233042	0.00111974	0.147588	-6.77563	0.0356592	0.0716425	0.383576	-2.60705	0.181665	0.285159	1.83175	1.83175
Pmp22	6.9971e-06	0.000602101	4.6273	4.6273	0.000211788	0.00103615	0.177529	-5.63289	0.00012444	0.000610015	0.170187	-5.87589	0.549811	0.659639	0.787506	-1.26983
Bex4	2.57447e-05	0.00136069	4.58426	4.58426	7.8312e-05	0.000450054	0.12683	-7.88456	0.39822	0.504623	0.695967	-1.43685	0.0130113	0.0356544	3.19049	3.19049
Ptgis	0.000105918	0.00333101	4.53342	4.53342	0.00889797	0.0237228	0.253609	-3.94308	0.140534	0.221337	0.488741	-2.04607	0.111051	0.194277	2.21567	2.21567
Gucy1b3	8.20787e-06	0.000659415	4.49014	4.49014	0.000127779	0.000680164	0.166411	-6.00921	0.0496624	0.0940995	0.453812	-2.20355	0.0812002	0.151817	2.03768	2.03768
Ramp2	1.78431e-05	0.001103	4.47543	4.47543	0.000236589	0.00113451	0.16643	-6.00851	0.00861005	0.0217077	0.314324	-3.18143	0.416476	0.535111	1.40673	1.40673
Ripply3	1.23873e-05	0.00087621	4.47222	4.47222	0.00057393	0.00237521	0.201636	-4.95944	0.0410008	0.0802532	0.428049	-2.33618	0.119115	0.205271	1.91433	1.91433
S100g	6.3903e-06	0.000581706	4.46323	4.46323	9.83265e-06	8.17455e-05	0.116383	-8.59233	0.708942	0.78118	0.868505	-1.1514	0.00171227	0.00693588	3.87634	3.87634
AU040972	3.72168e-06	0.000455691	4.38723	4.38723	0.0107135	0.0277142	0.36452	-2.74333	0.216905	0.312322	1.56947	1.56947	2.16945e-05	0.000202905	6.88563	6.88563
Ppp1r14a	3.26308e-06	0.000441581	4.37055	4.37055	3.7571e-07	5.92079e-06	0.080417	-12.4352	0.0199221	0.0440503	0.415692	-2.40563	0.10999	0.192983	1.8168	1.8168
Col4a3	8.39048e-06	0.000667957	4.36909	4.36909	5.01401e-05	0.000312095	0.14841	-6.7381	0.635461	0.720828	1.19739	1.19739	0.00025908	0.00150091	5.23151	5.23151
Mamdc2	0.000277928	0.00611215	4.34184	4.34184	0.000212265	0.00103794	0.107229	-9.32584	0.803106	0.856081	0.882235	-1.13348	0.0145904	0.0390779	3.83053	3.83053
Limch1	2.46227e-06	0.000398896	4.3096	4.3096	6.95346e-05	0.000409019	0.184769	-5.41217	0.360914	0.467313	0.727736	-1.37413	0.00331954	0.011922	3.13625	3.13625
Dmkn	4.42192e-05	0.00189102	4.251	4.251	0.325967	0.442513	0.651137	-1.53578	0.00554753	0.0150128	3.58933	3.58933	1.66365e-06	2.51871e-05	15.2583	15.2583
Tmem100	0.000205972	0.00504387	4.22887	4.22887	1.58816e-05	0.000120602	0.0713073	-14.0238	0.817703	0.867482	0.895261	-1.11699	0.0116413	0.0326465	3.78594	3.78594
Maob	6.93367e-06	0.000602101	4.21335	4.21335	8.27734e-06	7.08351e-05	0.121689	-8.21765	7.82761e-09	2.05192e-07	0.0416025	-24.037	9.4494e-05	0.00066779	0.175286	-5.70497
Ccdc153	1.61249e-05	0.0010322	4.2122	4.2122	0.000883273	0.00343161	0.223258	-4.47913	0.459259	0.563791	1.33485	1.33485	0.000209368	0.00126773	5.62266	5.62266
Fam174b	5.35569e-07	0.000322871	4.21193	4.21193	1.74849e-05	0.000130843	0.186843	-5.35208	0.00161771	0.00533564	0.338064	-2.95802	0.26718	0.382941	1.4239	1.4239
Tmem178	1.09321e-06	0.000322871	4.20161	4.20161	2.26543e-05	0.000162427	0.179214	-5.57991	0.991999	0.994535	0.996788	-1.00322	0.000203081	0.00123904	4.18812	4.18812
Pcdh17	2.32507e-06	0.00039497	4.18031	4.18031	0.0116458	0.0297368	0.393433	-2.54173	0.660243	0.741188	0.862358	-1.15961	0.00100017	0.00449815	3.60492	3.60492
Napsa	4.67875e-07	0.000322871	4.17515	4.17515	0.00017032	0.00086357	0.253635	-3.94267	9.27358e-07	9.9586e-06	0.137759	-7.25907	0.0840121	0.155941	0.575163	-1.73864
Prom1	8.17362e-07	0.000322871	4.17059	4.17059	0.00270505	0.00876431	0.344499	-2.90277	2.3734e-06	2.17981e-05	0.145351	-6.8799	0.12812	0.217265	0.6062	-1.64962
Tmem204	2.17917e-06	0.00039172	4.16591	4.16591	9.40382e-05	0.000525727	0.202936	-4.92767	0.056518	0.104672	0.515186	-1.94105	0.0336569	0.0758423	2.14622	2.14622
Ptprb	1.24648e-06	0.000322871	4.15475	4.15475	1.22954e-05	9.79904e-05	0.165045	-6.05897	0.00512358	0.01409	0.374336	-2.6714	0.187465	0.292202	1.55527	1.55527
Chia	0.000229938	0.00546933	4.13877	4.13877	0.000104106	0.000573394	0.104313	-9.58654	0.609121	0.698702	1.27734	1.27734	0.00220141	0.00851436	5.28664	5.28664
Foxa2	3.45971e-06	0.000449637	4.13298	4.13298	0.000115767	0.000628475	0.200316	-4.99212	0.320186	0.42441	1.41113	1.41113	3.80016e-05	0.000320753	5.83219	5.83219
F7	3.6915e-07	0.000322871	4.13249	4.13249	0.0249731	0.0560051	0.48752	-2.0512	0.331421	0.436513	1.33693	1.33693	8.23994e-06	9.13976e-05	5.52486	5.52486
Nckap5	3.83801e-05	0.00172144	4.12409	4.12409	9.38369e-05	0.000524874	0.14191	-7.0467	0.437715	0.543435	1.37616	1.37616	0.000345708	0.00189779	5.6754	5.6754
Tcf21	3.43711e-07	0.000322871	4.10643	4.10643	9.21257e-06	7.7456e-05	0.186296	-5.36779	0.357063	0.463438	1.31339	1.31339	8.86155e-06	9.68977e-05	5.39333	5.39333
Bmp6	0.00010192	0.00326235	4.05924	4.05924	2.09424e-05	0.000152382	0.0942988	-10.6046	0.34279	0.448475	0.657232	-1.52153	0.0371269	0.082	2.66786	2.66786
6230424C14Rik	4.7198e-06	0.00050144	4.04524	4.04524	1.06711e-05	8.72371e-05	0.14154	-7.06516	0.000158355	0.000746255	0.214797	-4.65556	0.691059	0.777032	0.868906	-1.15087
Prrg3	7.90405e-06	0.000645917	4.03065	4.03065	0.00216483	0.00728044	0.287316	-3.48049	0.316477	0.420605	0.696688	-1.43536	0.00889347	0.02637	2.8081	2.8081
Clec1a	5.45463e-05	0.00214369	3.9419	3.9419	2.23713e-05	0.000160772	0.112693	-8.87367	0.0317311	0.0649371	0.398209	-2.51124	0.285233	0.40257	1.5697	1.5697
Gsta3	1.6392e-05	0.00103282	3.90435	3.90435	0.000551267	0.0022933	0.224717	-4.45004	1.39007e-06	1.39875e-05	0.0955784	-10.4626	0.0144243	0.0387149	0.373172	-2.67973
Gpx3	2.07387e-05	0.00120273	3.86686	3.86686	0.0149102	0.0364831	0.371282	-2.69337	4.82396e-05	0.000274596	0.159751	-6.25973	0.213491	0.322923	0.617735	-1.61882
Gstm2	8.46095e-07	0.000322871	3.86643	3.86643	2.38596e-06	2.6116e-05	0.153689	-6.50665	3.54322e-07	4.45728e-06	0.126031	-7.93453	0.0255087	0.0611335	0.487292	-2.05216
2310007B03Rik	3.6126e-06	0.000455271	3.86186	3.86186	0.000434508	0.00188478	0.25672	-3.8953	0.178385	0.267497	1.56734	1.56734	1.59943e-05	0.000158503	6.05283	6.05283
LOC101056347	1.39145e-05	0.000952992	3.85854	3.85854	0.0466925	0.0936107	0.464529	-2.15272	0.887779	0.919435	1.05216	1.05216	0.000833285	0.00388867	4.05981	4.05981
9530006C21Rik	1.44186e-06	0.000324438	3.8471	3.8471	1.63102e-06	1.91446e-05	0.137778	-7.25804	3.84721e-07	4.76189e-06	0.119336	-8.37972	0.019677	0.049604	0.459097	-2.17819
Cpm	7.13693e-07	0.000322871	3.8152	3.8152	2.21249e-08	6.63537e-07	0.0863052	-11.5868	7.53449e-05	0.000400268	0.25051	-3.99186	0.879292	0.917222	0.955746	-1.0463
Gstk1	1.41066e-05	0.000961649	3.79819	3.79819	0.000457626	0.00196592	0.229152	-4.36391	3.85859e-06	3.28031e-05	0.119708	-8.35363	0.0393997	0.0859934	0.454675	-2.19937
Sult1a1	6.62439e-06	0.000585716	3.79786	3.79786	0.00176642	0.00613964	0.298967	-3.34485	3.77426e-09	1.13091e-07	0.0468244	-21.3564	4.04807e-05	0.000337193	0.177832	-5.62328
Tinag	7.50479e-06	0.000628522	3.78608	3.78608	0.000399668	0.00175825	0.241179	-4.14629	0.117314	0.190956	0.578984	-1.72716	0.031979	0.072845	2.19208	2.19208
Igsf5	1.3688e-05	0.000946488	3.766	3.766	0.00621554	0.0176423	0.340459	-2.93721	0.246659	0.345816	0.66001	-1.51513	0.0180929	0.0462538	2.4856	2.4856
Myo5c	9.43789e-06	0.000716947	3.70375	3.70375	0.0021223	0.00715414	0.304389	-3.28527	0.124936	0.201102	0.585808	-1.70704	0.034058	0.0765877	2.16969	2.16969
Npnt	1.00916e-06	0.000322871	3.67199	3.67199	5.52728e-06	5.12443e-05	0.179206	-5.58017	0.440347	0.54598	0.798807	-1.25187	0.00125629	0.00540121	2.93321	2.93321
Fpr2	4.87541e-06	0.00050144	3.67195	3.67195	0.0240973	0.0544372	0.455431	-2.19572	0.0803129	0.140184	0.558675	-1.78995	0.037637	0.0828889	2.05143	2.05143
Tbx4	1.23284e-06	0.000322871	3.67049	3.67049	4.58306e-05	0.00029098	0.226493	-4.41514	0.825237	0.873199	1.06686	1.06686	0.000125359	0.000838082	3.91589	3.91589
Prickle2	2.51145e-05	0.00134114	3.6572	3.6572	4.64787e-05	0.00029416	0.160079	-6.2469	0.00180234	0.00584136	0.282943	-3.53428	0.92645	0.950686	1.03478	1.03478
Slc6a14	1.74588e-05	0.00108546	3.6465	3.6465	0.00204657	0.00694442	0.290706	-3.4399	0.295601	0.399029	1.4502	1.4502	0.000101997	0.000710059	5.28817	5.28817
Myh14	0.000290925	0.00633341	3.63218	3.63218	0.0117096	0.0298821	0.292767	-3.41568	0.303203	0.407053	0.6303	-1.58655	0.0777325	0.146964	2.28937	2.28937
Lgi3	1.19463e-06	0.000322871	3.60696	3.60696	1.15375e-06	1.44464e-05	0.148503	-6.73386	0.571886	0.66684	1.17775	1.17775	5.23244e-05	0.000414256	4.2481	4.2481
Pygl	1.0107e-06	0.000322871	3.5938	3.5938	0.00301495	0.00959784	0.384854	-2.59839	6.22627e-12	5.9436e-10	0.0274325	-36.4531	3.89962e-08	1.17337e-06	0.098587	-10.1433
Tppp3	4.8289e-06	0.00050144	3.58647	3.58647	3.33692e-06	3.40944e-05	0.143181	-6.98418	0.0227857	0.0493453	0.466723	-2.1426	0.120622	0.207222	1.67389	1.67389
Tox3	1.56853e-05	0.00101926	3.55445	3.55445	4.65217e-05	0.00029416	0.177532	-5.63278	5.15567e-05	0.000290338	0.187333	-5.33808	0.251416	0.365626	0.665867	-1.5018
Ptger2	6.64499e-07	0.000322871	3.50233	3.50233	0.00116293	0.00433991	0.36133	-2.76755	5.06563e-06	4.11159e-05	0.204905	-4.88032	0.239319	0.352212	0.717644	-1.39345
Fendrr	0.000535127	0.00967714	3.48333	3.48333	0.00022527	0.00109067	0.133852	-7.47096	0.962875	0.973844	0.979054	-1.02139	0.0138519	0.0374835	3.41037	3.41037
Scn7a	0.000119179	0.00358102	3.48034	3.48034	1.42541e-05	0.000110977	0.11155	-8.96456	0.000217965	0.000977218	0.180391	-5.54353	0.256625	0.371199	0.62782	-1.59281
Fam183b	3.82312e-06	0.000455691	3.47748	3.47748	2.30928e-06	2.54445e-05	0.147561	-6.77684	0.748413	0.813701	1.1022	1.1022	0.000218877	0.00131314	3.83288	3.83288
Adrb2	0.000652031	0.0111554	3.43027	3.43027	0.0111852	0.0287272	0.278074	-3.59617	0.00619683	0.0165157	0.255162	-3.91908	0.776591	0.843604	0.875275	-1.1425
Gbp2b	9.19721e-05	0.00303686	3.42584	3.42584	0.0107136	0.0277142	0.341939	-2.9245	1.06404e-05	7.70421e-05	0.120705	-8.28463	0.0318348	0.0726255	0.413518	-2.41827
Rasgef1a	9.9189e-06	0.000740451	3.41754	3.41754	2.30337e-07	4.03351e-06	0.0961044	-10.4053	0.335745	0.441131	0.732706	-1.3648	0.00938186	0.0275005	2.50405	2.50405
Abca8a	0.000110511	0.00341748	3.40576	3.40576	1.06045e-05	8.6857e-05	0.112086	-8.92172	1.35988e-08	3.21363e-07	0.0383428	-26.0805	2.76618e-05	0.000246806	0.130587	-7.65775
Mettl7a2	0.000437092	0.00838206	3.39422	3.39422	0.0157325	0.0381063	0.315847	-3.16609	0.0136052	0.0320414	0.315415	-3.17043	0.87869	0.916853	1.07059	1.07059
Rgcc	3.63283e-05	0.00165239	3.38843	3.38843	0.461104	0.576707	0.766444	-1.30473	0.00192591	0.00616736	0.297126	-3.36557	0.984949	0.990227	1.00679	1.00679
Ly6c1	7.08034e-05	0.00254162	3.38269	3.38269	0.026927	0.0596308	0.413049	-2.42102	0.00016544	0.000772555	0.193686	-5.163	0.26999	0.386103	0.655179	-1.5263
Slc38a5	8.93731e-06	0.000688828	3.3752	3.3752	9.78932e-08	2.03659e-06	0.0886034	-11.2862	0.825541	0.873418	1.07174	1.07174	0.000506365	0.00257467	3.61734	3.61734
Gzma	0.000320384	0.00671717	3.37428	3.37428	0.000839692	0.00329074	0.194304	-5.14659	6.46325e-06	5.03911e-05	0.0887978	-11.2615	0.0096319	0.0280695	0.299629	-3.33747
Akap5	8.55036e-06	0.000675697	3.36704	3.36704	1.37552e-05	0.000107676	0.175704	-5.69138	0.80407	0.856769	1.08067	1.08067	0.000458818	0.00237774	3.63867	3.63867
Acvrl1	3.25939e-05	0.00156129	3.36615	3.36615	7.82518e-06	6.77774e-05	0.134769	-7.42009	0.247045	0.3462	0.666259	-1.50092	0.0303262	0.0698843	2.24273	2.24273
Acer2	3.67045e-07	0.000322871	3.34764	3.34764	0.00166614	0.00585904	0.403446	-2.47865	0.00540308	0.0146986	0.465274	-2.14927	0.0956152	0.172706	1.55757	1.55757
Cd97	4.68572e-05	0.00194695	3.3459	3.3459	5.71427e-06	5.27287e-05	0.122536	-8.16088	0.000204173	0.000923833	0.213707	-4.6793	0.359074	0.478899	0.715043	-1.39852
Slc16a9	1.63799e-06	0.000336553	3.34581	3.34581	2.48687e-05	0.00017539	0.228807	-4.3705	0.0661379	0.119143	0.589164	-1.69732	0.0239397	0.0581157	1.97123	1.97123
Lrat	0.000223917	0.00536157	3.33606	3.33606	5.38594e-06	5.01711e-05	0.0902344	-11.0822	0.065921	0.118862	0.462355	-2.16284	0.300258	0.419083	1.54244	1.54244
Fhl1	6.00178e-06	0.00056053	3.33296	3.33296	0.0149712	0.0365975	0.44731	-2.23558	0.267348	0.368618	0.711953	-1.40459	0.00960633	0.0280064	2.37291	2.37291
Pecam1	0.000117591	0.00355573	3.27334	3.27334	2.77813e-06	2.93513e-05	0.0962847	-10.3859	3.81616e-05	0.000225196	0.151594	-6.59658	0.0781186	0.147474	0.496218	-2.01524
Dram1	1.2783e-06	0.000322871	3.2612	3.2612	0.000301909	0.00139264	0.317067	-3.15391	0.00065616	0.00249313	0.353518	-2.82871	0.603632	0.705534	1.15289	1.15289
Afap1l1	2.26246e-05	0.00127776	3.24522	3.24522	1.07601e-05	8.78642e-05	0.157841	-6.3355	0.443364	0.54868	0.777724	-1.2858	0.010021	0.0290075	2.52389	2.52389
Unc45b	6.27996e-05	0.00234808	3.24319	3.24319	0.00023285	0.00111932	0.210757	-4.7448	0.000238366	0.00105509	0.219156	-4.56295	0.349632	0.469294	0.710766	-1.40693
Epas1	3.09466e-05	0.0015173	3.23752	3.23752	8.82835e-05	0.000498203	0.201901	-4.95292	0.0174633	0.0393846	0.429972	-2.32573	0.336994	0.45685	1.39204	1.39204
Ablim3	1.07951e-06	0.000322871	3.2317	3.2317	1.27917e-07	2.49294e-06	0.136863	-7.30656	0.000163686	0.000766189	0.311944	-3.2057	0.975964	0.983843	1.00811	1.00811
Scube2	1.54599e-06	0.000326991	3.18699	3.18699	4.79874e-08	1.17913e-06	0.118504	-8.43853	0.640501	0.725097	1.1321	1.1321	8.02482e-05	0.000585681	3.608	3.608
Sparcl1	7.77456e-05	0.00272729	3.18401	3.18401	0.114249	0.192781	0.555306	-1.80081	0.0995473	0.16691	0.548365	-1.8236	0.133487	0.224235	1.746	1.746
Atp6v0d2	0.000533311	0.00966286	3.18285	3.18285	0.790569	0.851679	0.891604	-1.12157	0.0993468	0.166639	2.04725	2.04725	0.000213414	0.00128753	6.51608	6.51608
BC028528	5.7219e-05	0.00220895	3.18232	3.18232	0.000117045	0.0006335	0.198573	-5.03592	0.00944876	0.023482	0.38058	-2.62757	0.588553	0.692978	1.21113	1.21113
Gm19990	8.22205e-06	0.000659415	3.17715	3.17715	7.1868e-06	6.33366e-05	0.177057	-5.64791	0.854269	0.895269	1.05604	1.05604	0.000523223	0.00264596	3.35518	3.35518
Efemp1	0.000105461	0.00332422	3.16624	3.16624	0.000469215	0.00200651	0.225289	-4.43875	9.00076e-06	6.66606e-05	0.131736	-7.59096	0.0254495	0.0610124	0.417107	-2.39747
Eltd1	2.40667e-06	0.000396347	3.16334	3.16334	0.000244947	0.00116636	0.304106	-3.28833	0.00397393	0.0113509	0.423647	-2.36046	0.297517	0.416006	1.34014	1.34014
1110017D15Rik	1.94927e-05	0.0011619	3.15153	3.15153	5.93208e-05	0.000357682	0.210271	-4.75576	0.424417	0.53019	1.28749	1.28749	0.000205738	0.00125155	4.05756	4.05756
1600029D21Rik	4.86182e-05	0.00198278	3.14197	3.14197	0.541788	0.648498	0.809741	-1.23496	0.000715952	0.00268672	0.272716	-3.66682	0.654562	0.74721	0.856866	-1.16704
Higd1b	5.76581e-06	0.00054798	3.122	3.122	0.000727402	0.00291312	0.324983	-3.07708	0.35454	0.460842	0.766208	-1.30513	0.00604765	0.019255	2.3921	2.3921
Tmcc2	0.000244448	0.00561631	3.10867	3.10867	7.11051e-06	6.28697e-05	0.106658	-9.37575	0.133315	0.212283	0.554292	-1.8041	0.174247	0.276088	1.72311	1.72311
Mettl7a1	0.000134486	0.00387371	3.09866	3.09866	0.00197519	0.00674361	0.278068	-3.59624	0.00542805	0.014758	0.332973	-3.00325	0.932777	0.955453	1.03177	1.03177
Fgf1	2.3707e-06	0.000396347	3.09296	3.09296	1.15623e-07	2.30754e-06	0.131396	-7.61056	0.0733269	0.130041	0.610653	-1.63759	0.0269165	0.0637288	1.88872	1.88872
Ldb2	3.37725e-06	0.000441581	3.08908	3.08908	7.33201e-05	0.000426363	0.265441	-3.76731	0.0812833	0.141466	0.612373	-1.63299	0.0298548	0.0689527	1.89167	1.89167
Sox17	4.92457e-05	0.00199704	3.07458	3.07458	4.87554e-05	0.000305238	0.18876	-5.29772	0.00976118	0.0241527	0.397997	-2.51258	0.55229	0.66195	1.22367	1.22367
Serpinb9	1.19999e-05	0.000860085	3.0658	3.0658	0.0009555	0.00366601	0.321993	-3.10565	3.98257e-06	3.36889e-05	0.172588	-5.79415	0.0443949	0.0947448	0.529119	-1.88993
Tacstd2	1.93217e-05	0.0011619	3.0624	3.0624	0.00162368	0.00574064	0.330755	-3.02338	0.000163782	0.00076647	0.256413	-3.89996	0.443227	0.560851	0.785239	-1.2735
AW112010	0.000396716	0.00778894	3.06038	3.06038	0.0135123	0.0336388	0.34232	-2.92125	3.89205e-07	4.80361e-06	0.0644826	-15.5081	0.000496823	0.00254101	0.197341	-5.06736
Prx	3.53256e-05	0.00162498	3.05745	3.05745	8.5492e-06	7.28438e-05	0.15798	-6.32993	0.741749	0.808452	0.899728	-1.11145	0.00480453	0.0160453	2.75087	2.75087
1810010H24Rik	2.00991e-05	0.00117767	3.0352	3.0352	3.58677e-06	3.61593e-05	0.154763	-6.46149	0.169851	0.257006	0.652529	-1.5325	0.0368351	0.0814954	1.98056	1.98056
Ly6a	8.32689e-05	0.0028515	3.03408	3.03408	0.0156468	0.0379344	0.405965	-2.46326	0.0394639	0.0777812	0.47867	-2.08912	0.291124	0.409246	1.45232	1.45232
Icam2	0.00015078	0.00413165	3.03232	3.03232	5.02309e-06	4.74674e-05	0.116746	-8.56559	0.00179189	0.00581676	0.285608	-3.5013	0.695914	0.78066	0.866056	-1.15466
Nostrin	1.95793e-06	0.000367307	3.02369	3.02369	7.64848e-08	1.67871e-06	0.13367	-7.4811	2.35376e-05	0.000150504	0.261399	-3.82557	0.375438	0.495697	0.790389	-1.2652
Itga8	8.57489e-05	0.00289768	3.02039	3.02039	2.34736e-05	0.000167356	0.162044	-6.17115	0.18152	0.270973	1.59068	1.59068	0.000142213	0.000919698	4.80449	4.80449
Tmem212	9.23468e-05	0.00303703	3.01275	3.01275	8.59527e-06	7.30632e-05	0.139543	-7.16625	0.159371	0.244699	1.63541	1.63541	0.000124091	0.000831927	4.92708	4.92708
Esam	9.97131e-06	0.000740678	3.00257	3.00257	0.000385428	0.00170603	0.30024	-3.33067	0.0129806	0.0307906	0.466517	-2.14354	0.256762	0.371361	1.40075	1.40075
Gipc2	3.3682e-06	0.000441581	2.998	2.998	5.28393e-05	0.000325422	0.265469	-3.76692	2.37477e-05	0.000151629	0.251466	-3.97668	0.302685	0.421679	0.753895	-1.32644
Pdlim2	2.22808e-05	0.00126164	2.97184	2.97184	1.47837e-05	0.000113949	0.188911	-5.29351	0.00144645	0.00485885	0.34044	-2.93737	0.969804	0.979799	1.01174	1.01174
Tns1	2.94512e-05	0.00146608	2.97157	2.97157	2.35167e-05	0.000167442	0.193241	-5.1749	0.00172796	0.00564491	0.339991	-2.94126	0.974025	0.982494	1.01031	1.01031
Ear1	0.000803324	0.0129051	2.96483	2.96483	0.0286391	0.0627014	0.376798	-2.65394	0.750723	0.815718	0.876944	-1.14032	0.0318093	0.0725887	2.59999	2.59999
LOC552901	2.73761e-05	0.00139625	2.96099	2.96099	3.74226e-07	5.90173e-06	0.114511	-8.73282	0.00727141	0.0188663	0.411393	-2.43077	0.529034	0.641418	1.21813	1.21813
Nexn	1.23451e-06	0.000322871	2.9512	2.9512	8.87013e-06	7.51332e-05	0.246319	-4.05978	0.128805	0.206206	0.683876	-1.46225	0.00917596	0.0270219	2.01825	2.01825
Ptgs1	4.16673e-05	0.00181236	2.95092	2.95092	0.925263	0.950011	0.970281	-1.03063	0.284143	0.386172	1.40612	1.40612	0.000173089	0.00108332	4.14937	4.14937
4833427G06Rik	2.4408e-05	0.0013292	2.9499	2.9499	7.12389e-05	0.000416845	0.229326	-4.3606	0.48213	0.586032	1.2372	1.2372	0.000305208	0.00171116	3.6496	3.6496
Fmo3	1.27235e-05	0.000894128	2.94031	2.94031	0.00239299	0.00790178	0.372626	-2.68366	0.202915	0.29595	1.44857	1.44857	4.58116e-05	0.000371749	4.25925	4.25925
Smad6	0.00161887	0.0204151	2.92472	2.92472	6.37069e-05	0.000380092	0.113897	-8.77986	0.932062	0.952101	0.963165	-1.03824	0.0293323	0.0679936	2.81699	2.81699
Myzap	0.000729304	0.0121217	2.88431	2.88431	0.000232832	0.00111932	0.172685	-5.79091	0.141246	0.222143	0.548589	-1.82286	0.26697	0.382775	1.5823	1.5823
Ptgr1	1.24043e-06	0.000322871	2.88411	2.88411	3.63233e-05	0.00023906	0.291457	-3.43104	2.7772e-05	0.000172866	0.29224	-3.42185	0.486441	0.601838	0.842851	-1.18645
Gja4	3.64576e-05	0.00165239	2.87823	2.87823	1.14648e-05	9.25677e-05	0.180355	-5.54462	0.0120265	0.028781	0.440804	-2.26858	0.446771	0.564422	1.26874	1.26874
Flrt3	1.30202e-06	0.000322871	2.8687	2.8687	2.54908e-07	4.35768e-06	0.176516	-5.66522	1.05872e-07	1.67455e-06	0.167379	-5.97446	0.00580081	0.0186202	0.48016	-2.08264
Stfa2l1	0.00280006	0.0290146	2.85917	2.85917	0.540224	0.646916	1.33578	1.33578	0.757878	0.821177	1.15249	1.15249	0.0174732	0.0449734	3.29518	3.29518
Lipo1	5.91595e-05	0.00225895	2.85338	2.85338	0.000650133	0.00264476	0.286518	-3.49019	0.000154111	0.000729283	0.246524	-4.0564	0.278738	0.395624	0.703426	-1.42161
Ldhb	3.4448e-05	0.00159481	2.83673	2.83673	0.00137426	0.00500395	0.33338	-2.99958	0.000298206	0.00127295	0.285049	-3.50817	0.48871	0.603759	0.808609	-1.23669
Stmn2	0.000253703	0.00577536	2.83612	2.83612	1.04153e-06	1.33353e-05	0.0950426	-10.5216	0.000167615	0.00078085	0.208306	-4.80063	0.154992	0.252438	0.590782	-1.69267
Igfbp2	0.0051226	0.0424894	2.83172	2.83172	0.028765	0.0629006	0.312184	-3.20324	0.935342	0.954228	0.9608	-1.0408	0.0567923	0.114762	2.72072	2.72072
Gucy1a3	3.67417e-06	0.000455411	2.82864	2.82864	1.4161e-05	0.000110332	0.246612	-4.05495	0.0391038	0.0771774	0.579452	-1.72577	0.0653062	0.128352	1.63906	1.63906
Scnn1a	2.39648e-05	0.00131308	2.81521	2.81521	0.000264043	0.00124404	0.285398	-3.50388	0.555237	0.652718	0.84332	-1.18579	0.00689165	0.021467	2.37412	2.37412
Klra3	2.66566e-06	0.000405986	2.81478	2.81478	0.00168168	0.00590407	0.413203	-2.42012	6.19013e-08	1.09195e-06	0.149375	-6.69457	0.00199499	0.00785255	0.420457	-2.37837
Tspan8	1.73408e-06	0.000344306	2.80833	2.80833	3.2338e-05	0.000217204	0.289333	-3.45622	0.684965	0.762164	0.907822	-1.10154	0.000748404	0.00356583	2.54947	2.54947
Smpdl3a	1.05762e-05	0.000777369	2.79706	2.79706	0.000124431	0.00066568	0.285389	-3.504	3.81683e-06	3.25086e-05	0.201333	-4.9669	0.0460315	0.0975383	0.563141	-1.77575
Tmem30b	0.000262313	0.00591059	2.79673	2.79673	0.0242668	0.0547398	0.42561	-2.34957	0.00360237	0.0104628	0.325689	-3.07042	0.794458	0.856767	0.910863	-1.09786
Spa17	3.30223e-06	0.000441581	2.7911	2.7911	7.48649e-06	6.52882e-05	0.237566	-4.20936	0.00110695	0.00385743	0.402226	-2.48617	0.648078	0.741967	1.12265	1.12265
Fgd5	2.39804e-05	0.00131308	2.78475	2.78475	2.37391e-05	0.000168692	0.218656	-4.57339	0.000617818	0.00236662	0.327583	-3.05266	0.752886	0.825916	0.912236	-1.09621
Tmod1	1.06841e-06	0.000322871	2.77722	2.77722	1.1057e-06	1.39663e-05	0.220543	-4.53426	0.513999	0.61549	0.861158	-1.16123	0.00097478	0.00441341	2.39163	2.39163
Lpar3	1.0639e-05	0.000778055	2.76698	2.76698	1.53787e-05	0.000117444	0.230175	-4.34452	0.0106395	0.0260098	0.480887	-2.07949	0.300239	0.419083	1.33061	1.33061
Scn3b	1.63715e-05	0.00103282	2.76546	2.76546	0.000196429	0.0009742	0.292287	-3.4213	0.834978	0.881043	1.05893	1.05893	0.000789812	0.00373017	2.92841	2.92841
5031426D15Rik	9.52661e-05	0.00309996	2.75932	2.75932	7.52457e-06	6.5537e-05	0.159644	-6.26393	4.8628e-06	3.97839e-05	0.157382	-6.35398	0.0156195	0.0411899	0.434267	-2.30273
1700007K13Rik	0.000135407	0.00387952	2.74469	2.74469	7.97953e-05	0.00045736	0.208646	-4.7928	0.674607	0.75335	1.1458	1.1458	0.00193924	0.00766529	3.14486	3.14486
Rbpms	7.16344e-06	0.000610846	2.74281	2.74281	5.68288e-06	5.25064e-05	0.218395	-4.57887	4.67116e-06	3.83761e-05	0.221544	-4.51378	0.0675303	0.131683	0.607653	-1.64568
Ifit3	3.09978e-05	0.0015173	2.73898	2.73898	0.883889	0.920898	0.958172	-1.04365	0.968523	0.978023	1.01134	1.01134	0.00183041	0.00731281	2.77005	2.77005
Sdpr	0.000216401	0.00524565	2.72515	2.72515	0.000107812	0.000591692	0.205614	-4.86348	0.000199432	0.000905418	0.231392	-4.32167	0.187207	0.291948	0.630577	-1.58585
Mal	6.12653e-05	0.00231073	2.709	2.709	0.0184315	0.0434296	0.464492	-2.15289	0.184052	0.273939	0.667335	-1.4985	0.0623624	0.123647	1.80781	1.80781
Lrrk2	0.000234006	0.00550913	2.70586	2.70586	0.00282197	0.00907049	0.321721	-3.10828	0.000336386	0.00141218	0.248018	-4.03196	0.251751	0.366087	0.671102	-1.49009
Egflam	6.04041e-05	0.00229429	2.69917	2.69917	1.06129e-05	8.68602e-05	0.185404	-5.39364	0.000164645	0.000769507	0.266981	-3.74558	0.287381	0.405173	0.720628	-1.38768
Zfp503	9.79809e-06	0.000735904	2.69374	2.69374	0.000557595	0.0023156	0.351945	-2.84136	2.05282e-06	1.92974e-05	0.201499	-4.96279	0.0281698	0.0659219	0.542787	-1.84234
Edn1	4.68158e-06	0.00050144	2.69272	2.69272	0.00277519	0.00895216	0.436686	-2.28998	0.607768	0.697631	0.881836	-1.134	0.00194442	0.00767732	2.37454	2.37454
D330040H18Rik	4.35393e-05	0.00187115	2.68528	2.68528	0.0022824	0.00759885	0.367987	-2.71749	0.000804674	0.00296801	0.333635	-2.99729	0.709475	0.791796	0.895905	-1.11619
Fam162b	4.09816e-05	0.00178831	2.68302	2.68302	2.35066e-05	0.000167442	0.216732	-4.614	0.84874	0.89114	0.94686	-1.05612	0.00381325	0.0133291	2.54044	2.54044
Agmo	4.50853e-05	0.00191373	2.66968	2.66968	7.94635e-05	0.00045558	0.249028	-4.01561	4.93639e-09	1.41056e-07	0.0768254	-13.0165	1.52503e-05	0.000152108	0.205099	-4.87569
Rapgef5	3.90905e-06	0.000460841	2.66942	2.66942	0.000706955	0.00283967	0.388257	-2.57561	0.0568237	0.105147	0.622294	-1.60696	0.0472507	0.0994427	1.66116	1.66116
Sema3e	6.60697e-06	0.000585716	2.6693	2.6693	2.70875e-07	4.56341e-06	0.165436	-6.04463	0.283642	0.385614	1.30921	1.30921	4.88736e-05	0.000392408	3.49469	3.49469
Ffar4	3.78377e-07	0.000322871	2.66385	2.66385	5.09694e-06	4.80391e-05	0.294259	-3.39837	8.93244e-10	3.523e-08	0.134343	-7.44362	5.14762e-05	0.000408891	0.35787	-2.79431
Car8	6.38311e-06	0.000581706	2.65952	2.65952	0.000123081	0.000660206	0.31638	-3.16075	0.053909	0.100643	0.609267	-1.64132	0.0655942	0.128824	1.62035	1.62035
Ism1	5.18023e-07	0.000322871	2.65464	2.65464	0.014252	0.0351799	0.572147	-1.7478	0.192219	0.283106	0.758522	-1.31835	0.00295366	0.0108408	2.0136	2.0136
Gabrp	0.0012595	0.0173137	2.65387	2.65387	0.0640962	0.120875	0.464675	-2.15204	0.433349	0.538913	1.35934	1.35934	0.00347874	0.0123703	3.60751	3.60751
Pon3	7.83734e-06	0.0006429	2.64111	2.64111	0.000150152	0.000776828	0.319976	-3.12523	2.75669e-08	5.73508e-07	0.133049	-7.51605	0.000379987	0.00204895	0.351396	-2.84579
Ppp1r9a	7.18797e-08	0.000243819	2.6289	2.6289	1.34295e-05	0.000105547	0.361676	-2.76491	1.10881e-05	7.97114e-05	0.365024	-2.73955	0.825362	0.879588	0.959611	-1.04209
Mcf2l	0.0012864	0.0175302	2.62747	2.62747	0.125231	0.207442	0.536868	-1.86266	0.618268	0.706003	0.824542	-1.21279	0.0600725	0.119874	2.16646	2.16646
Baiap2l1	0.00205146	0.0239256	2.62527	2.62527	1.09951e-06	1.38963e-05	0.0672339	-14.8734	0.701718	0.775649	1.16896	1.16896	0.0121717	0.0338173	3.06884	3.06884
Lepr	7.93884e-07	0.000322871	2.62516	2.62516	0.000835358	0.00327673	0.439755	-2.27399	0.00164959	0.00542696	0.474808	-2.10612	0.313797	0.432594	1.24645	1.24645
Arhgap44	0.000505506	0.00929735	2.625	2.625	0.00126943	0.00467828	0.272631	-3.66796	0.422182	0.528295	1.32669	1.32669	0.00181733	0.00726998	3.48257	3.48257
Scel	1.11987e-06	0.000322871	2.614	2.614	0.00651767	0.0183232	0.521247	-1.91848	0.233443	0.331161	1.29743	1.29743	1.04696e-05	0.000110667	3.39149	3.39149
Ear3	2.75387e-05	0.00139793	2.61122	2.61122	0.981558	0.988339	0.993639	-1.0064	0.136581	0.216264	0.662605	-1.50919	0.0565801	0.114423	1.73021	1.73021
Egfl7	5.28445e-06	0.000529871	2.61063	2.61063	6.17609e-06	5.61259e-05	0.244711	-4.08645	0.00680044	0.0178461	0.495584	-2.01782	0.297533	0.416006	1.29379	1.29379
Dapk2	8.05683e-05	0.002799	2.60803	2.60803	0.00027593	0.00129103	0.279446	-3.5785	0.173569	0.261292	0.66489	-1.50401	0.0771184	0.146097	1.73406	1.73406
Slc39a4	5.23055e-07	0.000322871	2.60115	2.60115	3.45998e-05	0.000229326	0.347713	-2.87594	0.538902	0.638034	0.881854	-1.13397	0.000529452	0.00267191	2.29384	2.29384
Clic6	2.24875e-06	0.00039172	2.59922	2.59922	9.17511e-05	0.000514541	0.342276	-2.92162	0.0027845	0.00842773	0.476205	-2.09993	0.356684	0.476285	1.23776	1.23776
Mlc1	1.4483e-06	0.000324438	2.59544	2.59544	1.55889e-06	1.84789e-05	0.24469	-4.0868	0.474834	0.578892	0.855501	-1.16891	0.00140953	0.00591966	2.2204	2.2204
Rasip1	2.13592e-06	0.00038917	2.58944	2.58944	8.51889e-07	1.13169e-05	0.223239	-4.47951	0.00180744	0.00585438	0.46045	-2.17179	0.442537	0.560272	1.19231	1.19231
Nrp1	0.000768345	0.0125643	2.58593	2.58593	0.000327378	0.00148692	0.215654	-4.63705	0.00248662	0.00766048	0.299214	-3.34209	0.487754	0.602853	0.773745	-1.29242
Hnmt	0.00011136	0.00341748	2.58267	2.58267	8.87853e-05	0.00050038	0.238149	-4.19906	1.32949e-07	1.99878e-06	0.109476	-9.13444	0.00036505	0.00198678	0.28274	-3.53682
Gsta4	0.00204562	0.0238868	2.5768	2.5768	0.0027633	0.00892445	0.25824	-3.87237	0.000400661	0.0016402	0.19545	-5.11639	0.102988	0.183264	0.503636	-1.98556
Ndnf	1.21537e-06	0.000322871	2.57141	2.57141	1.44767e-05	0.000112284	0.30781	-3.24876	0.0014634	0.00490621	0.467828	-2.13754	0.399389	0.51903	1.20297	1.20297
Cxcl17	3.64311e-05	0.00165239	2.57078	2.57078	0.704842	0.785445	1.11107	1.11107	0.0313085	0.0642356	1.85018	1.85018	8.80592e-06	9.63871e-05	4.7564	4.7564
Bmp5	4.90841e-06	0.000501867	2.56954	2.56954	2.33062e-06	2.56142e-05	0.229119	-4.36455	0.517223	0.618169	1.16408	1.16408	0.0001158	0.000786853	2.99116	2.99116
Ifitm1	7.00749e-05	0.0025274	2.56733	2.56733	0.00853372	0.0229359	0.435314	-2.29719	4.45514e-06	3.6854e-05	0.185601	-5.38791	0.017372	0.0447664	0.476497	-2.09865
Slc10a6	1.14108e-05	0.000826096	2.56538	2.56538	0.000561349	0.00232985	0.366668	-2.72726	0.0160157	0.0367422	0.52889	-1.89075	0.23603	0.348829	1.3568	1.3568
Prex2	1.58651e-06	0.00032911	2.56517	2.56517	7.17191e-06	6.33366e-05	0.283887	-3.52253	0.0706901	0.126227	0.667272	-1.49864	0.0218292	0.0539739	1.71167	1.71167
Ehd4	2.9678e-05	0.00146608	2.56501	2.56501	6.47139e-06	5.82938e-05	0.209056	-4.7834	0.0431266	0.0837004	0.569033	-1.75737	0.174051	0.275918	1.45958	1.45958
Foxf1	0.000233544	0.00550913	2.56442	2.56442	2.13659e-05	0.000154992	0.181617	-5.50609	0.539917	0.638895	1.21539	1.21539	0.00173712	0.00701023	3.11678	3.11678
5330417C22Rik	0.00321902	0.0318128	2.56117	2.56117	0.00253427	0.00829655	0.237646	-4.20794	0.233968	0.331601	1.65962	1.65962	0.0023925	0.00912583	4.25056	4.25056
Lrg1	0.000821306	0.013096	2.55946	2.55946	0.195489	0.296067	1.62105	1.62105	0.0171825	0.0388691	0.402863	-2.48223	0.933342	0.955849	1.03111	1.03111
Prr15l	0.000129208	0.00378741	2.55313	2.55313	0.213146	0.316843	0.678542	-1.47375	0.642522	0.726774	1.14933	1.14933	0.00168839	0.00684826	2.9344	2.9344
Slco2a1	1.37997e-05	0.000948294	2.5529	2.5529	4.92009e-05	0.000307491	0.283769	-3.52399	0.223378	0.319658	0.73394	-1.36251	0.0208144	0.0519314	1.87367	1.87367
Kdr	1.61474e-05	0.0010322	2.54646	2.54646	5.35585e-08	1.28101e-06	0.133172	-7.50911	8.56216e-06	6.38728e-05	0.241861	-4.13461	0.0702554	0.135814	0.615888	-1.62367
Ccdc85a	0.000117843	0.00355573	2.54482	2.54482	0.000200542	0.000989366	0.266706	-3.74945	0.666616	0.746745	0.880156	-1.13616	0.0129729	0.035567	2.23984	2.23984
AA986860	1.49511e-07	0.000268795	2.5364	2.5364	0.0122305	0.0309587	0.603266	-1.65764	0.766805	0.827856	1.056	1.056	2.21712e-05	0.000206262	2.67844	2.67844
C6	1.27024e-05	0.000894128	2.53182	2.53182	0.0137473	0.0341332	0.514332	-1.94427	0.569677	0.665126	0.868965	-1.15079	0.00433897	0.0147765	2.20006	2.20006
Dpep1	2.6581e-05	0.00138104	2.52374	2.52374	2.61774e-06	2.81111e-05	0.19706	-5.07459	2.35451e-05	0.000150507	0.258164	-3.8735	0.116507	0.201856	0.651539	-1.53483
Cdkn1c	6.03411e-05	0.00229429	2.52282	2.52282	0.000118153	0.000638373	0.273386	-3.65783	1.10616e-05	7.95474e-05	0.216612	-4.61656	0.0418174	0.0901988	0.546472	-1.82992
Slc36a2	5.34505e-07	0.000322871	2.5225	2.5225	8.52159e-08	1.82748e-06	0.215198	-4.64687	7.01221e-15	2.04434e-12	0.0316513	-31.5943	7.75674e-12	9.19472e-10	0.0798404	-12.525
C3	0.000833359	0.0132295	2.52235	2.52235	0.01635	0.0393367	0.396356	-2.52299	6.69404e-08	1.1656e-06	0.065864	-15.1828	4.38749e-05	0.000359337	0.166132	-6.01932
Bst1	0.00023374	0.00550913	2.52186	2.52186	2.40467e-06	2.63074e-05	0.140807	-7.10194	1.48104e-06	1.46805e-05	0.138272	-7.23211	0.00282622	0.0104603	0.348704	-2.86776
Il33	0.00126333	0.0173379	2.51143	2.51143	0.0778194	0.141141	0.503349	-1.98669	0.000573279	0.00221689	0.23443	-4.26567	0.167741	0.26842	0.588755	-1.6985
Gpnmb	0.000176921	0.00460674	2.50835	2.50835	0.0328595	0.0701611	2.00114	2.00114	0.407304	0.513356	1.28657	1.28657	0.000847617	0.0039402	3.22715	3.22715
Sec14l4	8.20686e-07	0.000322871	2.50712	2.50712	2.62682e-06	2.81896e-05	0.283055	-3.53289	0.000489373	0.0019425	0.445289	-2.24573	0.594864	0.698617	1.11639	1.11639
Popdc3	5.37635e-05	0.00212435	2.50526	2.50526	2.58546e-06	2.78833e-05	0.181661	-5.50476	0.884297	0.917379	1.04042	1.04042	0.00204338	0.00800798	2.60652	2.60652
D10Bwg1379e	4.8099e-06	0.00050144	2.50493	2.50493	0.000760431	0.00302072	0.410269	-2.43743	0.424109	0.529989	0.833065	-1.20039	0.00395699	0.0137305	2.08677	2.08677
Galnt18	0.000239683	0.00556611	2.50443	2.50443	0.000211803	0.00103615	0.252272	-3.96398	0.00129121	0.00440977	0.325487	-3.07232	0.521009	0.634252	0.815158	-1.22676
Cyp2s1	0.000133276	0.00385428	2.50188	2.50188	0.000215689	0.00105254	0.271757	-3.67976	0.0928236	0.157547	1.66369	1.66369	7.67091e-05	0.000564434	4.16236	4.16236
Grap	3.04395e-06	0.000434903	2.50136	2.50136	4.58471e-05	0.000290999	0.328728	-3.04203	2.17476e-08	4.74402e-07	0.164287	-6.08693	0.000559268	0.00280271	0.41094	-2.43344
Mettl20	5.00811e-07	0.000322871	2.49231	2.49231	2.70128e-05	0.000188174	0.358412	-2.79009	1.4072e-08	3.31067e-07	0.194455	-5.14257	0.00122381	0.00528791	0.484643	-2.06337
Zbtb16	0.000366109	0.00738062	2.48377	2.48377	0.296169	0.41091	0.707724	-1.41298	0.0844739	0.145807	0.565676	-1.7678	0.303959	0.422881	1.40501	1.40501
Upk3b	0.000811436	0.012977	2.47926	2.47926	5.2127e-06	4.88739e-05	0.127315	-7.85455	0.633193	0.71879	1.17963	1.17963	0.00542268	0.0176507	2.92461	2.92461
Hck	2.45063e-05	0.0013292	2.47834	2.47834	0.00184178	0.00636261	0.406376	-2.46077	8.39584e-05	0.00043847	0.30393	-3.29023	0.279606	0.396492	0.753243	-1.32759
Cd200r4	1.22951e-05	0.000872547	2.47736	2.47736	0.719208	0.796875	0.915417	-1.0924	0.6796	0.757538	0.905529	-1.10433	0.00292943	0.0107647	2.24333	2.24333
Vnn1	4.77091e-07	0.000322871	2.46938	2.46938	0.000259662	0.00122729	0.433436	-2.30715	0.379329	0.485925	1.18513	1.18513	1.24452e-05	0.000128527	2.92655	2.92655
Sema3c	0.00114421	0.0162466	2.46737	2.46737	9.19248e-05	0.000515381	0.181692	-5.50381	0.359016	0.465581	0.718981	-1.39086	0.125751	0.213939	1.77399	1.77399
Itgax	0.000110979	0.00341748	2.46689	2.46689	0.589019	0.688642	0.854047	-1.1709	0.0115607	0.0278579	0.462116	-2.16396	0.653358	0.746309	1.13999	1.13999
LOC100038947	0.00156992	0.0199584	2.46098	2.46098	0.975591	0.984121	0.988538	-1.01159	0.792014	0.847228	0.907429	-1.10201	0.0418017	0.0901745	2.23316	2.23316
Wfdc2	0.000874904	0.0136678	2.45899	2.45899	0.0184651	0.0434945	0.412485	-2.42433	0.00778463	0.0199302	2.70393	2.70393	1.63493e-05	0.000161281	6.64894	6.64894
Abca3	2.04675e-06	0.000377407	2.45522	2.45522	1.66669e-06	1.94996e-05	0.259053	-3.86021	0.0126637	0.0301287	0.571328	-1.75031	0.123884	0.211553	1.40274	1.40274
Rnase4	2.1915e-05	0.00125078	2.42831	2.42831	0.000935622	0.00360706	0.390193	-2.56283	0.00160797	0.0053092	0.420586	-2.37763	0.932971	0.955515	1.02131	1.02131
Gimap8	0.00388548	0.0357464	2.42745	2.42745	0.00175846	0.00612281	0.234632	-4.262	1.10324e-06	1.15093e-05	0.072612	-13.7718	0.000312872	0.00174799	0.176262	-5.67337
Pdzk1ip1	1.31168e-07	0.000257256	2.42717	2.42717	0.00450316	0.0134484	0.575212	-1.73849	0.227753	0.324712	0.808406	-1.237	0.000842598	0.00392194	1.96214	1.96214
Cyyr1	3.61977e-06	0.000455271	2.42569	2.42569	1.78717e-06	2.06847e-05	0.251852	-3.97058	0.0004628	0.0018544	0.42063	-2.37739	0.927064	0.951009	1.02032	1.02032
Cstf2t	0.00184767	0.0223691	2.42347	2.42347	0.00209207	0.00706881	0.27419	-3.6471	1.43509e-06	1.43204e-05	0.0955693	-10.4636	0.000688409	0.00332551	0.23161	-4.31761
Cyp2a4	0.00136285	0.0181719	2.42261	2.42261	9.76029e-07	1.26516e-05	0.0925863	-10.8007	0.211286	0.305741	1.57262	1.57262	0.001148	0.00503392	3.80986	3.80986
Xdh	0.000734194	0.0121655	2.42105	2.42105	0.0336981	0.0716258	0.467221	-2.14031	0.0197913	0.0437926	0.438479	-2.28061	0.86077	0.904646	1.06158	1.06158
Col13a1	5.21251e-07	0.000322871	2.412	2.412	4.79782e-09	2.11241e-07	0.179014	-5.58614	0.0599722	0.109834	0.692672	-1.44368	0.0127245	0.0350331	1.67073	1.67073
Kcne2	0.000479936	0.00892597	2.40419	2.40419	4.85971e-07	7.25059e-06	0.109612	-9.12305	0.927505	0.949061	1.02919	1.02919	0.00949677	0.0277432	2.47438	2.47438
Gpihbp1	0.000750415	0.0123584	2.40404	2.40404	6.31744e-05	0.000377646	0.195149	-5.12428	0.00169065	0.00553643	0.312511	-3.19989	0.402091	0.521507	0.751286	-1.33105
Scnn1b	1.0757e-06	0.000322871	2.40237	2.40237	1.53513e-06	1.82776e-05	0.28086	-3.56049	0.994654	0.996085	1.00131	1.00131	0.000192624	0.00118497	2.40553	2.40553
Pcdhb9	0.000146885	0.00406347	2.40226	2.40226	0.00369187	0.011393	0.396366	-2.52292	0.00230158	0.00718378	0.383291	-2.60899	0.775742	0.843074	0.920764	-1.08605
1810033B17Rik	1.53297e-05	0.00100038	2.40042	2.40042	0.229161	0.335385	0.745035	-1.34222	0.00424613	0.0120107	0.477823	-2.09282	0.570493	0.677781	1.14697	1.14697
Cdo1	0.00407117	0.036873	2.39474	2.39474	0.0214743	0.0494541	0.367216	-2.72319	2.02465e-07	2.81623e-06	0.0554416	-18.037	4.98287e-05	0.000397708	0.132768	-7.53194
Ccl5	0.00291662	0.0297396	2.38638	2.38638	0.0373701	0.078024	0.424789	-2.35411	4.11003e-09	1.21133e-07	0.0315023	-31.7437	8.18981e-07	1.4169e-05	0.0751766	-13.302
Calcrl	0.000459501	0.00865032	2.38554	2.38554	0.000197818	0.000978835	0.24748	-4.04072	0.285294	0.387443	0.713406	-1.40173	0.105928	0.187166	1.70186	1.70186
H2-D1	0.000153129	0.00416597	2.37892	2.37892	0.0382738	0.0795183	0.535366	-1.86788	8.03089e-07	8.82621e-06	0.156126	-6.40509	0.00200261	0.0078768	0.371411	-2.69243
Ctsh	2.80886e-05	0.00141916	2.37722	2.37722	0.286406	0.400439	0.76391	-1.30906	0.000991816	0.00352244	0.402881	-2.48212	0.862613	0.905905	0.957737	-1.04413
Dcxr	2.67647e-05	0.00138104	2.36724	2.36724	0.000225324	0.00109067	0.343546	-2.91082	0.268359	0.3698	0.762533	-1.31142	0.0241261	0.0584284	1.8051	1.8051
Plekhb1	0.000723309	0.0120508	2.36497	2.36497	0.000209971	0.00102859	0.237048	-4.21855	0.000222198	0.000992691	0.24681	-4.05169	0.113778	0.197924	0.583698	-1.71321
Shh	7.1438e-06	0.000610846	2.36157	2.36157	0.000467834	0.00200179	0.406264	-2.46146	0.992689	0.994956	1.002	1.002	0.000728339	0.00348493	2.3663	2.3663
Tgtp1	0.00535628	0.0438046	2.36075	2.36075	0.626767	0.720705	0.81528	-1.22657	0.00239239	0.00741683	0.251344	-3.97861	0.220408	0.33079	0.593361	-1.68531
Gm20186	0.00337941	0.0328116	2.35768	2.35768	0.418267	0.535277	0.725539	-1.37829	0.378095	0.484757	1.40748	1.40748	0.00527388	0.0172575	3.31839	3.31839
Lyz2	6.4516e-06	0.000582372	2.35045	2.35045	0.00666093	0.0186627	0.521537	-1.91741	0.00249069	0.00767084	0.484839	-2.06254	0.555268	0.66455	1.13959	1.13959
Gata2	5.46287e-05	0.00214369	2.34645	2.34645	9.41959e-05	0.000525927	0.298522	-3.34984	0.443122	0.548537	0.822508	-1.21579	0.017288	0.0445978	1.92997	1.92997
Rsad2	0.000865925	0.0135569	2.33886	2.33886	0.29325	0.407772	1.42519	1.42519	0.983624	0.988527	0.993345	-1.0067	0.0175376	0.045107	2.32329	2.32329
Mylk	5.2945e-05	0.00210357	2.33554	2.33554	0.000115598	0.000627872	0.307786	-3.24901	0.000562679	0.0021841	0.370276	-2.70069	0.57328	0.680118	0.864796	-1.15634
Stard8	2.59066e-05	0.00136319	2.32674	2.32674	3.43132e-07	5.50799e-06	0.18493	-5.40746	0.000302263	0.00128747	0.370517	-2.69893	0.541011	0.6518	0.862096	-1.15996
Ctla2a	0.00257014	0.0274914	2.32604	2.32604	0.735292	0.809845	0.880988	-1.13509	0.763024	0.825261	1.1167	1.1167	0.0168161	0.043586	2.59748	2.59748
C230037E05Rik	3.54689e-05	0.0016281	2.32373	2.32373	3.23049e-06	3.32469e-05	0.225016	-4.44412	0.0137169	0.0322537	0.52832	-1.89279	0.410539	0.529312	1.22767	1.22767
Dnah7b	2.68464e-06	0.000405986	2.31989	2.31989	1.48352e-06	1.77907e-05	0.272824	-3.66537	0.824843	0.872954	0.95674	-1.04522	0.000647855	0.00315789	2.21953	2.21953
Igfbp6	0.00478138	0.040863	2.3169	2.3169	1.71704e-05	0.000128982	0.115661	-8.64593	0.000116979	0.000578432	0.164417	-6.08211	0.0239104	0.0580513	0.380936	-2.62511
Gstm1	4.57603e-06	0.00050144	2.31359	2.31359	1.84e-07	3.35271e-06	0.215727	-4.63548	1.21604e-06	1.25226e-05	0.264545	-3.78007	0.0278557	0.0653429	0.612049	-1.63385
Eps8l1	1.48804e-05	0.000987783	2.31147	2.31147	0.000237759	0.00113911	0.372121	-2.6873	0.548358	0.646427	0.873377	-1.14498	0.00518866	0.0170277	2.01878	2.01878
Gap43	3.31151e-06	0.000441581	2.30595	2.30595	1.69237e-05	0.000127483	0.332203	-3.01021	0.954038	0.967954	1.01166	1.01166	0.000378477	0.00204436	2.33284	2.33284
Myh7	0.00086397	0.0135385	2.30382	2.30382	2.66997e-06	2.853e-05	0.135672	-7.37072	0.290678	0.393501	1.40747	1.40747	0.00138009	0.00582662	3.24256	3.24256
Adamts15	0.00504038	0.0420663	2.3005	2.3005	0.300897	0.415751	1.52469	1.52469	0.859539	0.898658	0.93269	-1.07217	0.067932	0.132319	2.14565	2.14565
Esm1	0.000902038	0.0139703	2.29214	2.29214	0.0180593	0.0427206	2.27569	2.27569	2.51378e-05	0.000158946	5.24173	5.24173	8.25291e-08	2.17397e-06	12.0148	12.0148
Bmper	0.00279314	0.0289708	2.29128	2.29128	0.000119027	0.000642292	0.182943	-5.46617	0.000245336	0.00108018	0.211098	-4.73713	0.060156	0.12	0.483684	-2.06746
Tbcel	0.000200891	0.00495885	2.28912	2.28912	2.09075e-05	0.000152231	0.227165	-4.40208	0.000289175	0.00124029	0.313358	-3.19124	0.244755	0.358374	0.717313	-1.39409
Spock2	4.93554e-05	0.00199774	2.28769	2.28769	0.00321989	0.0101618	0.444446	-2.24999	0.276495	0.378199	1.3081	1.3081	0.000185815	0.00114865	2.99253	2.99253
Ildr2	8.83364e-06	0.000688258	2.28634	2.28634	0.954725	0.969875	0.987677	-1.01248	0.000520055	0.00204068	0.427001	-2.34191	0.912454	0.940125	0.976271	-1.02431
Tmem176a	0.000277007	0.0060981	2.28293	2.28293	0.160882	0.253366	0.660993	-1.51288	0.00713151	0.0185546	0.438464	-2.28069	0.997293	0.998095	1.00098	1.00098
Pde8b	6.10032e-06	0.000564843	2.28024	2.28024	2.19171e-09	1.17915e-07	0.137799	-7.25695	0.456891	0.561586	0.856385	-1.1677	0.00406015	0.0140307	1.95277	1.95277
Gpr182	0.000177018	0.00460674	2.27916	2.27916	1.90776e-07	3.46156e-06	0.134903	-7.41271	1.11925e-06	1.16314e-05	0.173758	-5.75514	0.00255484	0.0096394	0.396021	-2.52512
Smagp	5.3051e-06	0.000529871	2.27777	2.27777	2.21142e-05	0.000159509	0.333054	-3.00251	3.37801e-05	0.00020355	0.353679	-2.82742	0.308021	0.426716	0.805599	-1.24131
Sox18	0.000415342	0.00806534	2.27662	2.27662	2.24214e-06	2.48571e-05	0.157259	-6.35895	0.00118489	0.00409465	0.343085	-2.91473	0.412495	0.531261	0.781073	-1.28029
Gpr155	3.26222e-05	0.00156129	2.27142	2.27142	3.6297e-06	3.65238e-05	0.239257	-4.17961	0.00147803	0.0049445	0.434318	-2.30246	0.954739	0.970254	0.986519	-1.01366
Mmp8	2.52173e-06	0.000398896	2.27123	2.27123	0.0449043	0.0907169	1.51636	1.51636	0.87258	0.908609	1.03159	1.03159	0.000242455	0.00142294	2.34298	2.34298
Atp6v0e2	1.33929e-05	0.000932057	2.2659	2.2659	1.7367e-07	3.19688e-06	0.19756	-5.06176	3.4849e-07	4.40203e-06	0.219194	-4.56218	0.00420942	0.0144355	0.49667	-2.01341
AI504432	0.00104873	0.0152874	2.26	2.26	4.48957e-05	0.000285632	0.198255	-5.04401	3.33025e-07	4.25129e-06	0.107635	-9.29066	0.000217595	0.0013069	0.243256	-4.1109
Cd300lf	9.62366e-06	0.000728494	2.25356	2.25356	0.226587	0.332634	1.30393	1.30393	0.693093	0.768544	0.919981	-1.08698	0.00237922	0.00908966	2.07324	2.07324
Acaa1b	0.000182897	0.00468538	2.25332	2.25332	6.97417e-08	1.5673e-06	0.121866	-8.20574	5.81696e-13	8.15488e-11	0.022507	-44.4306	1.20065e-10	9.62928e-09	0.0507156	-19.7178
Soga2	5.92477e-06	0.000555743	2.25269	2.25269	2.99768e-06	3.12274e-05	0.28276	-3.53656	0.878859	0.913627	1.03153	1.03153	0.00045025	0.00234299	2.32372	2.32372
Tex15	6.74816e-06	0.000591808	2.24944	2.24944	1.85043e-06	2.128e-05	0.268499	-3.72441	0.000767616	0.00284986	0.455504	-2.19537	0.907778	0.936919	1.02463	1.02463
Mapt	6.81418e-05	0.00247908	2.24749	2.24749	9.809e-08	2.03676e-06	0.151387	-6.60557	0.979393	0.985698	1.00634	1.00634	0.00317902	0.0115151	2.26174	2.26174
Lpl	7.1133e-05	0.00254921	2.24203	2.24203	0.00129915	0.0047699	0.403421	-2.4788	5.86019e-13	8.15663e-11	0.031012	-32.2456	1.91063e-10	1.43624e-08	0.0695299	-14.3823
Bex2	3.3355e-05	0.00157807	2.23763	2.23763	7.02755e-06	6.23756e-05	0.26115	-3.82922	0.502805	0.605228	1.16734	1.16734	0.000409746	0.0021757	2.61207	2.61207
H2-Q6	0.000923708	0.0141837	2.22599	2.22599	0.0160765	0.0387742	0.444169	-2.25139	4.11363e-07	5.02819e-06	0.118888	-8.41127	0.000297531	0.00167903	0.264643	-3.77867
Ptprg	0.000106514	0.00333974	2.22242	2.22242	6.59419e-06	5.92689e-05	0.22962	-4.35503	2.54614e-05	0.000160568	0.27244	-3.67053	0.0601203	0.11994	0.605475	-1.6516
Mgp	7.2941e-05	0.00260104	2.21944	2.21944	0.118267	0.198175	0.671575	-1.48904	6.03988e-07	6.92576e-06	5.11647	5.11647	9.17636e-10	5.26518e-08	11.3557	11.3557
Col23a1	2.21742e-05	0.00125891	2.21922	2.21922	3.5374e-06	3.57452e-05	0.258971	-3.86143	0.36548	0.471949	0.817762	-1.22285	0.0136163	0.0369833	1.81479	1.81479
Itga1	2.94939e-05	0.00146608	2.21038	2.21038	1.0946e-06	1.38666e-05	0.226058	-4.42364	0.0050734	0.0139734	0.503239	-1.98713	0.643276	0.738253	1.11235	1.11235
Kcnk6	6.09612e-05	0.00230733	2.20858	2.20858	0.000154123	0.000794324	0.337643	-2.9617	3.29854e-08	6.6075e-07	0.148597	-6.7296	0.000114772	0.000781593	0.328188	-3.04703
Nod1	1.9618e-07	0.00031569	2.20767	2.20767	3.39761e-09	1.65463e-07	0.226778	-4.4096	7.86814e-10	3.17285e-08	0.208381	-4.79891	7.12407e-05	0.000532368	0.460036	-2.17375
Vstm4	1.67763e-05	0.00105213	2.20357	2.20357	7.33952e-05	0.000426455	0.352528	-2.83665	0.00674747	0.0177416	0.532886	-1.87658	0.465487	0.581832	1.17425	1.17425
Mtus1	3.43007e-05	0.00159481	2.19981	2.19981	3.51775e-06	3.55799e-05	0.250873	-3.98608	7.54681e-07	8.38388e-06	0.223821	-4.46785	0.0049897	0.0165307	0.492364	-2.03102
2900001G08Rik	0.000144778	0.00403546	2.19832	2.19832	4.94184e-05	0.000308672	0.27821	-3.59441	0.316583	0.420719	1.29322	1.29322	0.000479453	0.00246279	2.84292	2.84292
Eng	3.57369e-05	0.00163174	2.19671	2.19671	2.63452e-06	2.8235e-05	0.243523	-4.10639	0.00815851	0.020739	0.523885	-1.90882	0.544789	0.655254	1.15082	1.15082
Aldh1a2	0.00292368	0.0297439	2.19351	2.19351	0.000229183	0.00110471	0.217309	-4.60175	0.174968	0.263086	0.619602	-1.61394	0.389817	0.50997	1.3591	1.3591
Rnf128	5.73558e-06	0.00054798	2.18476	2.18476	0.293192	0.407717	0.808204	-1.23731	0.00163811	0.00539313	0.501682	-1.9933	0.647477	0.741594	1.09605	1.09605
Alas1	0.000114218	0.00348815	2.17543	2.17543	0.0240559	0.0543503	0.548715	-1.82244	0.0739625	0.131039	0.634799	-1.5753	0.206777	0.315183	1.38096	1.38096
H2-K1	0.00112335	0.016077	2.16638	2.16638	0.0436254	0.088606	0.517862	-1.93102	7.22195e-07	8.06451e-06	0.13168	-7.59417	0.000472895	0.00244131	0.285269	-3.50546
Chst11	0.000171357	0.00449496	2.16627	2.16627	4.06663e-06	4.01159e-05	0.21518	-4.64727	0.801198	0.854607	1.06581	1.06581	0.00338566	0.0121051	2.30883	2.30883
P2ry14	2.6852e-07	0.000322871	2.16563	2.16563	0.00398975	0.0121305	0.599539	-1.66795	5.49147e-09	1.53661e-07	0.245485	-4.07358	0.000636056	0.00310881	0.531629	-1.88101
Pdpn	0.00180214	0.0219781	2.16219	2.16219	0.00943469	0.0249136	0.399159	-2.50527	0.799305	0.853166	1.08489	1.08489	0.0149792	0.0398727	2.34573	2.34573
Ankrd33b	1.44756e-05	0.000972888	2.16217	2.16217	2.90346e-06	3.04074e-05	0.277288	-3.60636	6.35185e-05	0.000346135	0.369676	-2.70507	0.294697	0.413192	0.799302	-1.25109
Ifit2	0.00485711	0.0411415	2.15779	2.15779	0.232238	0.338878	0.638167	-1.56699	0.155627	0.240062	0.591524	-1.69055	0.511639	0.625849	1.27638	1.27638
Fam216b	1.47592e-05	0.000985803	2.15769	2.15769	9.79863e-07	1.26888e-05	0.252241	-3.96446	0.00895162	0.02243	1.78974	1.78974	1.31455e-06	2.08832e-05	3.86171	3.86171
Ak7	0.000243669	0.00561426	2.15747	2.15747	1.19718e-05	9.59788e-05	0.232117	-4.30817	0.269276	0.370708	1.33766	1.33766	0.000522952	0.00264591	2.88595	2.88595
Fas	6.23351e-05	0.00234289	2.15558	2.15558	0.153527	0.243974	0.708699	-1.41104	0.000780937	0.00289384	0.414132	-2.41469	0.631183	0.728836	0.892696	-1.1202
Npc2	2.55157e-06	0.000398896	2.15027	2.15027	0.0311177	0.067073	0.65644	-1.52337	0.0118019	0.0283314	0.612717	-1.63207	0.146153	0.241301	1.31751	1.31751
Aard	0.000265316	0.00594385	2.14644	2.14644	5.71147e-09	2.37697e-07	0.0942265	-10.6127	0.735823	0.803535	1.09184	1.09184	0.00366789	0.0129172	2.34357	2.34357
Adrbk2	7.00506e-06	0.000602101	2.1463	2.1463	2.2368e-08	6.69304e-07	0.195948	-5.10341	4.8309e-10	2.20342e-08	0.140283	-7.12846	3.06471e-06	4.13496e-05	0.301088	-3.32128
Arg2	9.03025e-05	0.00300218	2.14378	2.14378	0.856998	0.900271	0.957396	-1.0445	1.23068e-07	1.87903e-06	0.173015	-5.77984	0.000386195	0.00207446	0.370906	-2.6961
Tppp	0.000108589	0.00337078	2.14025	2.14025	7.665e-07	1.04134e-05	0.197026	-5.07547	6.65753e-07	7.52381e-06	0.201593	-4.9605	0.00207037	0.00809317	0.431459	-2.31772
Kcnj13	2.25147e-06	0.00039172	2.1366	2.1366	3.28314e-08	8.84276e-07	0.231164	-4.32594	0.0912967	0.155371	1.36394	1.36394	4.75728e-06	5.82902e-05	2.91419	2.91419
Krt80	2.45213e-05	0.0013292	2.13646	2.13646	0.000130093	0.000690949	0.374547	-2.66989	0.0300195	0.0621237	1.62211	1.62211	6.46797e-06	7.49589e-05	3.46558	3.46558
Maoa	2.30019e-06	0.000393843	2.13419	2.13419	4.98834e-08	1.21192e-06	0.239464	-4.176	8.5247e-07	9.2511e-06	0.309402	-3.23204	0.0306975	0.0705591	0.660323	-1.51441
Lmo7	0.000207272	0.00506994	2.1311	2.1311	0.000435935	0.00188928	0.35127	-2.84682	0.135841	0.215313	1.46975	1.46975	0.000171351	0.00107338	3.13219	3.13219
Alcam	0.000600433	0.0105327	2.12745	2.12745	0.00154356	0.00550607	0.36353	-2.7508	0.174718	0.262783	0.680072	-1.47043	0.202857	0.310473	1.44682	1.44682
Plxna2	8.8369e-06	0.000688258	2.12028	2.12028	0.000203174	0.00100052	0.420768	-2.3766	0.0303901	0.0627223	0.642368	-1.55674	0.129255	0.218624	1.362	1.362
Plekhd1	0.000128398	0.00376878	2.11854	2.11854	0.00103022	0.00390822	0.402321	-2.48558	0.822138	0.871232	1.05534	1.05534	0.00299249	0.0109591	2.23577	2.23577
Akap12	0.00106799	0.0154844	2.1125	2.1125	4.15641e-05	0.000267912	0.223932	-4.46564	0.033193	0.0674363	0.51872	-1.92782	0.760463	0.831683	1.0958	1.0958
Colec12	0.000737359	0.0121992	2.10709	2.10709	0.054493	0.106171	0.562319	-1.77835	0.0296546	0.0614393	0.525385	-1.90337	0.723683	0.803537	1.10704	1.10704
Synm	3.36722e-05	0.00158612	2.10445	2.10445	1.26748e-08	4.34733e-07	0.15803	-6.3279	0.000504744	0.00199038	0.427572	-2.33879	0.628138	0.726453	0.899806	-1.11135
Plvap	0.000276029	0.00608863	2.10229	2.10229	3.14037e-06	3.25254e-05	0.207972	-4.80834	0.000571911	0.00221271	0.366697	-2.72705	0.322114	0.441057	0.770902	-1.29718
Wipf3	0.00521729	0.0430102	2.10124	2.10124	0.393771	0.511051	0.733325	-1.36365	0.510247	0.612103	1.26265	1.26265	0.0118259	0.0330526	2.65313	2.65313
Cryab	8.52899e-06	0.000675697	2.08456	2.08456	0.000149555	0.000774467	0.420024	-2.38081	0.39895	0.505369	1.17437	1.17437	0.000104059	0.000721391	2.44805	2.44805
Pdzd2	3.80376e-06	0.000455691	2.08383	2.08383	3.39225e-05	0.000225739	0.395859	-2.52615	0.00167173	0.00548447	0.533555	-1.87422	0.563113	0.67123	1.11184	1.11184
Lrp2	2.69102e-06	0.000405986	2.08191	2.08191	0.00460026	0.0136929	0.57512	-1.73877	0.410228	0.516291	1.15536	1.15536	4.89377e-05	0.00039263	2.40535	2.40535
Heg1	6.49523e-05	0.0024077	2.08038	2.08038	2.66464e-08	7.54422e-07	0.159448	-6.27164	8.37244e-07	9.11337e-06	0.233457	-4.28344	0.00366157	0.0128992	0.485681	-2.05897
Rnf186	5.9955e-07	0.000322871	2.08004	2.08004	1.08999e-09	7.06173e-08	0.209191	-4.78032	0.0145794	0.0339673	1.50905	1.50905	2.6346e-07	5.68958e-06	3.13889	3.13889
Cd34	0.00173351	0.0214197	2.07432	2.07432	0.0141993	0.0350779	0.444697	-2.24872	0.0108949	0.026523	0.437573	-2.28533	0.753949	0.826635	0.907669	-1.10172
Lama3	4.56552e-06	0.00050144	2.07218	2.07218	2.13908e-05	0.000155081	0.380848	-2.62572	0.000349603	0.00146169	0.475377	-2.10359	0.934687	0.956727	0.985067	-1.01516
Itgb2	0.000653292	0.0111576	2.06961	2.06961	0.154581	0.245306	0.668257	-1.49643	4.49529e-05	0.000259031	0.261401	-3.82554	0.0347955	0.0779359	0.540999	-1.84843
Fah	9.08827e-05	0.00301647	2.06539	2.06539	3.84228e-05	0.000250206	0.315167	-3.17292	2.88509e-11	2.13161e-09	0.0720568	-13.8779	1.92388e-08	6.56736e-07	0.148825	-6.71928
Adamdec1	0.00282842	0.0292383	2.06217	2.06217	0.000802136	0.00316541	0.289711	-3.45172	1.39411e-07	2.07504e-06	0.0962335	-10.3914	4.27955e-05	0.000352258	0.19845	-5.03906
Eogt	4.95105e-06	0.000503839	2.05838	2.05838	0.000177187	0.000892098	0.445845	-2.24293	0.00926492	0.0230863	0.605192	-1.65237	0.237032	0.349896	1.24571	1.24571
Gm11397	0.0035083	0.0335943	2.05492	2.05492	0.028545	0.0625209	2.15413	2.15413	0.86541	0.903139	1.05654	1.05654	0.027115	0.0640498	2.1711	2.1711
Pifo	8.23075e-05	0.00283206	2.05363	2.05363	7.27314e-07	9.99355e-06	0.221911	-4.5063	0.0463761	0.0890061	1.58433	1.58433	2.37059e-05	0.000217076	3.25362	3.25362
Upk1b	0.00045651	0.00860163	2.05235	2.05235	0.0149911	0.036635	0.5033	-1.98689	0.672406	0.751663	1.11546	1.11546	0.00425443	0.0145598	2.28933	2.28933
Tmem50b	4.53284e-05	0.00191373	2.05229	2.05229	5.59105e-06	5.17688e-05	0.286987	-3.48448	2.16883e-05	0.000140217	0.331566	-3.016	0.0835114	0.15525	0.68047	-1.46957
Cybb	0.000933873	0.0142256	2.05016	2.05016	0.343459	0.46095	0.762319	-1.31179	0.00017241	0.000798878	0.293293	-3.40956	0.0829036	0.15428	0.601296	-1.66307
5330426P16Rik	0.00124865	0.017246	2.04675	2.04675	7.66633e-05	0.000443058	0.249912	-4.00141	0.000611743	0.00234606	0.326458	-3.06318	0.176136	0.278549	0.668178	-1.49661
9030425L15Rik	0.00026767	0.00596562	2.04489	2.04489	3.98548e-06	3.94714e-05	0.226979	-4.4057	0.000502094	0.0019821	0.376923	-2.65306	0.302478	0.4215	0.770767	-1.29741
Gsn	0.000236227	0.005542	2.04335	2.04335	0.00858062	0.0230247	0.496371	-2.01462	1.37441e-05	9.56196e-05	0.270136	-3.70184	0.0229099	0.0561592	0.551981	-1.81166
Mid1ip1	1.60771e-05	0.0010322	2.04219	2.04219	8.31089e-06	7.09814e-05	0.328959	-3.03989	0.0224392	0.0486927	0.627378	-1.59394	0.216413	0.326347	1.28122	1.28122
Itgb6	2.0486e-07	0.00031569	2.03631	2.03631	1.03348e-05	8.49712e-05	0.443746	-2.25354	0.140279	0.221086	1.24114	1.24114	1.55093e-06	2.3788e-05	2.52734	2.52734
Lyz1	5.37141e-06	0.000531572	2.03614	2.03614	0.0169954	0.0405686	0.630459	-1.58614	0.000485156	0.00192829	0.491142	-2.03607	0.999837	0.999883	1.00004	1.00004
Gsta2	0.000399495	0.00782138	2.03563	2.03563	7.97096e-07	1.07411e-05	0.181822	-5.49989	0.621349	0.708396	1.13275	1.13275	0.00329417	0.0118388	2.30585	2.30585
Lrrc23	6.48549e-06	0.000582992	2.03534	2.03534	3.83185e-07	6.00218e-06	0.280058	-3.57068	0.17224	0.259781	1.28396	1.28396	2.27702e-05	0.000210564	2.61328	2.61328
Gyg	1.36985e-06	0.000324438	2.03465	2.03465	2.59406e-06	2.7915e-05	0.364423	-2.74407	4.20041e-06	3.51392e-05	0.385179	-2.5962	0.148787	0.244531	0.783702	-1.276
Robo4	1.3802e-05	0.000948294	2.03284	2.03284	2.51148e-05	0.000176894	0.365842	-2.73342	6.78758e-05	0.000365814	0.403615	-2.47761	0.312295	0.431032	0.820487	-1.21879
Gimap4	0.00647093	0.0494698	2.03115	2.03115	0.00126444	0.00466308	0.275583	-3.62868	8.89678e-06	6.6072e-05	0.142875	-6.99914	0.00181362	0.00726054	0.2902	-3.4459
Akap2	0.000819931	0.0130837	2.03	2.03	0.000156468	0.000804023	0.291755	-3.42754	0.696788	0.771491	0.900134	-1.11095	0.0374237	0.0825457	1.82727	1.82727
Tfec	9.63555e-05	0.00312624	2.02863	2.02863	0.308009	0.423159	0.792692	-1.26152	4.23389e-05	0.000245839	0.333829	-2.99555	0.0936223	0.169803	0.677216	-1.47663
Ppfibp2	7.91107e-08	0.000243819	2.02776	2.02776	1.23739e-08	4.26962e-07	0.311229	-3.21307	6.75463e-09	1.81184e-07	0.307385	-3.25325	0.00202877	0.00795892	0.623304	-1.60435
Aox1	0.000421205	0.00815205	2.02244	2.02244	6.34119e-07	8.94918e-06	0.178531	-5.60127	1.18852e-09	4.40569e-08	0.088754	-11.2671	6.6606e-07	1.1925e-05	0.1795	-5.57104
Fam84b	0.00277686	0.0288839	2.02029	2.02029	0.038999	0.0807875	0.505767	-1.9772	0.222779	0.31899	0.683026	-1.46407	0.311835	0.430663	1.37991	1.37991
Rps4y2	5.49958e-05	0.00215332	2.01856	2.01856	7.35784e-06	6.43934e-05	0.296767	-3.36965	6.97728e-07	7.83183e-06	0.248537	-4.02355	0.00339262	0.012126	0.501688	-1.99327
Arhgap8	5.68042e-05	0.00220343	2.01043	2.01043	0.00217893	0.0073176	0.483745	-2.0672	5.70959e-06	4.55038e-05	0.299762	-3.33598	0.0245785	0.0593327	0.60265	-1.65934
Gem	0.00135366	0.0181053	2.01038	2.01038	0.00817648	0.0221413	0.43929	-2.2764	0.00080874	0.00297947	0.343011	-2.91535	0.20387	0.311642	0.689584	-1.45015
Kcnk2	0.000385209	0.00762431	2.00596	2.00596	5.88448e-06	5.39531e-05	0.233748	-4.27811	5.74727e-08	1.03235e-06	0.147999	-6.75682	6.22261e-05	0.000477067	0.296879	-3.36838
Fbln5	3.57244e-06	0.000455271	2.00547	2.00547	0.000191089	0.000952594	0.469552	-2.12969	0.0587441	0.108006	0.717969	-1.39282	0.0433762	0.0929478	1.43986	1.43986
Clec2d	0.000236505	0.005542	2.0047	2.0047	7.18923e-07	9.88806e-06	0.20232	-4.94265	1.80617e-08	4.10604e-07	0.142403	-7.0223	2.31395e-05	0.000212918	0.285476	-3.50292
Gria3	4.18247e-06	0.000484689	2.00175	2.00175	1.21225e-05	9.6971e-05	0.38528	-2.59552	1.60483e-08	3.70692e-07	0.241241	-4.14523	0.000314352	0.00175468	0.482905	-2.0708
Slc29a1	1.07021e-06	0.000322871	0.498899	-2.00441	3.42751e-09	1.66169e-07	4.26104	4.26104	1.23999e-13	2.19276e-11	10.7081	10.7081	2.24381e-10	1.62443e-08	5.34224	5.34224
Fbln2	0.00081819	0.0130656	0.497616	-2.00958	0.788038	0.849802	1.0759	1.0759	0.859521	0.898658	1.04816	1.04816	0.0238243	0.0579204	0.521579	-1.91725
Col9a3	0.00469912	0.0403959	0.496861	-2.01264	2.15547e-06	2.40569e-05	7.97746	7.97746	1.75449e-06	1.69813e-05	7.82321	7.82321	0.000442835	0.00231269	3.88704	3.88704
Has2	0.00294291	0.0298778	0.493493	-2.02637	0.0374076	0.0780873	2.00535	2.00535	0.893346	0.923614	0.959139	-1.0426	0.0262939	0.0625945	0.473329	-2.1127
Trpv4	0.000320328	0.00671717	0.491867	-2.03307	5.15168e-07	7.58651e-06	5.54657	5.54657	1.01394e-08	2.54611e-07	8.27732	8.27732	9.72235e-06	0.000104353	4.07135	4.07135
Apold1	0.00209373	0.024168	0.475393	-2.10352	0.203324	0.305404	1.5169	1.5169	0.00745533	0.0192486	2.48979	2.48979	0.601336	0.703919	1.18363	1.18363
Foxc1	0.00384752	0.0355727	0.468025	-2.13664	1.91547e-07	3.47264e-06	12.9829	12.9829	1.04766e-07	1.66048e-06	13.4346	13.4346	2.53004e-05	0.00022903	6.28776	6.28776
Ccl11	0.000547289	0.00983116	0.462491	-2.1622	0.863001	0.904727	1.05102	1.05102	2.41393e-06	2.21017e-05	0.176888	-5.6533	8.40083e-09	3.28928e-07	0.0818091	-12.2236
Map7d2	0.00595199	0.0469403	0.461014	-2.16913	0.291737	0.406034	1.5053	1.5053	0.00616767	0.0164497	3.05416	3.05416	0.375992	0.496156	1.40801	1.40801
Zfp146	7.82511e-05	0.00274057	0.458327	-2.18185	0.068367	0.127381	0.630132	-1.58697	0.135865	0.215336	1.44003	1.44003	0.0987598	0.177243	0.660003	-1.51514
Scara3	0.000338761	0.0070004	0.447735	-2.23346	0.0241484	0.0545298	0.504414	-1.9825	6.65385e-06	5.15868e-05	0.200881	-4.97808	1.50667e-08	5.31995e-07	0.0899413	-11.1184
Nid2	0.00497204	0.0416818	0.447107	-2.2366	0.606256	0.703471	0.818027	-1.22245	0.694193	0.769407	0.861129	-1.16127	0.0207432	0.0517836	0.385017	-2.59729
Hoxc8	0.00373303	0.0348491	0.445647	-2.24393	0.245317	0.354155	1.55731	1.55731	1.24958e-07	1.90293e-06	0.0655039	-15.2663	1.94931e-09	9.87195e-08	0.0291916	-34.2564
Mfap5	0.00394183	0.0361243	0.445506	-2.24464	0.639937	0.73218	0.837409	-1.19416	0.325053	0.429647	1.44451	1.44451	0.251018	0.365121	0.643538	-1.55391
Thbs4	0.000205279	0.00503261	0.434985	-2.29893	0.00142296	0.00515011	2.76191	2.76191	5.05764e-06	4.10845e-05	5.04331	5.04331	0.0101084	0.0292017	2.19376	2.19376
Capn6	4.20941e-05	0.00182724	0.431298	-2.31858	1.55073e-06	1.83978e-05	4.87803	4.87803	2.77762e-09	8.77371e-08	9.54053	9.54053	8.01781e-06	8.94397e-05	4.11481	4.11481
Calml3	0.00149475	0.0192984	0.430592	-2.32238	0.00382516	0.0117139	3.05058	3.05058	2.69283e-06	2.42873e-05	8.09199	8.09199	0.00151054	0.00625804	3.48435	3.48435
Wwp2	2.20415e-05	0.00125468	0.417308	-2.39631	2.71664e-05	0.000188938	3.58049	3.58049	4.78934e-09	1.37951e-07	8.69465	8.69465	2.37631e-05	0.000217415	3.62835	3.62835
Fabp4	0.00139536	0.0184684	0.406501	-2.46002	0.00758621	0.0208476	0.341021	-2.93237	3.10599e-08	6.32157e-07	0.0535353	-18.6793	3.54534e-10	2.39772e-08	0.0217622	-45.9513
Col9a2	0.000141355	0.00399685	0.397335	-2.51677	7.90951e-07	1.06717e-05	7.47868	7.47868	6.21377e-09	1.70122e-07	13.7608	13.7608	9.40542e-06	0.000101966	5.46763	5.46763
Sec16b	0.000318474	0.00670319	0.394108	-2.53737	0.0118751	0.0302185	2.4409	2.4409	0.000549921	0.00213958	3.59409	3.59409	0.297482	0.415989	1.41646	1.41646
Mfi2	1.03727e-05	0.000766371	0.380013	-2.63149	0.0585887	0.112415	1.66359	1.66359	4.5624e-05	0.000262268	3.4958	3.4958	0.27825	0.395114	1.32845	1.32845
Crabp1	0.00277566	0.0288839	0.374875	-2.66756	0.476307	0.590159	1.36968	1.36968	0.789156	0.845206	0.891516	-1.12168	0.0190122	0.0481551	0.334207	-2.99216
Thy1	0.00514455	0.0425896	0.36373	-2.7493	0.64273	0.734286	1.25615	1.25615	0.0296301	0.0613945	0.333134	-3.00179	0.000235138	0.00138831	0.121171	-8.25281
Tnc	0.00272294	0.0284708	0.353579	-2.82822	0.104785	0.179986	2.17177	2.17177	0.00843107	0.0213163	3.64287	3.64287	0.586831	0.691472	1.28804	1.28804
Cthrc1	0.00128499	0.0175237	0.347668	-2.8763	0.038756	0.0804117	0.391769	-2.55252	0.158202	0.243215	1.83893	1.83893	0.306241	0.425052	0.639337	-1.56412
Car3	0.000527798	0.00962679	0.345754	-2.89223	0.000248991	0.0011832	0.183912	-5.43737	4.56876e-09	1.3266e-07	0.0310726	-32.1827	4.44199e-11	4.18478e-09	0.0107435	-93.0796
Cpxm1	0.00145926	0.0190047	0.338087	-2.95782	0.980565	0.987614	0.989099	-1.01102	0.763948	0.82585	0.876215	-1.14127	0.0118435	0.033093	0.296237	-3.37567
Col11a2	0.000290567	0.006332	0.317826	-3.14638	0.00223274	0.00746653	3.93944	3.93944	5.34391e-06	4.29384e-05	9.89369	9.89369	0.00856912	0.0255982	3.14447	3.14447
[truncated: 13 more rows]

## Sheet: Dataset S2C
Dataset S2C: Top KEGG pathways enriched in primary mammary tumors vs. normal mammary gland. FDR adjusted p-value <0.05 and FC>=3
[truncated: 9 more rows]

## Sheet: Dataset S2D
Dataset S2D: Top KEGG pathways enriched in lung metastasis vs. primary tumors. FDR adjusted p-value <0.05 and FC>=3
[truncated: 11 more rows]
