# Supplementary material for: Cripto-1 as a novel therapeutic target for triple negative breast cancer
Source: Oncotarget. 2014 May 19;6(14):11910–29. doi: 10.18632/oncotarget.4182 (PMC4494913; doi:10.18632/oncotarget.4182)
Supplement: Supplementary file 4 [file oncotarget-06-11910-s004.xlsx]

## Sheet: Dataset S3A
Dataset S3A: Summary of the microarray gene expression profiling using the nanostring gene list
GeneSymbol	Normal MG	Normal MG	Normal MG	Normal Lung	Normal Lung	Normal Lung	PT	PT	PT	PT	PT	PT	PT	PT	PT	PT	Lung mets	PT	Lung mets	Lung mets	Lung mets	Lung mets	Lung mets	Lung mets	Lung mets	Lung mets
Calb1	-0.797006	-0.827718	0.0107164	-0.55337	-0.242177	3.2343	-0.767493	0.352711	1.20068	-1.11638	-0.641939	-0.308564	-0.955677	-0.663337	-0.130584	0.788693	-0.628243	-1.04102	0.157739	0.922509	-0.53236	-0.371734	-0.0523719	1.89156	0.429184	0.641888
Cer1	-0.446866	-0.0564516	-0.174703	-0.998083	-0.761457	1.43319	0.455447	0.818175	-0.0838199	-2.14018	0.114533	0.55381	0.126107	-0.26517	-0.287928	-0.320954	1.17963	-2.40395	-0.63436	0.795604	-0.0331315	0.544762	-0.433218	2.44154	-0.0725682	0.650046
Nr5a2	0.351746	0.0515944	1.44687	-1.283	-1.25668	0.889561	-1.10595	-0.174502	0.700538	-2.23217	1.16927	-0.733339	-0.90605	-0.667281	0.131803	0.0661318	-0.0824358	0.927626	-0.764735	0.820889	-0.167607	-1.27344	0.549731	0.555949	1.50042	1.48506
Gbx2	-1.13106	-0.0153875	-0.0526097	-0.917864	-1.33925	1.30227	-0.607519	1.59744	-1.23969	0.487772	-0.610518	1.20526	1.3947	1.00673	0.294758	-1.24631	-0.555818	0.595593	-1.62887	0.640378	0.121376	-0.243187	0.958956	1.39814	-1.25036	-0.164911
Lefty2	-1.47358	-0.236437	0.750839	0.249546	-0.153448	2.15339	0.0245343	-0.698682	-0.67195	-0.799512	-0.211937	0.381542	0.648784	0.936495	-0.154651	-1.92758	0.183186	0.87189	-1.57537	-0.285789	-1.69249	0.843667	0.354398	0.851341	-0.0681735	1.7
Tdgf1	0.149633	-0.891575	-1.8573	0.567754	1.76194	1.94401	-1.50412	-0.404466	0.447262	-1.26837	0.933201	-0.42465	-0.48512	0.654901	-0.533986	-1.17015	0.657355	0.458561	-0.774883	-0.629757	-0.911873	-0.203157	1.1677	0.606119	1.18396	0.527012
Ednrb	0.868194	-0.558173	-1.16352	2.12352	2.18812	1.96833	-0.384561	-0.630085	-0.104412	0.29145	-0.333975	0.267734	0.087997	-0.426663	-9.59e-05	0.00334231	-0.356414	-0.740953	-0.872488	-1.5999	0.318235	-0.701881	-1.12363	-0.710854	0.174154	1.41652
Sema3a	-0.710671	-0.957255	-0.530397	2.32614	2.57618	1.67185	-1.24505	-1.00231	-1.44832	-0.153024	-0.504636	0.0295633	0.684883	-0.623791	-0.366869	0.243282	0.0482431	-0.395251	-0.203891	-0.753671	0.125192	0.0148133	-0.364776	-0.197098	0.809327	0.927541
Sox2	-1.63507	-1.7188	-1.50294	1.97011	1.68368	1.083	-0.853268	-0.916584	-1.3529	-0.0621163	-0.182982	0.477568	-0.0762565	-0.851094	-0.104095	-0.209137	-0.409432	0.488882	0.121164	0.146861	0.74032	0.228408	0.0975751	1.03771	1.6164	0.182991
Klf4	-0.602906	-1.57256	-1.60457	1.39733	1.22831	1.04227	-1.66547	-1.25518	-0.497596	0.850141	0.997956	1.21495	0.589406	-0.11027	0.675704	-0.0397377	1.27776	-0.689291	-0.672259	-0.901228	0.0395877	-0.0903503	-0.998695	-0.309474	0.338847	1.35732
Cd9	-2.62355	-1.09997	-1.75094	1.04405	1.76188	2.09505	-1.00078	-1.18018	-0.177875	0.410864	0.373681	0.688432	0.0568542	-0.26034	0.288678	0.0873068	0.394447	-0.137748	0.11318	-0.57316	0.362374	0.342252	-0.131877	-0.325946	0.285136	0.958171
Wt1	-1.06709	-1.12832	-0.87491	0.573563	0.956414	1.92616	-1.03307	1.13982	0.320009	-0.932898	-0.33865	-0.83751	-0.276082	-0.837052	-0.146011	-1.09455	-0.450053	0.373079	0.247926	1.00057	-0.404888	0.966513	0.0427981	-0.41824	-0.498542	2.79102
Prom1	1.23351	0.789866	0.641181	1.4616	1.23089	1.6017	-0.977062	-1.13883	-1.2282	-1.26313	-1.04467	-1.1055	-1.0414	-1.12186	-0.93469	-1.15788	-0.795337	0.391087	0.684368	0.16693	0.397768	0.410229	0.314505	0.918443	1.11681	0.449692
Il6st	1.6077	0.968264	1.09229	1.6039	1.68805	1.76655	-1.79477	-1.40673	-1.10126	-0.097896	-0.640375	-0.331657	-0.406504	-0.658142	-0.604097	-1.20107	-0.77201	-0.112259	-0.0772371	-0.802615	0.252873	-0.393519	-0.155527	0.354956	0.50983	0.711242
Pecam1	0.650026	0.583286	0.781546	1.97462	1.96245	1.95762	-1.80459	-1.63337	-0.931	-0.355291	-0.436591	-0.468879	-1.08155	-0.835848	-0.591173	-0.914798	-0.408411	0.0731991	-0.0317583	-0.622729	0.643529	0.224577	-0.0739844	0.345288	0.404489	0.589342
Smarca2	0.457403	0.138953	0.385874	2.25262	2.1108	2.00624	-1.46803	-0.165897	-0.483761	-0.583587	-1.09823	-0.995834	-0.866525	-0.417816	-0.663944	-1.7839	-0.558073	0.638145	0.569752	-0.180614	0.150785	-0.381435	-0.014794	0.340938	0.213324	0.397614
Gata6	0.450047	0.0521741	-0.0830272	1.95612	2.1154	2.34725	-0.890189	-0.408214	-0.962488	-0.806362	-0.725002	-1.21238	-0.668054	-0.878424	-0.954438	-1.36486	-0.722564	0.214302	0.190929	-0.126016	0.50407	0.458278	-0.0881857	0.20121	0.287452	1.11296
Sox17	0.342264	-0.0260174	-0.00772593	1.63441	2.05501	2.151	-1.53826	-1.58823	-0.940895	-0.564133	-0.65203	-0.910731	-0.702038	-0.798995	-0.795463	-0.837905	-0.822909	0.461939	0.693883	-0.434068	0.566182	0.593158	0.288633	0.454041	0.495762	0.883121
Sod1	1.25608	1.30215	1.41703	2.28829	1.85494	1.54044	-0.548846	-0.594817	-0.563953	-1.0377	-1.29168	-1.11272	-0.885391	-0.437437	-0.826182	-0.875234	0.22467	-0.21952	-0.0346368	-0.436423	-0.13043	-0.582345	0.21825	-0.728706	0.247563	-0.0433892
Lifr	1.51878	0.522301	1.06325	2.05585	1.96844	2.12056	-0.534997	-1.11396	-0.678082	-0.971185	-1.10254	-1.05266	-0.799393	-0.390763	-0.903379	-0.605937	-0.551927	0.0704248	-0.0683651	-0.790151	0.116337	-0.0752361	-0.395799	-0.0496871	0.06305	0.585077
Foxa2	-1.03856	-1.00211	-0.841588	2.01347	1.98141	1.60842	-0.541292	-0.960218	-0.73005	-0.601414	-0.731741	-0.957211	-0.935469	-0.793434	-0.915673	-0.886168	-0.49238	0.662842	0.446736	0.267066	0.657445	0.78652	0.0635521	0.776991	1.0514	1.11145
Bmp4	-0.185379	-0.577437	-0.499057	1.78532	1.69369	1.80432	-1.02981	-1.11336	-1.0329	-0.898835	-0.951692	-1.06245	-0.81597	-0.949354	-0.81406	-0.758654	-0.839794	0.367477	0.44954	0.258261	0.500177	0.645191	0.619968	1.25276	1.15343	0.998604
Afp	-0.663258	-0.524445	-0.255637	2.72227	2.56001	1.44663	-0.711044	-0.17365	-0.974887	-0.663552	-1.00845	-1.19614	-0.644308	-0.355554	-0.839471	-0.437542	0.0755553	-0.341316	-0.445906	-0.427608	0.506708	0.0637663	0.35161	0.737157	0.915814	0.283255
Numb	-0.394616	-0.633516	-0.512937	2.39308	2.4757	2.33037	-1.10039	-0.996751	-0.0687869	-0.579916	-0.613849	-1.03177	-0.333887	-0.368127	-0.541543	-0.296448	-0.904767	0.22321	0.778959	-0.0840335	0.132958	-0.34903	0.241126	0.0416755	-0.440983	0.634273
Itga6	-0.269691	0.806102	1.40284	-0.034387	0.774169	-0.0556698	-0.0169464	1.17643	0.956678	-1.27508	-2.00579	-2.02268	-1.31001	0.647341	-0.203052	0.643694	-0.903142	1.08813	1.29662	0.316211	-0.161195	-0.0963536	0.988477	-0.94798	-1.12798	0.333272
Ntn1	-1.15336	-1.03334	-1.1126	0.486656	0.631386	0.97181	0.455095	0.993059	0.26103	-1.52422	-1.58306	-2.23194	-0.907469	0.0231227	-0.177152	0.795608	-1.13666	1.03604	1.12035	0.715586	0.721532	0.429965	0.702619	0.626123	-0.297979	1.1878
Cdh1	-0.964275	-0.327769	0.0811794	0.85494	0.478735	-0.456337	0.640454	0.956385	0.0426087	-1.17351	-2.27086	-2.7504	-0.781357	-0.129337	-0.369622	-0.303673	-0.439168	1.15269	1.15754	0.420604	0.613107	0.373954	1.26052	0.69505	0.381215	0.857326
Grb7	-0.313682	-0.22149	0.574515	1.63685	1.46771	1.46167	-0.19091	0.211045	0.29835	-1.35665	-1.22592	-1.45202	-1.281	-0.660633	-0.59596	0.0487978	-2.04085	1.66319	1.31241	0.499654	0.178259	-0.0143175	0.175639	0.472894	-0.104257	-0.5433
Podxl	-0.451159	-0.528583	-0.671117	1.82982	2.14473	2.33181	-0.64126	0.444484	-0.308593	-1.09339	-1.38493	-1.19862	-0.783677	-0.527597	-0.569621	-0.287858	-1.20672	0.924736	0.819544	-0.0963033	0.32866	0.131132	-0.0438955	-0.296091	0.195384	0.939118
Ocln	-0.831145	-0.298284	0.0567077	1.51054	1.70346	1.42959	-0.0347854	0.765787	-0.159502	-1.73945	-1.72943	-1.49989	-1.40916	-0.485968	-0.917671	-0.199124	-1.24646	0.873313	0.991646	0.277685	0.610943	0.620634	0.511729	0.14186	0.404135	0.652835
Nanog	0.144999	0.787395	0.107478	0.911314	-0.29967	0.406406	-1.12936	1.06963	-0.000576223	-1.04269	-0.976135	-1.48528	-0.917967	-0.705685	0.848639	-1.24601	-0.256301	0.412978	-0.306553	0.370193	0.517991	0.0234043	2.11358	2.45266	-0.632639	-1.16781
Cldn1	1.04541	1.68052	1.68688	0.23557	0.733568	1.16939	0.205343	0.0484655	-0.597558	-2.14719	-1.43135	-1.50749	-0.953719	-0.980073	0.231479	-0.468098	0.901769	0.250451	-0.388889	-0.317709	-0.122385	0.152355	1.57727	-0.998848	0.269812	-0.27497
Fgf2	0.293515	0.582976	0.0972749	0.896205	0.313441	0.905657	-1.73951	-0.041679	0.624244	-1.42026	-0.307654	-2.07986	0.332861	-1.13814	-0.651923	0.479723	1.48991	0.137429	-0.989069	0.146019	0.256361	0.0138893	2.54578	-0.789688	-0.487147	0.52964
Lefty1	2.53675	0.831416	0.250359	1.69482	1.55015	1.83361	0.552372	-1.15655	-0.696997	-1.32486	-0.0923756	0.204946	-0.45345	-0.271934	-0.5286	-0.323259	0.114502	-1.06444	-0.488203	-0.272425	-0.708375	-0.376993	0.31414	-0.55325	-0.140026	-1.43132
Gsc	2.63519	1.68157	1.92097	-0.179231	-0.20924	0.0435145	-0.603414	0.414075	0.0682114	-1.13693	-0.267376	-0.267376	0.210129	-0.763636	0.250863	0.701007	0.539264	-1.42988	0.464616	-0.323249	-1.16877	-0.664431	0.681701	-1.32012	8.69e-05	-1.27754
Gata3	2.24469	2.24378	2.87456	0.761016	0.411059	0.738729	-0.986862	-0.839637	-0.502324	-0.347382	-0.234594	-0.523337	-0.457886	-0.430728	-0.199251	-0.679423	0.104816	-0.553236	-0.519457	-0.653024	-0.410914	-0.592179	-0.327589	-0.480891	-0.410378	-0.229567
Eomes	2.02112	2.99537	1.78094	0.0565879	0.319893	1.18556	-0.694161	-0.767771	-0.413289	0.291914	0.528327	-0.472079	-0.401584	-0.684433	-0.744181	-1.32065	0.0997439	-0.675293	-0.903764	-0.421435	-0.145712	-0.573286	-0.254938	-0.133679	0.101173	-0.774369
Lama1	0.671563	3.15883	2.96209	-0.844403	-0.635275	-0.0323829	-0.948959	-0.621592	-0.427623	-0.513003	0.116497	-0.341247	-0.0889288	-0.790739	-0.625319	-0.377432	-0.298641	0.496976	-0.321793	0.18923	-0.342586	-0.170469	0.266299	0.20205	0.242616	-0.925756
Pten	1.64727	1.68639	1.56224	1.64334	1.5322	0.908869	-1.38459	-1.47477	-1.58301	0.576352	0.023212	0.377815	-0.19468	-0.447843	-0.0977021	-0.710611	0.28546	-0.564527	-0.682594	-0.860413	-0.179362	-0.46926	-0.878973	-0.712278	0.283887	-0.286417
Zeb2	1.39946	1.24331	1.4295	1.75141	1.63452	0.854038	-2.13071	-1.56662	-1.59821	0.281727	-0.130267	-0.108488	-0.230965	-0.462435	-0.325153	-1.24057	0.00683585	-0.320116	-0.431294	-0.690963	0.108006	-0.275842	-0.165773	-0.0458749	0.414113	0.600367
Acta2	0.825096	0.677822	0.999682	0.919314	0.662827	1.90562	-2.26495	-2.08449	-1.58948	-0.328036	0.144214	0.648754	0.69819	-0.557299	-0.403976	0.316657	-0.343078	-0.18195	-0.921885	-1.17433	-0.14828	0.96631	-0.104818	0.880861	-0.000801293	0.458039
Tcf4	1.03967	1.17643	0.791157	1.84611	1.52708	0.443244	0.623429	-1.81564	-1.50583	0.37809	0.115121	0.450049	1.0735	-0.300503	-0.324228	-0.41387	-0.0690216	-1.41339	-1.33686	-1.16447	-0.536417	-0.667781	-1.24702	0.509151	0.646155	0.17584
Snai2	0.750934	0.732096	1.05978	1.39858	0.757463	0.676517	-1.77299	-2.37759	-0.822813	1.09039	0.769272	0.629234	0.615086	-0.175837	0.319389	0.24138	0.687423	-1.13274	-0.895219	-1.18011	-0.860771	-0.839605	-1.14844	0.438941	0.767102	0.272531
Zeb1	0.698985	0.765333	0.250557	1.27286	1.29979	1.6245	-1.2181	-2.1246	-1.14237	0.816317	0.421728	0.991267	0.673303	-0.491854	0.199694	-0.00576951	0.410744	-1.36744	-1.207	-1.32499	-0.500638	-0.289833	-1.27788	0.340646	0.51158	0.673175
Lamb1	1.71855	0.169033	0.995949	0.0433176	0.601161	0.0858459	-1.92236	-1.73547	-1.20208	0.629602	1.15731	0.497602	0.741179	-0.0696134	0.167561	-0.446861	0.509299	-1.12593	-1.54495	-0.841546	-0.952241	0.132676	-0.65535	1.6823	0.685296	0.679728
Bmp2	1.08058	0.430148	0.643881	0.432468	0.151424	-0.290413	-1.97731	-1.95739	-0.504416	0.725273	0.680515	1.00713	1.39063	0.0212634	0.170367	-0.262229	0.16849	-0.987954	-0.987541	-1.33743	-1.2616	-0.475459	-0.634124	1.59272	1.0455	1.13547
Sfrp2	1.21018	0.557197	1.15869	0.274313	0.56802	0.521106	-0.489927	-1.18843	0.589487	0.702206	0.35278	0.688214	1.17973	0.686675	1.04699	0.177486	-0.203556	-0.764584	-0.594265	-1.46791	-2.07635	-1.71427	-0.0396261	-1.85514	-0.391654	1.07265
Zfp42	-0.808363	-0.0495759	0.420421	-0.230692	-0.151985	1.96837	-0.916827	-1.09522	-0.606747	-0.78508	1.27541	-0.556082	0.774494	-0.0138264	0.277154	-0.608596	1.21872	-0.815194	1.97003	0.096625	-0.705601	0.485544	1.96494	-1.38858	-0.569988	-1.14934
Oaz1	-0.122315	0.848646	0.698098	1.65359	1.23119	-0.0608097	-1.71626	1.69901	-0.088956	1.37367	0.949342	-1.16971	-0.138936	-0.28021	-0.824626	-1.96586	0.386633	-0.650706	0.260209	-0.250668	0.0222584	0.130321	0.65326	-1.83073	-0.229769	-0.576686
Immp2l	2.6006	1.64557	1.19671	-1.7361	-2.15929	-1.24792	0.460978	-0.869081	0.576574	-0.259132	-0.135114	-0.297434	0.069371	0.529978	-0.111677	0.880336	-0.0814916	0.645453	0.236282	0.0654429	-0.219599	-0.187413	0.347136	-0.169754	-0.976254	-0.804167
Nodal	1.84961	0.54265	-0.443142	-1.92594	0.271143	-0.86548	-1.09532	0.774865	1.04047	-0.211437	-0.529782	-0.225575	0.425775	-0.523122	-0.130663	0.739618	-1.4436	1.11817	0.566983	0.339902	-0.103591	0.672749	-1.19913	2.02555	-1.57942	-0.0912935
Lhcgr	-0.149096	-0.452032	-0.200389	-0.622523	-0.438482	0.024167	2.36179	0.108636	1.24891	-0.760835	-1.39233	-1.04493	-0.610591	-0.449382	-0.187393	0.319547	-0.851683	-0.760835	-0.363834	-0.0602592	0.285106	0.00578133	1.75997	-1.01283	0.679199	2.56431
Utf1	-0.518707	-1.15764	0.356479	-2.28103	-1.0104	-0.78476	0.831095	-1.82809	-0.00291694	-0.71881	-0.252682	-0.427893	0.580589	0.577774	0.777901	1.32509	0.955794	-0.750609	0.10959	0.388663	0.199113	-0.208156	2.16572	1.46976	0.0762353	0.127888
Foxd3	0.718876	-0.0282809	-0.4811	-1.62202	-0.417413	0.286128	0.685763	-0.685961	-0.576382	-0.72947	-0.949996	-0.364465	0.954391	1.53502	0.836098	2.22742	1.53851	-1.44718	-0.404226	-1.37574	-0.335511	0.552913	1.10615	0.44026	-1.02465	-0.439128
Msi1	-0.513838	-0.882565	1.19214	-1.57139	-0.444098	-1.04444	0.127251	0.0482089	-0.00582621	-1.38126	-0.202152	2.40399	0.816654	0.95796	0.10888	1.17232	-0.574098	-1.41882	0.162533	0.834716	0.646379	-0.658409	0.383578	-0.0582366	-1.46195	1.36247
Rexo1	-0.920282	-0.797517	0.421748	-1.91098	-2.03714	0.0856808	-0.412117	1.34191	0.596016	-0.360527	0.377221	0.590481	0.511883	1.16314	0.776347	1.66907	1.28733	-0.260619	-0.933023	1.13995	-0.31786	-0.367789	-0.600611	0.259753	-1.69327	0.391208
Fgf4	-1.34402	-1.29757	-1.77435	-1.94037	-1.45668	0.150422	0.424498	0.445778	0.376865	-0.448235	-0.907085	-0.134504	1.03728	0.64824	-0.237172	1.75153	1.81193	0.390138	0.868753	0.954031	0.468286	0.377802	0.183522	0.581852	-0.490248	-0.440686
Raf1	-1.64996	-2.02077	-0.469108	-1.49294	-0.551742	0.692903	0.591023	0.292595	-0.464973	-0.833691	0.354963	1.12346	0.576595	-0.395538	0.215585	1.44827	2.37061	-0.866891	-0.612017	0.683443	-0.0647086	1.07416	-0.339512	-0.719582	0.651198	0.406631
B3galt5	-0.921588	-1.32162	-1.01495	-0.869677	-1.10431	0.222547	2.45265	-0.371576	1.19761	-1.57168	0.302583	1.2172	-0.0492949	-0.101786	-0.271326	1.41277	0.472806	0.44374	-0.209835	-0.202535	0.896479	0.966579	-0.995892	-1.01054	-0.585863	1.01752
Cdx2	-1.4441	0.106066	-0.674474	-0.942815	-1.15746	-1.19708	0.623744	-0.216091	0.482525	-2.16236	0.497367	0.763252	0.826193	0.531061	-0.150058	3.21125	-0.197438	-0.303133	0.425272	0.372573	0.163239	-0.302895	-0.374802	0.704768	0.105675	0.309715
Nr6a1	-2.28992	-1.91328	-1.17532	-1.7358	-0.32194	0.802577	0.558749	-0.35786	0.869538	1.22859	0.373856	0.18127	1.00419	0.635776	-0.6031	1.24823	-0.312134	1.27171	-0.110928	0.30497	0.181782	0.144758	-1.32696	0.873795	-0.107653	0.575098
T	-0.197164	-1.01516	-2.4572	-0.627901	-0.16675	-0.675112	2.60659	0.353818	0.383196	-1.18114	0.734069	-0.1825	0.63795	-0.122837	0.661133	0.330085	1.28662	-1.24331	-0.594277	-0.125341	-0.482917	-0.263976	0.152414	-0.265237	1.35635	1.0986
Gdf3	-1.25076	-1.99654	-1.16339	-1.68847	-1.50859	-1.2281	-0.0373253	-0.193649	0.41724	-0.36363	1.16043	0.185736	-0.0432939	0.831752	0.984974	1.1105	0.335703	-0.555777	-0.182502	1.29344	0.0799969	-0.0277359	1.18667	1.42026	0.108115	1.12496
Mixl1	-1.09772	-1.41119	-1.59994	-1.18432	-0.75061	-2.2573	1.58941	0.406477	0.242702	-1.10765	0.14195	0.383547	0.687393	0.379579	0.359825	0.072421	-0.493007	-0.461524	0.910651	0.769076	0.241709	0.618947	0.79405	0.608887	0.172378	1.98425
Nog	-0.239959	0.034416	-0.747694	-0.815383	-1.48943	-0.0650475	1.32279	0.726991	0.817778	-0.0646785	0.260118	-0.93456	-0.902661	0.456226	-0.0132706	1.27035	-0.67641	2.3564	-2.43451	0.187516	0.123171	0.693419	1.24275	-0.916559	-0.313149	0.121382
Gja1	-0.528962	-1.23307	-1.10905	-1.69593	-1.59424	-2.99603	0.302964	0.394808	0.498082	0.714784	0.845703	1.11638	1.12952	0.587688	0.634732	0.380694	1.27308	0.640469	0.297142	0.260494	0.12108	-0.153005	-0.139915	0.0167682	0.405788	-0.169969
Rpl27	-1.41461	-0.523727	-0.486363	-2.30064	-2.24925	-2.36534	0.643045	0.816843	0.76931	0.313574	0.518159	0.499041	0.164988	0.640369	0.69677	0.489606	1.03545	0.504007	0.551316	0.457581	0.606909	0.383315	0.782332	-0.29745	-0.057458	-0.177778
Commd3	-0.619545	-0.501919	-0.472255	-1.78334	-1.2735	-3.3851	0.345224	1.17247	1.09061	0.864455	0.407601	0.0968712	0.432979	0.608789	0.645442	0.153044	0.208327	0.694803	0.653628	0.157835	0.394782	0.00225576	1.25466	-0.669757	-0.287522	-0.190842
Gapdh	0.119878	-0.12049	-0.86644	-2.58643	-2.40593	-1.60848	1.14168	0.679662	0.94572	0.747752	1.15249	1.00029	0.736724	0.628565	0.279121	1.40863	-0.0616785	-0.130018	0.0903128	-0.0505476	-0.0770532	0.113839	-0.245772	-0.308656	0.0484957	-0.631667
Tcf3	-0.538652	0.507225	0.560239	-1.8568	-2.12995	-0.914684	1.96301	1.11563	0.70918	0.110426	0.92713	0.300348	0.155371	0.730797	0.304839	1.47602	0.180277	-0.37446	0.0318687	0.495164	0.0710975	-0.304336	-0.141401	-0.431066	-0.81818	-2.12911
Brix1	-1.73572	-0.0792105	-0.568077	-1.16651	-0.986281	-1.34217	1.84132	0.803512	-0.100994	1.24166	-0.785299	-0.392345	0.60981	0.579469	0.925617	1.71612	-0.447386	0.801331	0.601619	-0.0421485	0.208656	-0.689682	0.584959	-0.0416568	0.53662	-2.07321
Terf1	-1.48664	-0.442853	-0.490775	-1.09549	-1.13016	-2.08591	1.90371	1.21292	0.900835	1.04168	-0.126831	-0.00840784	-0.405134	1.16742	0.784183	-0.408697	0.502854	0.910139	1.06781	0.506591	0.285207	-1.33347	-0.089479	-0.587241	0.522912	-1.11518
Ctnnb1	-2.17895	-1.92492	-2.04614	-0.222104	0.331086	0.17133	1.11327	1.21678	0.96347	-0.044282	-0.396284	0.154665	0.137763	0.402795	0.29317	0.648738	-1.30385	1.18284	1.33673	0.227267	0.238744	0.0328013	1.11059	-1.17792	-0.145693	-0.121908
Kit	-2.22709	-2.05533	-1.66489	-1.22082	-1.03031	-0.878793	1.40764	1.03931	1.23536	0.291274	-0.0346694	0.31201	0.201387	0.544127	0.149666	0.79058	-0.130633	0.926258	1.06016	0.547712	0.624381	0.223307	0.84334	-0.67795	-0.0461671	-0.229875
Tert	-1.37448	-1.11397	-1.16724	-1.72156	-1.73639	-1.45096	1.44213	1.58611	1.03363	-0.103194	-0.318387	-0.425635	-0.0380327	0.682748	0.180935	1.06877	-0.0978285	1.02957	1.15827	0.877373	0.343655	0.308186	0.836004	-0.0736044	-0.0780536	-0.848052
Foxc2	-0.886985	-1.21616	-1.01601	-1.0177	-1.51602	-1.34489	2.5864	1.90126	1.29303	-0.224984	-0.470869	-0.429829	0.263306	0.735454	0.417825	0.735209	0.68026	0.167064	0.14841	0.442677	0.110656	-0.444467	0.754341	-1.0618	-0.271909	-0.334272
Dppa3	-0.688203	-1.29862	-0.955078	-1.66912	-1.12171	-0.212183	2.62672	0.735129	2.27886	0.293668	0.106333	-0.61369	0.176598	0.783567	0.540864	1.10975	-0.838895	0.450187	0.00498059	-0.489842	-0.826527	-0.313501	0.664914	-0.237145	-0.193733	-0.313317
Dnmt3b	-1.73447	-0.410115	0.107592	-1.34405	-1.0487	-0.94712	-0.220793	0.238809	0.63946	0.0785804	-1.5108	-0.776448	-0.651607	0.774258	-0.0716787	1.18678	-0.139055	1.45417	1.27478	1.29102	0.783185	0.521493	2.12764	-0.0449123	-0.988584	-0.589427
Epcam	-0.613165	-0.175976	0.0866547	-1.15232	-1.20375	-1.21812	1.4284	1.66033	0.700638	-0.592747	-1.38303	-2.09967	-0.333005	0.305108	0.0786817	0.981729	-0.348698	1.30588	1.61444	0.625335	0.488988	0.257369	1.11465	-0.664998	-0.388231	-0.474488
Cd24a	-0.529327	-0.600541	-0.610685	-0.872529	-0.824143	-2.16238	1.61256	1.66137	0.926029	-0.295459	-0.798311	-1.41171	-0.280431	0.406727	0.12611	0.142948	-0.097323	1.43697	1.3567	0.405552	0.567137	0.271626	1.43791	-1.41755	-0.218974	-0.232275
Dppa4	-1.92178	-0.673584	-0.984029	-0.753632	-0.564809	-0.348338	1.95353	2.41711	0.553982	-1.08703	-0.351675	0.565629	0.1797	0.97324	-0.847747	-0.785633	-0.385284	1.30393	-0.389428	-0.361642	0.816151	0.332892	-0.382774	1.15503	0.29108	-0.704882
Snai1	-1.59066	-0.43751	-1.43349	-0.717311	0.198282	0.169022	-0.490674	-0.563918	0.0595083	1.20431	0.331667	1.06039	1.08354	0.588117	0.449129	2.4748	0.941569	-1.33139	-1.995	-0.448089	-0.697596	-0.157605	0.845315	0.405084	0.423883	-0.371371
Vim	-0.0815266	-0.22747	-0.39608	-0.410864	0.127875	-0.664298	-0.997824	-2.28303	-0.209293	1.34535	1.41779	1.5296	0.959514	0.248566	0.844507	0.450536	1.35341	-1.10995	-1.12163	-1.53541	-0.475877	0.111968	-1.10696	0.709751	0.613009	0.908336
Actb	-0.0267746	0.438826	0.545388	-0.472554	0.306291	-0.740262	-2.67809	-1.47884	-1.55379	1.06291	1.46501	0.95338	0.945982	-0.0176723	0.334165	0.474988	0.592221	-0.850654	-0.958399	-0.663506	0.262722	0.383319	-0.988274	1.35594	0.395015	0.912656
Fn1	-0.152323	0.360477	-0.690754	-0.244606	-0.535972	-0.785373	-1.48136	-0.43807	-1.71084	1.42712	1.21098	1.61516	1.32184	0.227317	0.90255	0.830547	0.60425	-1.1158	-1.11978	-0.456588	-0.836281	0.0639014	-1.46806	1.16244	1.17317	0.136038
Cd44	-1.37826	-1.1075	-1.37633	-1.59747	-0.559861	-1.17017	-2.05052	-1.05117	0.116693	1.25379	1.48976	1.53313	0.365367	0.466825	0.606495	0.477637	0.920222	-0.31818	0.0275676	0.0384738	0.448993	0.20493	0.177197	1.01438	0.714069	0.753901
Lgr5	0.438136	-0.249292	0.685657	-1.3373	-0.559108	-0.312372	-0.123224	-0.933717	0.44866	0.60412	-0.184235	1.84335	2.51247	0.42516	-0.184883	2.06591	0.804511	-0.810736	-1.15883	-1.14544	-0.816049	-0.720873	-1.03469	-0.0504022	-0.383645	0.176822
Col3a1	0.842217	1.1248	1.30363	-1.45411	-0.21505	-0.419546	-0.524045	-0.188711	-0.695288	1.53622	0.630307	1.27759	1.36276	0.572155	0.774517	0.70494	0.728983	-1.69993	-1.53839	-1.23639	-1.03449	-0.734387	-1.23202	0.139171	0.162737	-0.187679
Col1a1	-0.230887	0.188807	0.676115	-1.59244	-1.12447	-0.902983	-0.0701603	-0.327833	-0.294501	1.20478	1.1761	1.60112	1.4738	0.795684	0.983361	1.21205	1.39665	-1.146	-1.31486	-1.06799	-0.917238	-0.449101	-1.08008	0.259856	0.269033	-0.718806
Twist1	0.51221	0.983498	-0.155571	-1.59034	-1.73483	-1.80478	-0.495538	-1.58575	0.480568	1.13081	1.04434	1.36627	1.27295	0.350048	0.767751	1.04651	0.653226	-0.538004	-0.566963	-0.717476	-0.716003	-0.600881	-0.810614	0.957697	0.456306	0.294578
Crabp2	-0.43373	0.67547	1.65036	-1.82872	-1.57315	-1.2137	-1.36428	-0.218371	-0.753931	0.466099	1.04447	0.618482	0.589005	1.15426	0.826439	0.529312	1.04263	-0.427739	-0.385736	-1.01988	-1.00353	-0.367137	-0.814565	0.648627	1.58611	0.573199
Rest	-1.47491	-0.91336	-0.640478	-2.36366	-1.39176	-1.14304	0.265708	-0.260691	0.759668	1.44969	1.03171	0.734773	1.82715	0.242562	0.848784	1.0652	1.29416	-0.546121	0.0953906	0.0110401	-0.339195	-0.195089	-0.381486	0.722892	-0.231194	-0.467757
Cdh2	-0.789316	-0.791585	-0.689703	-1.02852	-0.97553	-1.65327	0.898885	0.321487	0.268916	1.53101	1.41941	1.46353	1.09523	0.625664	1.01108	0.749905	1.13324	-1.34901	-1.3043	-0.553447	-0.804094	-0.178485	-1.31633	0.21283	0.520386	0.182009
Gabrb3	-0.704434	-1.02969	-1.21807	-1.37364	-1.53399	0.0136764	-0.0443054	0.222625	0.436253	-0.175527	0.841261	0.963791	2.39504	0.511247	0.586923	1.70068	1.64444	-0.425289	-1.13883	-0.520594	-0.202626	-0.815179	-0.843531	0.584517	-0.359468	0.484712
Krt1	-0.473662	-0.392603	-0.618021	-0.730223	-0.556805	-0.612993	0.239964	-0.161796	-0.311473	-0.53658	1.31999	-0.329531	0.132656	-0.267565	3.30284	0.271239	2.90607	-0.361928	-0.332077	-0.431566	-0.405137	-0.389023	-0.320114	-0.403956	-0.393092	-0.144622
Gal	-0.361948	-0.653813	-0.385378	-1.40796	-1.18184	-1.70925	0.839635	0.0895693	-0.323317	-0.772712	-0.467595	0.960711	-0.208812	0.43247	0.330507	-0.532014	3.31438	-0.0365196	0.204642	0.46356	0.268362	0.667096	-1.12511	-0.257361	0.878341	0.974358
Lin28a	-0.235293	0.29312	-0.810202	-1.21148	-0.212836	0.124158	1.77283	0.142939	0.35218	-0.408906	1.77053	-1.20334	1.04739	0.125917	-0.335018	-0.498035	2.81972	0.20028	-0.368926	0.0271291	-0.852353	0.903032	-1.24535	-1.19138	-0.595754	-0.410359
Pou5f1	-0.307754	-1.03432	-1.17077	-0.901451	-0.0625625	-0.15379	1.0047	1.00063	0.100708	1.32119	0.75503	-0.948524	-0.121814	0.0966889	-0.0375944	-0.973244	0.0740147	-1.35311	1.5177	-0.19347	0.628028	0.935867	-2.08185	2.3076	0.136909	-0.53881

## Sheet: Dataset S3B
Dataset S3B: Seven common genes between global microarray and nanostring gene expression profile
Symbol	Synonym(s)	Entrez Gene Name	Fold Change (LM vs. PT)	Location	Type(s)	Biomarker Application(s)	Entrez Gene ID for Human	Entrez Gene ID for Mouse	Entrez Gene ID for Rat
BMP4	BMP2B,BMP2B1,BOMPR4A,MCOPS6,OFC11,RP23-87H19.2,ZYME	bone morphogenetic protein 4	5.9	Extracellular Space	growth factor		652	12159	25296
CDH2	CD325,CDHN,CDw325,N-cadherin,NCAD,Neural cadherin	cadherin 2, type 1, N-cadherin (neuronal)	-4.15	Plasma Membrane	other	diagnosis,prognosis	1000	12558	83501
FOXA2	HNF3-beta,HNF3B,HNF3β,RP23-207P16.2,TCF3B	forkhead box A2	6.15	Nucleus	transcription regulator	disease progression	3170	15376	25099
GATA6	AA410133	GATA binding protein 6	3.15	Nucleus	transcription regulator	diagnosis	2627	14465	29300
PECAM1	C85791,CD31,CD31/EndoCAM,endoCAM,GPIIA',PECA1,PECAM,RP23-247J12.1	platelet/endothelial cell adhesion molecule 1	-1.22	Plasma Membrane	other	disease progression,efficacy,prognosis	5175	18613	29583
PROM1	4932416E19Rik,AC133,Antigen AC133,CD133,CORD12,MCDR2,MSTP061,NEURAL precursor CELL EXPRESSED,PROM,Prominin,PROML1,RP41,STGD4	prominin 1	4.69	Plasma Membrane	other	diagnosis,disease progression,efficacy,prognosis	8842	19126	60357
SOX17	Sox,VUR3	SRY (sex determining region Y)-box 17	1.22	Nucleus	transcription regulator		64321	20671	312936
