# Supplementary material for: Cripto-1 as a novel therapeutic target for triple negative breast cancer
Source: Oncotarget. 2014 May 19;6(14):11910–29. doi: 10.18632/oncotarget.4182 (PMC4494913; doi:10.18632/oncotarget.4182)
Supplement: Supplementary file 5 [file oncotarget-06-11910-s005.xlsx]

## Sheet: Dataset S4A
Dataset S4A. Differentially expressed (DE) genes between the JygMC(A) primary tumors (PT) vs. normal mammary gland (NMG) and human breast cancer subtypes datasets. FDR adjusted p-value <0.05 and FC>=3
Mouse DE genes	No. of DE genes in both mouse and human datasets (out of 757 genes down expressed in PT vs. NMG)						No. of DE genes in both mouse and human datasets (out of 299 genes up-expressed in PT vs. NMG
Human DE genes	Down-expressed in mouse and human	% Down-expressed in mouse and human	Up-expressed in human, down expressed in mouse	% Up-expressed in human, down expressed in mouse	Total number of human orthologs on the TCGA array	Down in mouse PT vs. NMG, up or down in human	Down-expressed in human, up-expressed in mouse	% Down-expressed in human, up-expressed in mouse	Up-expressed in mouse and human	% Up-expressed in mouse and human	Total number of human orthologs on the TCGA array	Up in mouse PT vs. NMG, up or down in human
ER Positive	146	0.19571	127	0.170241	746	0.365952	93	0.311037	28	0.0936455	299	0.404682
PR Positive	75	0.100536	100	0.134048	746	0.234584	64	0.214047	23	0.0769231	299	0.29097
Triple Negative	154	0.206434	152	0.203753	746	0.410188	39	0.130435	112	0.374582	299	0.505017
ERBB2 Positive	23	0.0308311	14	0.0187668	746	0.0495979	14	0.0468227	7	0.0234114	299	0.0702341
Mouse DE genes	No. of DE genes in both mouse and human datasets (out of 757 genes down expressed in PT vs. NMG)						No. of DE genes in both mouse and human datasets (out of 299 genes UP-expressed in PT vs. NMG) PT-NMG-up
Oncomine studies	Under-expressed in human	% Under-expressed in human	Overexpressed in human	% Over-expressed in human	Total	% Total	Under-expressed in human	% Under-expressed in human	Overexpressed in human	% Over-expressed in human	Total	% Total
Desmendt IDBC ER Positive vs Negative	74	0.126712	72	0.123288	584	0.25	48	0.220183	15	0.0688073	218	0.288991
Tabchy IDBC - ER Positive vs Negative	13	0.0222603	22	0.0376712	584	0.0599315	6	0.0273973	8	0.0365297	219	0.0639269
Hatzis IBC - ER Positive vs Negative	23	0.0393836	27	0.0462329	584	0.0856164	19	0.087156	5	0.0229358	218	0.110092
Gluck IBC - ER Positive vs Negative	62	0.0846995	59	0.0806011	732	0.165301	46	0.157534	16	0.0547945	292	0.212329
TCGA IDBC - ER Positive vs Negative	146	0.19571	127	0.170241	746	0.365952	93	0.311037	28	0.0936455	299	0.404682
Tabchy IDBC - PR Positive vs Negative	7	0.0119863	21	0.0359589	584	0.0479452	2	0.00917431	4	0.0183486	218	0.0275229
Hatzis IBC - PR Positive vs Negative	14	0.0239726	22	0.0376712	584	0.0616438	9	0.0412844	2	0.00917431	218	0.0504587
Gluck IBC - PR Positive vs Negative	34	0.0464481		0	732	0.0464481	29	0.0993151	8	0.0273973	292	0.126712
TCGA IDBC PR Positive vs Negative	75	0.100536	100	0.134048	746	0.234584	64	0.214047	23	0.0769231	299	0.29097
Tabchy IDBC -Triple Negative vs Other	23	0.0393836	8	0.0136986	584	0.0530822	8	0.0366972	6	0.0275229	218	0.0642202
Hatzis IBC -Triple Negative vs Other	26	0.0445205	17	0.0291096	584	0.0736301	5	0.0229358	16	0.0733945	218	0.0963303
Gluck IBC - Triple Negative vs Other	46	0.0628415	30	0.0409836	732	0.103825	14	0.0479452	41	0.140411	292	0.188356
TCGA IDBC -Triple Negative vs Other	154	0.206434	152	0.203753	746	0.410188	39	0.130435	112	0.374582	299	0.505017
Tabchy IDBC - ERBB2 Positive vs Negative	3	0.00513699	8	0.0136986	584	0.0188356	0	0	3	0.0137615	218	0.0137615
Hatzis IBC - ERBB2 Positive vs Negative	5	0.00856164	3	0.00513699	584	0.0136986	0	0	2	0.00684932	218	0.00684932
Gluck IBC - ERBB2 Positive vs Negative	12	0.0163934	18	0.0245902	732	0.0409836	2	0.00684932	10	0.0342466	292	0.0410959
TCGA IDBC - ERBB2 Positive vs Negative	23	0.0308311	14	0.0187668	746	0.0495979	14	0.0468227	7	0.0234114	299	0.0702341
Criteria to select the differentially expressed (DE) genes between the JygMC(A) primary mammary tumors vs. normal mammary gland and human breast cancer subtypes datasets
DE thresholds
Human genes	FC=1.5; p-val=0.05			(log2 median-centered ratio)
Mouse genes	FC=3; p-val=0.05
Oncomine study selection criteria:
Cancer type	Invasive breast cancer
Dataset size	>151
Analysis type	DE/Molecular subtypes/Biomarker analysis
Data type	mRNA
Excluded:	Curtis (too granular)
Tabchy et al., 2010
Clin Cancer Res 2010/11/01	178 samples
mRNA	12,624 measured genes
Human Genome U133A Array
TCGA
No Associated Paper 2011/09/02	593 samples
mRNA	20,423 measured genes
Platform not pre-defined in Oncomine
Hatzis et al., 2011
JAMA 2011/05/11	508 samples
mRNA	12,624 measured genes
Human Genome U133A Array
Gluck et al., 2011
Breast Cancer Res Treat 2011/03/04	158 samples
mRNA	17,862 measured genes
Platform not pre-defined in Oncomine
Desmedt et al., 2007
Clin Cancer Res 2007/06/01	198 samples
mRNA	12,624 measured genes
Human Genome U133A Array

## Sheet: Dataset S4B
Dataset S4B. Differentially expresssed genes between lung metastasis (LM) vs primary tumor (PT) datasets
Mouse DE genes	LM-PT-down (39, common genes, FC=2; p-val=0.05)						LM-PT-up (342 common genes, FC=2; p-val=0.05)
Human DE genes	Down-expressed in mouse and human	% Down-expressed in mouse and human	Up-expressed in human, down expressed in mouse	% Up-expressed in human, down expressed in mouse	Total number of human orthologs on the TCGA array	Down in mouse, up or down in human	Down-expressed in human, up-expressed in mouse	% Down-expressed in human, up-expressed in mouse	Up-expressed in mouse and human	% Up-expressed in mouse and human	Total number of human orthologs on the TCGA array	Up in mouse, up or down in human
Bittner	7	0.179487	2	0.0512821	39	0.230769	51	0.153614	24	0.0722892	332	0.225904
Radvanyi	16	0.470588	3	0.0882353	34	0.558824	34	0.118467	33	0.114983	287	0.233449
Sorlie	5	0.2	0	0	25	0.2	6	0.0394737	4	0.0263158	152	0.0657895
