# Supplementary material for: Cripto-1 as a novel therapeutic target for triple negative breast cancer
Source: Oncotarget. 2014 May 19;6(14):11910–29. doi: 10.18632/oncotarget.4182 (PMC4494913; doi:10.18632/oncotarget.4182)
Supplement: Supplementary file 6 [file oncotarget-06-11910-s006.xlsx]

## Sheet: Dataset S5A
Dataset S5A: Top miRNAs found on malignant and normal mammary gland, lung metastasis and JygMC(A) cell line
Carcinoma vs. EMT-like
miR name	Accession #	Carcinoma	StDev of Carcinoma	Reference	StDev of Reference	Carcinoma vs. EMT
mmu-miR-200a	MIMAT0000519	333.62	288.23	78.72	111.92	4.24
mmu-miR-200c	MIMAT0000657	983.32	814.26	236.29	373.48	4.16
mmu-miR-200b	MIMAT0000233	1117.38	953.74	270.15	388.19	4.14
mmu-miR-429	MIMAT0001537	914.54	760.34	230.09	366.42	3.97
mmu-miR-203	MIMAT0000236	252.31	188.81	69.47	96.26	3.63
mmu-miR-141	MIMAT0000153	128.31	89.13	40.77	40.24	3.15
mmu-miR-697	MIMAT0003487	8.86	5.82	3.61	2	2.45
mmu-miR-291b-3p	MIMAT0003190	10.18	6.86	4.16	3.12	2.45
mmu-miR-325	MIMAT0004640	8.74	4.68	3.94	2.02	2.21
mmu-miR-146b	MIMAT0003475	187.66	97.34	85.16	84.74	2.2
mmu-miR-2141	MIMAT0011217	256.31	243.56	120.28	74.4	2.13
mmu-miR-297b-3p	MIMAT0004827	10.83	2.86	5.28	3.3	2.05
mmu-miR-466f-5p	MIMAT0004881	9.37	4.69	4.62	1.93	2.03
mmu-miR-126-5p	MIMAT0000137	130.94	36.24	204.84	168.02	-1.56
mmu-miR-218	MIMAT0000663	17.88	8.09	29.67	25.78	-1.66
mmu-miR-698	MIMAT0003488	3.14	2.76	5.29	4.41	-1.68
mmu-miR-2133	MIMAT0011209	271.9	115.35	537.49	356.01	-1.98
Carcinoma vs. Normal mammary gland (NMG)
miR name	Accession #	Carcinoma	StDev of Carcinoma	Reference	StDev of Reference	Carcinoma vs. NMG
mmu-miR-9	MIMAT0000142	927.62	428.39	36.02	18.83	25.75
mmu-miR-34c	MIMAT0000381	71.27	86.52	5.77	6.64	12.35
mmu-miR-1892	MIMAT0007871	8.67	8.16	1.29	0.29	6.73
mmu-miR-140	MIMAT0000151	1669.81	956.42	294	35.22	5.68
mmu-miR-2133	MIMAT0011209	226.22	113.24	41.46	28.05	5.46
mmu-miR-2137	MIMAT0011213	123.9	76.33	26.01	2.96	4.76
mmu-miR-1196	MIMAT0005857	213.5	63.15	69.18	1.53	3.09
mmu-miR-337-5p	MIMAT0004644	20.69	4.4	9.48	4.94	2.18
mmu-miR-183	MIMAT0000212	191.3	87.11	92.42	3.84	2.07
mmu-miR-1224	MIMAT0005460	431.19	258.46	213.48	48.19	2.02
mmu-miR-708	MIMAT0004828	25.08	5.15	183.34	9.8	-7.31
mmu-miR-29a	MIMAT0000535	1174.9	385.53	8856.22	185.91	-7.54
mmu-miR-15a	MIMAT0000526	537.57	165.22	4209.07	618.52	-7.83
mmu-miR-342-3p	MIMAT0000590	114.03	35.4	892.96	316.5	-7.83
mmu-miR-148b	MIMAT0000580	60.42	5.72	474.39	138.86	-7.85
mmu-miR-1902	MIMAT0007863	57.32	27.74	451.47	200.83	-7.88
mmu-miR-139-5p	MIMAT0000656	26.91	8.08	212.28	29.61	-7.89
mmu-miR-350	MIMAT0000605	102.05	16.99	808.41	190.82	-7.92
mmu-miR-130a	MIMAT0000141	448.58	107.6	3675.06	280.67	-8.19
mmu-miR-503	MIMAT0003188	4.94	1.8	41.14	3.14	-8.33
mmu-miR-362-3p	MIMAT0004684	17.89	3.47	149.25	21.5	-8.34
mmu-miR-26a	MIMAT0000533	41.62	10.52	369.93	250.42	-8.89
mmu-miR-16	MIMAT0000527	1815.36	256.2	16362	622.83	-9.01
mmu-miR-103	MIMAT0000546	239.45	45.3	2186.25	459.6	-9.13
mmu-miR-30a	MIMAT0000128	237.98	63.92	2272.43	65.6	-9.55
mmu-miR-152	MIMAT0000162	180.74	47.13	1736.26	129.78	-9.61
mmu-miR-30c	MIMAT0000514	380.06	102.05	3700.29	729.14	-9.74
mmu-miR-99a	MIMAT0000131	709.62	234.57	7000.74	556.47	-9.87
mmu-miR-376b	MIMAT0001092	20.36	7.87	208.24	55.59	-10.23
mmu-miR-133a	MIMAT0000145	21.31	4.55	227.22	277	-10.66
mmu-miR-26b	MIMAT0000534	147.05	63.71	1619.27	10.85	-11.01
mmu-miR-450a-5p	MIMAT0001546	46.11	10.34	518.85	253.84	-11.25
mmu-miR-193	MIMAT0000223	9.44	4.47	107.5	14.61	-11.39
mmu-miR-486	MIMAT0003130	31.16	8.87	374.43	0.97	-12.02
mmu-miR-223	MIMAT0000665	136.63	83.5	1649.53	371.32	-12.07
mmu-miR-101a	MIMAT0000133	21.95	5.48	271.49	145.03	-12.37
mmu-miR-411	MIMAT0004747	9.33	3.82	118.8	7.48	-12.73
mmu-miR-127	MIMAT0000139	24.75	9.37	322.25	106.88	-13.02
mmu-miR-10b	MIMAT0000208	72.56	17.74	989.53	122.85	-13.64
mmu-miR-29b	MIMAT0000127	372.01	126.48	5080.96	28.88	-13.66
mmu-miR-22	MIMAT0000531	1520.24	414.71	21606.8	6548.22	-14.21
mmu-miR-10a	MIMAT0000648	49.39	6.33	710.77	159.76	-14.39
mmu-miR-376c	MIMAT0003183	15.24	6.93	242.22	10.61	-15.9
mmu-miR-145	MIMAT0000157	783.88	169.61	12778.8	1895.87	-16.3
mmu-miR-338-3p	MIMAT0000582	29.72	6.28	526.26	120.48	-17.71
mmu-miR-136	MIMAT0000148	38.13	4.8	702.55	50.61	-18.43
mmu-miR-199a-3p	MIMAT0000230	781.08	232.78	15264	1308.47	-19.54
mmu-miR-378	MIMAT0003151	94.38	23.12	1848.63	218.72	-19.59
mmu-miR-196a	MIMAT0000518	35.79	15.75	835.84	84.37	-23.35
mmu-miR-204	MIMAT0000237	26.2	3.67	643.87	78.9	-24.57
mmu-miR-365	MIMAT0000711	91.56	19.41	2274.51	671.11	-24.84
mmu-miR-126-3p	MIMAT0000138	1305.84	360.21	32925.2	8899.51	-25.21
mmu-miR-199a-5p	MIMAT0000229	288.45	80.63	7378.72	2096.55	-25.58
mmu-miR-322	MIMAT0000548	102.06	24.22	2836.37	38.58	-27.79
mmu-miR-126-5p	MIMAT0000137	109.99	40.87	3294.34	491.37	-29.95
mmu-miR-142-3p	MIMAT0000155	141.26	70.01	5129.28	2306.68	-36.31
mmu-miR-218	MIMAT0000663	14.58	7.08	544.83	24.45	-37.36
mmu-miR-29c	MIMAT0000536	97.71	36.84	3709.41	14.32	-37.96
mmu-miR-143	MIMAT0000247	118.94	43.44	4801.25	2197.87	-40.37
mmu-miR-205	MIMAT0000238	59.69	33.3	3637.54	607.11	-60.95
mmu-miR-150	MIMAT0000160	47.85	5.54	3388.6	2193.23	-70.81
mmu-miR-1	MIMAT0000123	9.94	2.08	1067.69	1373.88	-107.45
mmu-miR-144	MIMAT0000156	15.86	2.86	1926.44	1001.3	-121.49
mmu-miR-451	MIMAT0001632	129.07	31.73	19052.8	1269.44	-147.62
EMT-like vs. Normal mammary gland (NMG)
Gene Name	Accession #	EMT	StDev of EMT	Reference	StDev of Reference	EMT vs. NMG
mmu-miR-9	MIMAT0000142	807.24	202.03	36.02	18.83	22.41
mmu-miR-34c	MIMAT0000381	102.28	135.34	5.77	6.64	17.72
mmu-miR-2133	MIMAT0011209	598.77	342.47	41.46	28.05	14.44
mmu-miR-1892	MIMAT0007871	8.87	6.25	1.29	0.29	6.88
mmu-miR-140	MIMAT0000151	1881.97	557.99	294	35.22	6.4
mmu-miR-2137	MIMAT0011213	153.6	63.94	26.01	2.96	5.9
mmu-miR-1196	MIMAT0005857	379.89	284.77	69.18	1.53	5.49
mmu-miR-337-5p	MIMAT0004644	23.04	4.51	9.48	4.94	2.43
mmu-miR-1191	MIMAT0005849	14.11	9.64	5.82	4	2.42
mmu-miR-149	MIMAT0000159	141.7	49.62	63.53	17.99	2.23
mmu-miR-469	MIMAT0002110	4.28	1.9	2.04	1.35	2.1
mmu-miR-194	MIMAT0000224	19.02	6.28	96.53	11.78	-5.07
mmu-miR-377	MIMAT0000741	44.83	12.03	229.09	32.22	-5.11
mmu-let-7g	MIMAT0000121	2742.28	675.95	14340.3	1024.91	-5.23
mmu-miR-101b	MIMAT0000616	56.08	14.4	293.62	121.37	-5.24
mmu-miR-29a	MIMAT0000535	1689.7	451.03	8856.22	185.91	-5.24
mmu-miR-1902	MIMAT0007863	85.97	26.73	451.47	200.83	-5.25
mmu-miR-340-3p	MIMAT0000586	13.16	3.16	69.31	2.88	-5.27
mmu-miR-195	MIMAT0000225	25.14	6.43	135.35	18.04	-5.38
mmu-miR-130a	MIMAT0000141	638.73	177.33	3675.06	280.67	-5.75
mmu-miR-342-3p	MIMAT0000590	155.25	40.1	892.96	316.5	-5.75
mmu-miR-292-3p	MIMAT0000370	7.34	2.09	42.5	9.66	-5.79
mmu-miR-154	MIMAT0000164	219.34	49.53	1302.06	272.84	-5.94
mmu-miR-329	MIMAT0000567	35.43	9.27	214.51	39.09	-6.05
mmu-miR-30b	MIMAT0000130	322.92	82.8	1967.79	626.36	-6.09
mmu-miR-30d	MIMAT0000515	255.8	33.99	1561.58	159.71	-6.1
mmu-miR-107	MIMAT0000647	62.19	17.56	382.51	128.67	-6.15
mmu-miR-497	MIMAT0003453	34.97	3.6	216.44	88.33	-6.19
mmu-miR-152	MIMAT0000162	278.81	67.57	1736.26	129.78	-6.23
mmu-miR-26a	MIMAT0000533	59.4	13.74	369.93	250.42	-6.23
mmu-miR-708	MIMAT0004828	28.98	8.71	183.34	9.8	-6.33
mmu-miR-450a-5p	MIMAT0001546	80.21	14.37	518.85	253.84	-6.47
mmu-miR-16	MIMAT0000527	2525.05	607.35	16362	622.83	-6.48
mmu-miR-503	MIMAT0003188	6.35	2.59	41.14	3.14	-6.48
mmu-miR-326	MIMAT0000559	15.61	5.62	101.48	12.43	-6.5
mmu-miR-32	MIMAT0000654	45.09	7.29	296.45	30.23	-6.57
mmu-miR-200b	MIMAT0000233	199.03	188.24	1318.31	500.69	-6.62
mmu-miR-100	MIMAT0000655	130.28	53.73	866.68	41.7	-6.65
mmu-miR-200c	MIMAT0000657	166.62	182.05	1112.19	266.28	-6.67
mmu-miR-350	MIMAT0000605	119.41	25.06	808.41	190.82	-6.77
mmu-miR-10b	MIMAT0000208	143.45	48.74	989.53	122.85	-6.9
mmu-miR-340-5p	MIMAT0004651	69.41	23.39	479.08	47.66	-6.9
mmu-miR-30e	MIMAT0000248	46.82	13.03	330.87	64.1	-7.07
mmu-miR-15a	MIMAT0000526	569.33	148.27	4209.07	618.52	-7.39
mmu-miR-429	MIMAT0001537	158.81	193.87	1177.96	443.86	-7.42
mmu-miR-219	MIMAT0000664	5.28	2.47	39.18	8.02	-7.43
mmu-miR-148b	MIMAT0000580	61.81	16.46	474.39	138.86	-7.68
mmu-miR-103	MIMAT0000546	281.15	59.71	2186.25	459.6	-7.78
mmu-miR-127	MIMAT0000139	40.01	16.09	322.25	106.88	-8.05
mmu-miR-133a	MIMAT0000145	28.1	5.86	227.22	277	-8.09
mmu-miR-22	MIMAT0000531	2638.81	695.06	21606.8	6548.22	-8.19
mmu-miR-411	MIMAT0004747	14.43	3.79	118.8	7.48	-8.24
mmu-miR-196b	MIMAT0001081	58.36	26.86	493.01	32.19	-8.45
mmu-miR-486	MIMAT0003130	43.91	8.6	374.43	0.97	-8.53
mmu-miR-30a	MIMAT0000128	261.08	43.95	2272.43	65.6	-8.7
mmu-miR-362-3p	MIMAT0004684	17.04	6.47	149.25	21.5	-8.76
mmu-miR-376b	MIMAT0001092	23.31	3.93	208.24	55.59	-8.93
mmu-miR-10a	MIMAT0000648	76.94	8.47	710.77	159.76	-9.24
mmu-miR-29b	MIMAT0000127	533.8	166.54	5080.96	28.88	-9.52
mmu-miR-101a	MIMAT0000133	27.86	7.79	271.49	145.03	-9.74
mmu-miR-148a	MIMAT0000516	1535.31	691.9	15170.1	3927.57	-9.88
mmu-miR-376c	MIMAT0003183	23.56	6.9	242.22	10.61	-10.28
mmu-miR-223	MIMAT0000665	159.87	35.08	1649.53	371.32	-10.32
mmu-miR-193	MIMAT0000223	9.67	4.33	107.5	14.61	-11.11
mmu-miR-30c	MIMAT0000514	332.71	89.22	3700.29	729.14	-11.12
mmu-miR-145	MIMAT0000157	1118.43	248.13	12778.8	1895.87	-11.43
mmu-miR-26b	MIMAT0000534	136.92	17.07	1619.27	10.85	-11.83
mmu-miR-203	MIMAT0000236	53.16	39.04	630.21	240.07	-11.85
mmu-miR-99a	MIMAT0000131	563.36	119.81	7000.74	556.47	-12.43
mmu-miR-199a-3p	MIMAT0000230	1223.51	390.21	15264	1308.47	-12.48
mmu-miR-141	MIMAT0000153	34.88	16.24	462.91	210.66	-13.27
mmu-miR-200a	MIMAT0000519	57.62	50.9	778.47	437.06	-13.51
mmu-miR-365	MIMAT0000711	163.88	58.57	2274.51	671.11	-13.88
mmu-miR-126-3p	MIMAT0000138	2304.31	606.71	32925.2	8899.51	-14.29
mmu-miR-136	MIMAT0000148	46.22	9.36	702.55	50.61	-15.2
mmu-miR-338-3p	MIMAT0000582	32.45	8.61	526.26	120.48	-16.22
mmu-miR-126-5p	MIMAT0000137	194.34	58.29	3294.34	491.37	-16.95
mmu-miR-199a-5p	MIMAT0000229	433.02	175.7	7378.72	2096.55	-17.04
mmu-miR-196a	MIMAT0000518	48.94	11.77	835.84	84.37	-17.08
mmu-miR-378	MIMAT0003151	107.09	14.9	1848.63	218.72	-17.26
mmu-miR-322	MIMAT0000548	156.7	39.87	2836.37	38.58	-18.1
mmu-miR-218	MIMAT0000663	27.24	6.88	544.83	24.45	-20
mmu-miR-204	MIMAT0000237	28.19	5.43	643.87	78.9	-22.84
mmu-miR-29c	MIMAT0000536	137.01	29.15	3709.41	14.32	-27.07
mmu-miR-142-3p	MIMAT0000155	184.18	64.31	5129.28	2306.68	-27.85
mmu-miR-143	MIMAT0000247	159.04	46.45	4801.25	2197.87	-30.19
mmu-miR-150	MIMAT0000160	61.76	22.46	3388.6	2193.23	-54.87
mmu-miR-205	MIMAT0000238	63.03	25.03	3637.54	607.11	-57.71
mmu-miR-1	MIMAT0000123	10.68	4.63	1067.69	1373.88	-99.94
mmu-miR-144	MIMAT0000156	17.92	5.8	1926.44	1001.3	-107.51
mmu-miR-451	MIMAT0001632	176.24	66.6	19052.8	1269.44	-108.11
Lung metastasis vs. Primary Tumors (PT)
Gene Name	Accession #	LungMets	StDev of LungMets	Reference	StDev of Reference	LungMets vs. PT
mmu-miR-34c	MIMAT0000381	3.19	4.78	89.36	113.88	-28.03
mmu-miR-2133	MIMAT0011209	70.63	47.67	443.54	324.71	-6.28
mmu-miR-10b	MIMAT0000208	20.04	6.86	113.91	52.37	-5.68
mmu-miR-127	MIMAT0000139	6.41	3.05	33.65	15.32	-5.25
mmu-miR-140	MIMAT0000151	417.07	93.34	1793.57	717.22	-4.3
mmu-miR-23a	MIMAT0000532	733.94	187	2803.45	924	-3.82
mmu-miR-199a-5p	MIMAT0000229	104.71	45.23	372.78	157.3	-3.56
mmu-miR-22	MIMAT0000531	612.67	209.72	2172.74	811.05	-3.55
mmu-miR-199a-3p	MIMAT0000230	302.43	211.62	1039.16	393.27	-3.44
mmu-miR-152	MIMAT0000162	71.54	21.38	237.95	76.48	-3.33
mmu-miR-196a	MIMAT0000518	13.24	1.97	43.46	14.55	-3.28
mmu-miR-210	MIMAT0000658	51.03	5.53	167.6	51.51	-3.28
mmu-miR-1196	MIMAT0005857	94.97	31.9	310.56	230.27	-3.27
mmu-miR-149	MIMAT0000159	37.4	27.95	115.11	52.01	-3.08
mmu-miR-335-5p	MIMAT0000766	33.01	7.48	101.3	47.7	-3.07
mmu-miR-27a	MIMAT0000537	598.57	58.61	1746.29	438.99	-2.92
mmu-miR-31	MIMAT0000538	41.17	18.4	119.52	35.83	-2.9
mmu-miR-27b	MIMAT0000126	29.41	3.78	85.09	21.4	-2.89
mmu-miR-125b-5p	MIMAT0000136	2086.25	1304.21	5919.93	2350.87	-2.84
mmu-miR-221	MIMAT0000669	85.23	61.39	240.59	117.93	-2.82
mmu-miR-21	MIMAT0000530	1395.32	466.01	3814.6	1371.68	-2.73
mmu-miR-29a	MIMAT0000535	545.16	66.96	1475.2	485.06	-2.71
mmu-miR-450a-5p	MIMAT0001546	24.58	2.65	66	21.44	-2.69
mmu-miR-100	MIMAT0000655	48.83	20.21	130.86	47.97	-2.68
mmu-miR-23b	MIMAT0000125	400.8	88.09	1054.28	243.44	-2.63
mmu-miR-132	MIMAT0000144	50.4	8.33	132.02	50.03	-2.62
mmu-miR-376c	MIMAT0003183	7.88	3.92	20.09	7.86	-2.55
mmu-miR-686	MIMAT0003464	2.15	1.42	5.39	1.64	-2.5
mmu-miR-706	MIMAT0003496	12.29	5.52	30.58	19.74	-2.49
mmu-miR-146a	MIMAT0000158	263.5	129.85	653.23	243.26	-2.48
mmu-miR-329	MIMAT0000567	14.26	5.65	33.85	12.03	-2.37
mmu-miR-1902	MIMAT0007863	31.34	10.98	74.03	29.79	-2.36
mmu-miR-1947	MIMAT0009413	4.33	3.42	10.23	5.06	-2.36
mmu-miR-201	MIMAT0000234	15.44	3.75	35.61	17.04	-2.31
mmu-miR-487b	MIMAT0003184	3.15	0.68	7.28	2.66	-2.31
mmu-miR-24	MIMAT0000219	159.11	39.85	358.79	98.94	-2.26
mmu-miR-125a-5p	MIMAT0000135	1495.38	425.88	3360.35	1082.23	-2.25
mmu-miR-698	MIMAT0003488	1.81	0.82	3.91	2.26	-2.16
mmu-miR-296-3p	MIMAT0004576	2.01	1.6	4.29	2.38	-2.13
mmu-miR-206	MIMAT0000239	18.42	3.18	38.93	17.03	-2.11
mmu-miR-351	MIMAT0000609	6.1	4.32	12.71	4.38	-2.08
mmu-miR-223	MIMAT0000665	72.45	31.97	150.18	57.88	-2.07
mmu-miR-411	MIMAT0004747	5.95	2.03	12.3	4.47	-2.07
mmu-miR-700	MIMAT0003490	9.24	1.27	19.15	7.22	-2.07
mmu-miR-29b	MIMAT0000127	227.74	28.71	466.39	167	-2.05
mmu-miR-130a	MIMAT0000141	275.1	99.88	559.5	175.92	-2.03
mmu-miR-322	MIMAT0000548	66.27	11.86	133.93	43.27	-2.02
mmu-miR-292-5p	MIMAT0000369	4.76	2.27	9.54	4.34	-2.01
mmu-miR-2132	MIMAT0011208	131.73	79.61	87.66	44.34	1.5
mmu-miR-451	MIMAT0001632	267.62	64.1	156.58	58.1	1.71
mmu-miR-203	MIMAT0000236	270.51	166.28	108.89	103.06	2.48
mmu-miR-150	MIMAT0000160	183.5	56.45	55.96	18.37	3.28
3D-Sphere vs. Cell line
Gene Name	Accession #	Sphere	StDev of Sphere	Reference	StDev of Reference	Sphere vs. Cell line
mmu-miR-34c	MIMAT0000381	49.23	67.18	1.07	0.09	46.07
mmu-miR-2132	MIMAT0011208	538.93	5.91	18.68	13.63	28.85
mmu-miR-2137	MIMAT0011213	316.55	42.44	17.04	12.74	18.57
mmu-miR-804	MIMAT0004210	1029.69	26.3	59.5	47.22	17.31
mmu-miR-2146	MIMAT0011222	670.2	3.14	46.2	9.95	14.51
mmu-miR-350	MIMAT0000605	198.86	30.87	20.73	13.29	9.59
mmu-miR-1224	MIMAT0005460	5692.67	668.82	646.36	865.81	8.81
mmu-miR-2141	MIMAT0011217	540.51	59.76	74.49	74.09	7.26
mmu-miR-222	MIMAT0000670	104.65	1.7	15.46	0.56	6.77
mmu-miR-2136	MIMAT0011212	27.48	0.15	4.34	1.87	6.33
mmu-miR-2138	MIMAT0011214	173.46	15.59	29.94	28.14	5.79
mmu-miR-758	MIMAT0003889	8.77	4.66	1.57	0.62	5.59
mmu-miR-187	MIMAT0000216	141.41	21.99	25.4	8.94	5.57
mmu-miR-2135	MIMAT0011211	329.94	82.02	60.08	60.82	5.49
mmu-miR-2134	MIMAT0011210	229.08	27.15	42.26	29.95	5.42
mmu-miR-30c	MIMAT0000514	236.59	50.67	48.5	23.73	4.88
mcmv-miR-M44-1	MIMAT0005546	23.78	7.82	4.9	2.68	4.85
mmu-miR-181a	MIMAT0000210	1265.57	24.34	274.65	124.25	4.61
mmu-miR-2133	MIMAT0011209	378.86	13.98	92	123.01	4.12
mmu-miR-361	MIMAT0000704	60.75	21.38	14.83	1.75	4.1
mmu-miR-296-5p	MIMAT0000374	2.64	1.15	5.34	0.45	-2.03
mmu-miR-342-5p	MIMAT0004653	3.5	2.37	7.11	4.37	-2.03
mmu-miR-292-3p	MIMAT0000370	4.51	3.94	9.24	4.55	-2.05
mmu-miR-223	MIMAT0000665	5.27	2.3	11.06	2.82	-2.1
mmu-miR-20a+mmu-miR-20b	MIMAT0000529	128.13	21.18	271.59	310.39	-2.12
mmu-miR-140	MIMAT0000151	30.93	5.03	66.5	63.6	-2.15
mcmv-miR-M95-1-5p	MIMAT0005553	2.64	1.15	5.78	1.77	-2.19
mmu-miR-1933-3p	MIMAT0009397	3.55	0.14	9.05	0.02	-2.55
mmu-miR-292-5p	MIMAT0000369	2.64	1.15	6.91	0.16	-2.62
mmu-miR-666-5p	MIMAT0003737	2.69	1.36	7.04	2.86	-2.62
mmu-miR-15a	MIMAT0000526	61	8.83	167.95	181.44	-2.75
mmu-miR-16	MIMAT0000527	102.83	0.88	295.91	314.35	-2.88
mmu-miR-582-5p	MIMAT0005291	6.14	3.51	18.35	6.72	-2.99
mmu-miR-363	MIMAT0000708	2.69	1.36	8.17	4.46	-3.04
mmu-miR-1970	MIMAT0009444	2.69	1.36	8.24	5.97	-3.07
mmu-miR-148a	MIMAT0000516	8.82	2.15	32.39	39.4	-3.67

## Sheet: Dataset S5B
Dataset S5B: miRNAs modulators of the common six validated genes between microarray and nanostring
Gene	miRNA
Cdh2	miR-26a/b,miR-204, miR-211, miR-190a/b, miR-221, miR-222b, miR-1928, miR-208a/b, miR-449, miR-218a, miR-145, miR-129a/b
Gata6	miR-124a/b, miR-7a/b, miR-141/200a, miR-10a/b/c, miR-25, miR-181a/b/c/d, miR-375, miR-92a, miR-363, miR-367, miR-32, miR-506, miR-196a/b/c
Sox17	miR-141, miR-200a, miR-194, miR-26a/b
Bmp4	miR-340-5p, miR-1898, miR-466l
Cd133/Prom1	miR-30a/b/c/d/e, miR-384-5p, miR-30a, miR-203
Foxa2	mir-141, miR-200a, miR-876
